# Supplementary material for: Predation and spatial connectivity interact to shape ecosystem resilience to an ongoing regime shift
Source: Nat Commun. 2024 Feb 12;15:1304. doi: 10.1038/s41467-024-45713-1 (PMC10861472; doi:10.1038/s41467-024-45713-1)
Supplement: Supplementary file 4 — Source Data [file 41467_2024_45713_MOESM4_ESM.zip]

Archive with 3 entries (3 files):
- source_data_fig1.xlsx
- source_data_fig2.xlsx
- source_data_fig3.xlsx
