# Supplementary material for: Predation and spatial connectivity interact to shape ecosystem resilience to an ongoing regime shift
Source: Nat Commun. 2024 Feb 12;15:1304. doi: 10.1038/s41467-024-45713-1 (PMC10861472; doi:10.1038/s41467-024-45713-1)
Supplement: Supplementary file 4 — Source Data [file 41467_2024_45713_MOESM4_ESM.zip › source_data_fig1.xlsx]

## Sheet: Fig1a
predator_dominance
0.97561
0.204724
0.0285714
0.371795
0.171329
0.129032
0.571429
0.230769
0.0206186
0.0571956
0.785124
0.0173585
0.584158
0.8125
0.0902256
0.144928
0.035533
0.987952
1
1
0.956522
1
1
1
0.988304
0.994805
1
0.994475
0.219723
0.00660066
0
0.149254
0.0136986
0.0123153
0.128571
0
0.99635
1
1
1
0.983683
1
0.9875
1
1
1
0
0.0270728
0.985915
1
0.473684
0.00700935
0.00255537
0.48468
0.594595
0.00110914
0.960452
0.6875
0.0378251
0
0
0.998915
1
1
0
0.932927
1
0.108571
0.938364
1
1
1
NA
0.95656
0.625255
1
0.157807
0
0
0.0043573
0
0
1
0
1
NA
0
1
1
NA
1
0.40274
NA
0
0.344828
0.142857
1
1
1
0
0.105521
0.0208693
0.0121128
0.980954
1
0.816728
1
0.664535
0.125156
1
0.836478
1
0.807482
0.393782
0.0064538
0
0
0.615385
NA
0
0.545455
1
0.90625
1
1
0.363868
0.519836
0.409091
1
0.0073091
0
0.59375
1
0.371429
0.0833333
0.103586
0.0127551
0.129252
1
1
0.287695
0.287922
0.0785588
0
0.0560472
0
0.395062
0
0.0108359
0.207709
1
1
0.54661
0.0628272
0.971848
0
0
0
NA
1
0.0252592
0
0
NA
0.232918
NA
1
0.549133
1
0
1
0
0.000478601
NA
1
0
1
NA
1
0.692308
0
0
0
0
1
0
NA
0
0
0.0915733
0.0035045
0.315023
0.00369722
0.00430108
0.047619
1
0.057971
NA
1
0.0588235
1
0
0
0
1
1
1
1
1
0.985676
0.993485
0.986676
0.991485
1
1
1
1
1
1
1
1
1
0.00657895
0.0150058
1
1
0
0
0
0
0
0.166667
1
0.00484262
0.888889
1
1
0.210591
0.0257913
0.0319149
1
0.127193
0.868421
0.0279256
0.000526631
0
0
0
0
0
0
0
0.000735294
0
0
0.000319795
0
0.371465
0.446351
0
0.0962052
0.292413
0
0
0
0
0
NA
0
0
NA
0
0
1
0.03663
0.0857143
0
0
0
NA
1
0.165217
1
0
1
1
0
0
0.088785
1
0
NA
1
NA
1
1
1
0.289617
1
1
1
1
1
1
1
1
NA
1
0.107057
1
0.898351
1
1
1
1
NA
1
0.694387
0.000832293
0.0358717
1
0.99308
0
1
0.929134
0.0104773
0.0909091
0.166667
0.11236
0
0.467532
0
0
NA
0
1
1
1
0
1
NA
0
0
0
0
1
1
NA
NA
NA
NA
1
1
0.708955
1
1
0.872131
0
0.00343482
1
0
0
0.493506
0
0
0.230769
NA
NA
0.0681004
0
0
0.00328228
0
1
1
0
0
1
1
1
0.00228833
1
1
1
1
NA
1
1
1
1
1
1
0.228916
1
NA
0.0650685
1
0.0490506
1
1
1
1
1
1
0.977901
0.952314
0.99537
0.952522
0.997391
1
1
1
0.0080032
0.448113
1
1
0
0
NA
1
0.20625
1
1
1
1
1
1
1
0.00365631
1
1
0
0
0.0495868
0.0217391
0
0.114977
1
1
1
1
NA
1
1
0.933333
1
NA
1
1
1
1
0.00279289
1
1
1
1
NA
0
0
0
1
1
1
1
1
1
1
1
1
1
1
1
1
1
1
1
1
1
NA
1
1
0.387211
0.522652
1
1
1
0.0382603
0.391304
1
0.95
0.986111
1
1
0.835165
1
1
1
1
1
1
1
1
1
1
1
1
1
1
1
1
1
1
1
1
0.920455
1
1
0.992063
1
0
0.00505476
0.000315856
1
0.0558263
0.0884146
0.921212
0.839671
1
0.93529
0.184367
NA
0.607521
0.040724
1
1
NA
1
0.416058
1
1
1
1
1
1
0.974359
1
1
1
1
0
1
1
1
1
0.5
0.25
0
0
0
0
NA
0.714286
NA
0.996324
1
1
1
1
1
1
1
NA
0
NA
1
0.0152091
0.0328767
0.000463106
0
0
0
0
0
0
0.00607287
0
0
0
NA
0.640449
1
0
0.0581395
0.973451
0.228916
1
0
0
0
0
0
0
0.000281586
0
0
0
0
0
NA
1
0.5
0.694517
1
0.0131579
0
0.845207
1
0.859163
0.453708
1
0.720462
1
0.42664
1
1
0.98398
1
1
1
1
1
0.630332
1
1
0.811442
1
0.646924
0.038961
0.258859
0.770081
0.115545
0.0464548
0
0.779607
0.114046
0.119709
0.0332499
0.136048
0.038
0
1
0.968284
1
0.00669344
1
1
0.0017682
0.276995
0.0046332
0.0773406
0.00684932
0.0121212
0.000675219
0.409412
1
0.195876
1
0.193676
0.722222
0.0434783
0
1
0
1
1
0.898742
1
0.12
0.33557
0.0342857
0.00793651
0
0.653846
0.033389
0.16
1
0.00334821
0.923077
1
0.634106
0.489405
0.00299138
1
0.359548
0.111111
0.339286
0.0955882
0
0.0615385
0
0.923077
0.015528
0.972222
1
0.0612245
0.225
0.5
0.857143
0.00615006
0
0
1
1
1
0.00100806
0.166667
0.111111
0.0116279
0.0322581
NA
0
1
1
1
1
0
0
0
0
0.714286
1
NA
0.0241935
0
0.821429
0
0.8
NA
0
1
0.888889
1
NA
0
0
1
0.96875
0.995726
1
1
0.122807
1
1
1
0.967742
1
0.992013
1
1
1
0.985294
0.0709459
1
0.034188
0.240506
0.96
1
0.00990099
0.0103093
1
0.913462
0
0.0254958
1
0.993377
0.3
0.0842491
0.380022
1
1
1
1
1
1
1
1
1
1
1
1
1
1
1
1
1
1
1
1
1
1
0
0
0.0253966
0
0.000104601
0.000215008
0.000127584
0.00143917
0
0.0091047
0
0
0
0
0.000811688
0.00610433
1
0
0
0.0551181
1
0
0
0
0.00986268
0.0956849
0.79869
NA
0.0638502
0.000963782
0
0
0.00946215
0
1
0
0.585426
NA
0
0
0
0.00260191
0
0.0559647
0
0.00112711
0.0322581
0
0.0221402
0
0
0.0599227
0.00422752
0
1
0.0421456
1
0.14726
1
1
0.735915
0.959514
0.995283
0
0
0
0
0
0
NA
0
1
0.271084
0.0884956
0.0588235
1
1
NA
0.0123907
0.0960699
0.101307
0
0.883041
0.171271
0.576471
0.50495
1
0.0488127
0.0250216
0
0.00309119
0
