# Supplementary material for: Predation and spatial connectivity interact to shape ecosystem resilience to an ongoing regime shift
Source: Nat Commun. 2024 Feb 12;15:1304. doi: 10.1038/s41467-024-45713-1 (PMC10861472; doi:10.1038/s41467-024-45713-1)
Supplement: Supplementary file 4 — Source Data [file 41467_2024_45713_MOESM4_ESM.zip › source_data_fig2.xlsx]

## Sheet: Fig2a-predictions
connectivity	predation_pressure	predator_dominance
91415.1	2915.87	0.815211
90180.9	2915.87	0.82093
86753.3	2915.87	0.624116
86539.8	2915.87	0.619754
105191	2915.87	0.829266
105218	2915.87	0.829149
95419	2915.87	0.654333
94148.4	2915.87	0.831522
95982.6	2915.87	0.667633
193127	2915.87	0.84996
192099	2915.87	0.849307
193273	2915.87	0.849935
158504	2915.87	0.856687
158881	2915.87	0.857326
269652	2915.87	0.891492
157319	2915.87	0.857034
269409	2915.87	0.891951
267662	2915.87	0.886245
158160	2915.87	0.86026
266823	2915.87	0.885606
267231	2915.87	0.885782
267624	2915.87	0.885996
268787	2915.87	0.890915
268360	2915.87	0.890649
177086	2915.87	0.862132
171235	2915.87	0.85928
163770	2915.87	0.847663
163574	2915.87	0.8477
163440	2915.87	0.847921
175519	2915.87	0.863732
178768	2915.87	0.866161
173654	2915.87	0.86284
176310	2915.87	0.861021
164962	2915.87	0.848114
163210	2915.87	0.844992
163440	2915.87	0.844441
160590	2915.87	0.846023
160558	2915.87	0.846538
160627	2915.87	0.846534
161413	2915.87	0.669283
201215	2915.87	0.871167
201377	2915.87	0.871943
201040	2915.87	0.871492
169499	2915.87	0.863526
231833	2915.87	0.88336
200909	2915.87	0.840714
162916	2915.87	0.840814
232468	2915.87	0.885103
231384	2915.87	0.881407
200822	2915.87	0.873797
234638	2915.87	0.890055
235627	2915.87	0.854321
233579	2915.87	0.888849
232890	2915.87	0.887539
230813	2915.87	0.884516
228388	2915.87	0.881909
233534	2915.87	0.850059
224164	2915.87	0.737545
227905	2915.87	0.734539
222122	2915.87	0.7409
220243	2915.87	0.736292
159367	2915.87	0.844356
226124	2915.87	0.748132
223442	2915.87	0.888672
220134	2915.87	0.73355
192273	2915.87	0.869168
158522	2915.87	0.844362
194682	2915.87	0.869632
194045	2915.87	0.869952
193993	2915.87	0.871794
201852	2915.87	0.871695
193346	2915.87	0.710656
201489	2915.87	0.873465
157390	2915.87	0.84484
158138	2915.87	0.845858
202843	2915.87	0.877448
153584	2915.87	0.853816
153588	2915.87	0.854487
153415	2915.87	0.854372
149684	2915.87	0.855822
149822	2915.87	0.857028
149652	2915.87	0.857086
149907	2915.87	0.857594
172889	2915.87	0.871699
172562	2915.87	0.871866
172380	2915.87	0.871725
68731.1	2915.87	0.775562
69122.1	2915.87	0.77734
68543.6	2915.87	0.775002
69310.9	2915.87	0.779815
69770	2915.87	0.779576
53656.3	2915.87	0.663539
52569.2	2915.87	0.668294
52734.9	2915.87	0.668067
52949.5	2915.87	0.668683
53217.8	2915.87	0.668075
53458.4	2915.87	0.66779
53563.9	2915.87	0.667624
51204.9	2915.87	0.676523
49581	2915.87	0.678855
50105.2	2915.87	0.682768
47369.8	2915.87	0.651958
46990.5	2915.87	0.653339
47129.7	2915.87	0.654972
47059.1	2915.87	0.657743
47156.2	2915.87	0.658916
47247.2	2915.87	0.660417
68555.4	2915.87	0.779831
69261.1	2915.87	0.786179
68332.7	2915.87	0.779781
69310.9	2915.87	0.785919
69242.4	2915.87	0.786109
68733.1	2915.87	0.780557
69414.3	2915.87	0.786522
69532.4	2915.87	0.78456
69402.7	2915.87	0.79177
69345.1	2915.87	0.784969
69816.2	2915.87	0.78473
70471.5	2915.87	0.794133
71480.6	2915.87	0.797096
54542.7	2915.87	0.65958
53210.3	2915.87	0.661905
53651	2915.87	0.662589
53810.4	2915.87	0.662508
54088	2915.87	0.662678
54618.2	2915.87	0.660793
52817.8	2915.87	0.667932
52950.6	2915.87	0.666693
51202.2	2915.87	0.671954
52922.4	2915.87	0.662986
53008.2	2915.87	0.660731
49735.9	2915.87	0.666742
52324.6	2915.87	0.671081
52447.8	2915.87	0.670522
46528.3	2915.87	0.668371
46198.9	2915.87	0.668354
46010.9	2915.87	0.668029
45957.9	2915.87	0.664987
47029.9	2915.87	0.657391
46941.7	2915.87	0.656717
47440.8	2915.87	0.638893
47259.4	2915.87	0.639603
47149.8	2915.87	0.639045
47101.3	2915.87	0.643838
47480.3	2915.87	0.639411
47125.3	2915.87	0.644587
47369.8	2915.87	0.640323
47324.9	2915.87	0.646707
47494.3	2915.87	0.641794
47099	2915.87	0.644179
47493.6	2915.87	0.643272
47322.4	2915.87	0.647941
47154.6	2915.87	0.648893
47099	2915.87	0.648969
46991.7	2915.87	0.649924
69053.1	2915.87	0.767649
69129.2	2915.87	0.770102
69055.8	2915.87	0.768824
69055.8	2915.87	0.769647
69227	2915.87	0.770907
69432.4	2915.87	0.769839
69432.4	2915.87	0.769735
69227	2915.87	0.767805
54591	2915.87	0.621773
55467	2915.87	0.620563
54068.6	2915.87	0.62482
54604.4	2915.87	0.62429
54908.3	2915.87	0.623776
53226.2	2915.87	0.628318
52687.8	2915.87	0.632388
52880.6	2915.87	0.63094
54758.4	2915.87	0.620996
51264.6	2915.87	0.638064
50706.6	2915.87	0.637997
50729.8	2915.87	0.641751
51117	2915.87	0.645393
50373	2915.87	0.645026
49488.2	2915.87	0.638975
51669.6	2915.87	0.660044
46972.3	2915.87	0.616377
47082.4	2915.87	0.598728
47157.4	2915.87	0.602848
47245.8	2915.87	0.605108
47147.6	2915.87	0.607706
47508.4	2915.87	0.59794
47102.1	2915.87	0.608142
47524.3	2915.87	0.600785
47518.1	2915.87	0.607418
47220.2	2915.87	0.606457
36932.4	2915.87	0.625174
59673.8	2915.87	0.586945
58242.2	2915.87	0.584296
63837.2	2915.87	0.590876
58606.7	2915.87	0.588626
60441.2	2915.87	0.590887
58341.2	2915.87	0.589957
61949.5	2915.87	0.598007
58695.2	2915.87	0.605843
69723.2	2915.87	0.604083
61904.5	2915.87	0.615022
193657	2915.87	0.769584
194284	2915.87	0.787487
197590	2915.87	0.784259
193108	2915.87	0.769555
193162	2915.87	0.776429
193108	2915.87	0.772969
192987	2915.87	0.778286
197743	2915.87	0.799089
193715	2915.87	0.780524
193644	2915.87	0.778734
64241	2915.87	0.823381
64459.4	2915.87	0.82377
64770.3	2915.87	0.825596
64744.8	2915.87	0.826325
68295	2915.87	0.822027
68593.7	2915.87	0.82187
69432.4	2915.87	0.82897
69540.2	2915.87	0.825379
53359.7	2915.87	0.708936
53074.4	2915.87	0.709996
53753.1	2915.87	0.710047
52203.9	2915.87	0.711798
53674.8	2915.87	0.708022
51986.8	2915.87	0.712687
50147.9	2915.87	0.712028
50365.2	2915.87	0.71323
49272.2	2915.87	0.710664
50451.1	2915.87	0.71534
49692.5	2915.87	0.713079
46419.7	2915.87	0.705531
46915	2915.87	0.702996
47427.3	2915.87	0.69512
47402.9	2915.87	0.696949
47336.4	2915.87	0.694521
47235.5	2915.87	0.697316
47164.7	2915.87	0.698965
47220.2	2915.87	0.698266
66886	2915.87	0.712815
66662.2	2915.87	0.714723
66162.4	2915.87	0.713651
65738.9	2915.87	0.712389
64738.5	2915.87	0.711596
64751.9	2915.87	0.712055
64754.3	2915.87	0.71465
64812.5	2915.87	0.716062
81223.8	2915.87	0.699328
82779.5	2915.87	0.700982
84891.9	2915.87	0.706934
82054.5	2915.87	0.827963
82249.5	2915.87	0.829233
85150.4	2915.87	0.820542
85422.8	2915.87	0.821763
86696.7	2915.87	0.82254
88595.3	2915.87	0.826958
88779.8	2915.87	0.827508
102442	2915.87	0.861946
100223	2915.87	0.862369
81895.8	2915.87	0.856598
103731	2915.87	0.857995
102452	2915.87	0.854549
94797	2915.87	0.849815
37617.4	2915.87	0.671217
36681.5	2915.87	0.670015
27162.7	2915.87	0.834438
58095.9	2915.87	0.854308
53027.3	2915.87	0.854693
42012.8	2915.87	0.703944
58261.8	2915.87	0.563805
193130	2915.87	0.744262
193593	2915.87	0.766134
193109	2915.87	0.760197
193109	2915.87	0.755183
194057	2915.87	0.767936
193485	2915.87	0.771012
193177	2915.87	0.761915
193177	2915.87	0.767138
196798	2915.87	0.793516
193980	2915.87	0.791193
266995	2915.87	0.925205
259047	2915.87	0.815936
248041	2915.87	0.923705
257197	2915.87	0.885217
257112	2915.87	0.927069
237143	2915.87	0.907808
239509	2915.87	0.814461
239236	2915.87	0.815301
230840	2915.87	0.834477
231888	2915.87	0.818538
230166	2915.87	0.921589
241887	2915.87	0.928648
234750	2915.87	0.828917
231931	2915.87	0.835799
231624	2915.87	0.826959
225532	2915.87	0.829961
233117	2915.87	0.922327
245144	2915.87	0.840945
244479	2915.87	0.832779
244246	2915.87	0.835678
242732	2915.87	0.829784
241047	2915.87	0.84264
239866	2915.87	0.844414
237948	2915.87	0.847008
61151.6	2915.87	0.676307
61019.8	2915.87	0.666465
68162.7	2915.87	0.644788
68170	2915.87	0.645361
68129.2	2915.87	0.646416
68193.7	2915.87	0.646055
68282.8	2915.87	0.643868
68112	2915.87	0.647702
68249.4	2915.87	0.64497
68116.7	2915.87	0.647856
68227.8	2915.87	0.646322
68408	2915.87	0.646658
68202.9	2915.87	0.648917
68207.3	2915.87	0.649009
68211	2915.87	0.647456
68284.6	2915.87	0.644916
79605.9	2915.87	0.820594
79763.5	2915.87	0.82046
79527.6	2915.87	0.821426
79746.3	2915.87	0.628634
80572.4	2915.87	0.668296
80249.4	2915.87	0.626986
80149.2	2915.87	0.821129
80117	2915.87	0.767174
80066.8	2915.87	0.628227
79843.5	2915.87	0.625507
79896.8	2915.87	0.626961
80642.3	2915.87	0.626974
80414.7	2915.87	0.6258
9702.31	2915.87	0.799036
9670.74	2915.87	0.799796
9678.24	2915.87	0.799279
9646.47	2915.87	0.740832
9630.95	2915.87	0.79953
9702.31	2915.87	0.594188
28374.3	2915.87	0.660849
28343.6	2915.87	0.6608
28062.4	2915.87	0.659862
27946.9	2915.87	0.660928
27759.6	2915.87	0.66047
27597.2	2915.87	0.644542
27687.3	2915.87	0.662289
27400.7	2915.87	0.660369
27453.9	2915.87	0.645397
26991.1	2915.87	0.662597
26967.4	2915.87	0.660774
27070.9	2915.87	0.646414
26944.8	2915.87	0.661105
26798.2	2915.87	0.665839
26759.8	2915.87	0.660369
26480.6	2915.87	0.665987
26390.7	2915.87	0.659259
194547	2915.87	0.737242
155913	2915.87	0.736595
156326	2915.87	0.7549
155964	2915.87	0.751412
157525	2915.87	0.720323
156813	2915.87	0.745898
157142	2915.87	0.737495
156000	2915.87	0.875643
266916	2915.87	0.781912
156821	2915.87	0.875617
260390	2915.87	0.905477
159477	2915.87	0.875886
158521	2915.87	0.876679
255206	2915.87	0.902557
257746	2915.87	0.778896
159847	2915.87	0.87641
252677	2915.87	0.902634
155911	2915.87	0.874024
159584	2915.87	0.876448
159943	2915.87	0.875111
157030	2915.87	0.874386
158911	2915.87	0.874669
253324	2915.87	0.784625
156473	2915.87	0.877971
156211	2915.87	0.876564
156671	2915.87	0.878372
156733	2915.87	0.876937
249420	2915.87	0.778255
157059	2915.87	0.876181
156207	2915.87	0.877546
156036	2915.87	0.876704
251733	2915.87	0.786693
251547	2915.87	0.908382
170792	2915.87	0.882638
171370	2915.87	0.885715
171577	2915.87	0.885526
171094	2915.87	0.885075
172570	2915.87	0.88385
171616	2915.87	0.884816
173796	2915.87	0.884552
244096	2915.87	0.793932
244954	2915.87	0.796583
244101	2915.87	0.802289
244156	2915.87	0.795617
242979	2915.87	0.802364
243348	2915.87	0.805221
244621	2915.87	0.797492
242577	2915.87	0.802907
244950	2915.87	0.798192
242626	2915.87	0.802063
244450	2915.87	0.800309
241911	2915.87	0.804498
244464	2915.87	0.800044
241456	2915.87	0.807986
241435	2915.87	0.796567
243960	2915.87	0.79927
244063	2915.87	0.798481
240857	2915.87	0.790637
63820.9	2915.87	0.841657
63901.3	2915.87	0.838865
63731	2915.87	0.679589
62973.4	2915.87	0.851958
62574.2	2915.87	0.677932
58032.9	2915.87	0.684494
59013.6	2915.87	0.682712
55985.1	2915.87	0.673125
60270.7	2915.87	0.689237
59870.9	2915.87	0.689682
46986.1	2915.87	0.678069
47430.4	2915.87	0.66276
47148.6	2915.87	0.670938
47162.4	2915.87	0.6657
47407.1	2915.87	0.667006
47373.2	2915.87	0.664503
47075.9	2915.87	0.670442
114786	2915.87	0.672388
114105	2915.87	0.674488
114206	2915.87	0.675129
113849	2915.87	0.677997
98430.4	2915.87	0.69327
98085	2915.87	0.691854
97627.8	2915.87	0.695163
97658.2	2915.87	0.69206
4756.78	2915.87	0.830119
4869.42	2915.87	0.641216
4930.65	2915.87	0.823136
10540.9	2915.87	0.676308
6935.53	2915.87	0.649792
7853.23	2915.87	0.644373
7890.02	2915.87	0.626642
13266.6	2915.87	0.668379
9630.95	2915.87	0.700902
14105	2915.87	0.66685
9630.95	2915.87	0.686515
9670.74	2915.87	0.649709
13304.2	2915.87	0.669747
11827	2915.87	0.668036
8444.54	2915.87	0.662511
5681.41	2915.87	0.64432
9630.95	2915.87	0.652835
9670.74	2915.87	0.832254
9960.13	2915.87	0.644349
9950.86	2915.87	0.665967
9917.36	2915.87	0.689861
9960.13	2915.87	0.639969
9953.79	2915.87	0.659293
13691.1	2915.87	0.747038
15864.8	2915.87	0.743266
55754.7	2915.87	0.849174
56011.5	2915.87	0.840696
56177	2915.87	0.703016
56011	2915.87	0.841583
57797.5	2915.87	0.838847
57961.7	2915.87	0.834758
62749.2	2915.87	0.843574
63747.6	2915.87	0.833201
69307.1	2915.87	0.84514
75356.9	2915.87	0.837303
76735.2	2915.87	0.796114
73000.4	2915.87	0.713055
75932.2	2915.87	0.835301
68391.7	2915.87	0.716135
68656.2	2915.87	0.714963
78148.5	2915.87	0.770582
78036	2915.87	0.858161
75897.7	2915.87	0.713613
81181.4	2915.87	0.852548
82137.3	2915.87	0.855478
83157.7	2915.87	0.695552
90647.4	2915.87	0.837196
97946	2915.87	0.852917
101359	2915.87	0.840594
109288	2915.87	0.855521
116273	2915.87	0.852024
118724	2915.87	0.84143
119805	2915.87	0.842469
39213.5	2915.87	0.805918
86487.8	2915.87	0.842792
30138.2	2915.87	0.687105
77099.2	2915.87	0.837801
40859.4	2915.87	0.851536
78054	2915.87	0.861185
32629.3	2915.87	0.678032
20518.6	2915.87	0.673974
45806.9	2915.87	0.858897
73708.2	2915.87	0.865405
66170.4	2915.87	0.86394
36875.1	2915.87	0.685749
74515.8	2915.87	0.837908
51721.7	2915.87	0.713761
72680.5	2915.87	0.828457
29039.3	2915.87	0.736093
24035.7	2915.87	0.684643
73353.5	2915.87	0.830494
24112.4	2915.87	0.686373
33344.7	2915.87	0.695014
56564.6	2915.87	0.865688
66256.2	2915.87	0.864996
28738.1	2915.87	0.702317
41538.3	2915.87	0.862467
194184	2915.87	0.75678
155922	2915.87	0.859951
157916	2915.87	0.729671
155819	2915.87	0.884639
156220	2915.87	0.802211
156968	2915.87	0.797566
156521	2915.87	0.749367
156074	2915.87	0.859436
156376	2915.87	0.753991
156606	2915.87	0.876479
266483	2915.87	0.787767
156787	2915.87	0.877305
156162	2915.87	0.876145
159395	2915.87	0.877627
158162	2915.87	0.878097
258001	2915.87	0.790104
159776	2915.87	0.878005
155924	2915.87	0.874524
159357	2915.87	0.878166
156012	2915.87	0.875634
159973	2915.87	0.877204
158758	2915.87	0.876545
253487	2915.87	0.793634
156371	2915.87	0.878957
157010	2915.87	0.880115
157067	2915.87	0.879733
156682	2915.87	0.878711
249349	2915.87	0.905491
156999	2915.87	0.877903
156190	2915.87	0.878945
251197	2915.87	0.909111
156016	2915.87	0.877861
156345	2915.87	0.873096
254663	2915.87	0.8808
251672	2915.87	0.887458
170777	2915.87	0.887062
171324	2915.87	0.754326
171613	2915.87	0.887379
172680	2915.87	0.747824
171007	2915.87	0.886893
171514	2915.87	0.886497
243361	2915.87	0.794519
245160	2915.87	0.79755
244153	2915.87	0.796182
242619	2915.87	0.801084
242758	2915.87	0.803517
243444	2915.87	0.808247
244572	2915.87	0.79822
244867	2915.87	0.797995
242374	2915.87	0.803518
244871	2915.87	0.801158
242376	2915.87	0.800467
244221	2915.87	0.800525
42914.6	2915.87	0.641091
42914.6	2915.87	0.658042
42241.2	2915.87	0.658118
42845.4	2915.87	0.840424
42483.8	2915.87	0.660841
42823.4	2915.87	0.65418
46703.8	2915.87	0.652352
47317.5	2915.87	0.659973
43179.9	2915.87	0.653379
42801.8	2915.87	0.657681
43240.4	2915.87	0.662944
43971.6	2915.87	0.658597
44648.7	2915.87	0.661961
43469.6	2915.87	0.647343
43371.5	2915.87	0.662115
47813.2	2915.87	0.659901
44275.4	2915.87	0.660378
47509.7	2915.87	0.670521
46171.6	2915.87	0.656413
46382.3	2915.87	0.667082
45675	2915.87	0.658576
44066.6	2915.87	0.67183
45542.4	2915.87	0.668601
50167.1	2915.87	0.671492
50650.1	2915.87	0.66946
42975	2915.87	0.691503
47237.5	2915.87	0.665419
47583.5	2915.87	0.664703
45933.8	2915.87	0.661579
53358.8	2915.87	0.658155
48195.6	2915.87	0.664956
53221.9	2915.87	0.660103
55963.3	2915.87	0.671066
60618.8	2915.87	0.663655
58442	2915.87	0.660907
57815	2915.87	0.658318
60323.3	2915.87	0.665306
57908.1	2915.87	0.661161
56958	2915.87	0.683967
54550.4	2915.87	0.681108
54413.7	2915.87	0.663901
54677.3	2915.87	0.671176
61084	2915.87	0.672676
61784.6	2915.87	0.669247
62625.4	2915.87	0.850566
62096.3	2915.87	0.669376
62226.9	2915.87	0.686378
67912.3	2915.87	0.765578
67929	2915.87	0.675987
68001.6	2915.87	0.669147
67920.4	2915.87	0.659546
67973.6	2915.87	0.658099
67368.5	2915.87	0.657026
67990.9	2915.87	0.643463
68349.8	2915.87	0.65083
65200.5	2915.87	0.623833
64024.8	2915.87	0.621797
65798.3	2915.87	0.628391
64039.8	2915.87	0.615606
67924.6	2915.87	0.676117
66006.8	2915.87	0.628598
68271	2915.87	0.674298
64526.3	2915.87	0.620932
68146	2915.87	0.633639
69549.3	2915.87	0.664631
69994.7	2915.87	0.631722
71318.2	2915.87	0.826882
74027.4	2915.87	0.684384
74332.5	2915.87	0.638435
76556.6	2915.87	0.642753
76940.7	2915.87	0.624403
78170.1	2915.87	0.824559
79102.3	2915.87	0.633741
80384.1	2915.87	0.62875
78376.6	2915.87	0.652707
80407.6	2915.87	0.628275
80405.3	2915.87	0.634884
80931.6	2915.87	0.63331
81269.9	2915.87	0.656661
81407.7	2915.87	0.641708
83810.1	2915.87	0.697929
182534	2915.87	0.859701
182731	2915.87	0.85629
161851	2915.87	0.873892
180671	2915.87	0.859877
159362	2915.87	0.715838
180032	2915.87	0.859468
179277	2915.87	0.85834
178544	2915.87	0.857631
180028	2915.87	0.785689
167109	2915.87	0.735864
176899	2915.87	0.692914
176895	2915.87	0.692607
177009	2915.87	0.69557
176794	2915.87	0.696188
176597	2915.87	0.698043
176763	2915.87	0.699727
47041.1	2915.87	0.704517
47225	2915.87	0.670091
47262.6	2915.87	0.661071
47011.8	2915.87	0.660847
47493	2915.87	0.660073
47028	2915.87	0.66531
4521.71	2915.87	0.832315
4521.91	2915.87	0.831147
4514.42	2915.87	0.683271
4495.19	2915.87	0.821447
4917.46	2915.87	0.816832
4959.73	2915.87	0.811016
4937.24	2915.87	0.819548
4951.99	2915.87	0.676236
4958.69	2915.87	0.805963
34314.2	2915.87	0.849638
79146.4	2915.87	0.826083
77099.2	2915.87	0.824346
38749.4	2915.87	0.782077
28066.2	2915.87	0.843554
37994.5	2915.87	0.684619
56546.5	2915.87	0.858107
34292.9	2915.87	0.852432
54607.5	2915.87	0.858003
42239.7	2915.87	0.843907
42723	2915.87	0.681598
42257.2	2915.87	0.688656
43749.5	2915.87	0.846229
47441.2	2915.87	0.728573
45926.5	2915.87	0.758825
45606.7	2915.87	0.677338
46524.8	2915.87	0.701789
47395.3	2915.87	0.849191
68200	2915.87	0.840308
64056.8	2915.87	0.775418
68198.7	2915.87	0.671827
64045.3	2915.87	0.748394
68327.2	2915.87	0.840027
64037.5	2915.87	0.81765
63985.6	2915.87	0.816007
78743.9	2915.87	0.813759
79178.9	2915.87	0.819033
80514.1	2915.87	0.823334
80812.2	2915.87	0.632536
80603.2	2915.87	0.826076
80227.4	2915.87	0.826888
80673.6	2915.87	0.826217
196815	2915.87	0.845192
196231	2915.87	0.845104
163713	2915.87	0.829481
197244	2915.87	0.845621
162297	2915.87	0.828653
165231	2915.87	0.831137
199340	2915.87	0.847076
168269	2915.87	0.833808
201762	2915.87	0.848985
170456	2915.87	0.834835
204452	2915.87	0.85029
173306	2915.87	0.836514
182865	2915.87	0.842355
211632	2915.87	0.855027
213196	2915.87	0.855616
185945	2915.87	0.844403
186273	2915.87	0.845274
213310	2915.87	0.856171
189682	2915.87	0.848454
215827	2915.87	0.85861
190198	2915.87	0.849165
213279	2915.87	0.857675
190413	2915.87	0.849765
191082	2915.87	0.849725
215403	2915.87	0.859459
213783	2915.87	0.859336
191486	2915.87	0.845741
214927	2915.87	0.860147
191176	2915.87	0.851134
213047	2915.87	0.859406
192072	2915.87	0.851602
191315	2915.87	0.851341
214457	2915.87	0.860397
215707	2915.87	0.85979
214134	2915.87	0.860359
211717	2915.87	0.859823
191484	2915.87	0.856295
211785	2915.87	0.859696
4906.34	2915.87	0.630378
4926.63	2915.87	0.63758
4940.94	2915.87	0.737578
4930.65	2915.87	0.807891
81019.7	2915.87	0.723992
84016.7	2915.87	0.878251
93954.3	2915.87	0.868747
95756.3	2915.87	0.875429
102955	2915.87	0.889661
34224.9	2915.87	0.707292
94042.1	2915.87	0.885766
24553.1	2915.87	0.69955
77111.5	2915.87	0.868571
74581.7	2915.87	0.73518
24579.6	2915.87	0.700147
74346.6	2915.87	0.870697
25991.9	2915.87	0.699786
24201	2915.87	0.700681
34199.6	2915.87	0.708994
25643.2	2915.87	0.702189
29442.9	2915.87	0.707392
18124.8	2915.87	0.696412
38603.9	2915.87	0.608882
38811.9	2915.87	0.61094
39620.3	2915.87	0.611039
39442.2	2915.87	0.608397
42553.9	2915.87	0.610688
42837.3	2915.87	0.608502
42206.6	2915.87	0.622384
42514.5	2915.87	0.615059
46770.7	2915.87	0.602309
47509.3	2915.87	0.609137
44538.2	2915.87	0.812376
46389.3	2915.87	0.605407
46600.6	2915.87	0.60278
46327.5	2915.87	0.615578
45580.2	2915.87	0.624553
46524.8	2915.87	0.62198
4762.42	2915.87	0.742675
4946.27	2915.87	0.739471
4938.11	2915.87	0.743994
4933.26	2915.87	0.739982
4950.61	2915.87	0.73878
4959.73	2915.87	0.735131
4959.73	2915.87	0.743668
4926.51	2915.87	0.73129
4930.65	2915.87	0.730014
4950.5	2915.87	0.724299
56127.3	2915.87	0.77986
56162	2915.87	0.782274
56126.8	2915.87	0.780027
56956.3	2915.87	0.776916
57021.9	2915.87	0.774013
57703.1	2915.87	0.777487
57844.8	2915.87	0.772503
57857.1	2915.87	0.777039
60203.9	2915.87	0.774914
11236	2915.87	0.808966
11163.1	2915.87	0.752841
11170	2915.87	0.816989
11262.8	2915.87	0.758101
11236	2915.87	0.823653
11236	2915.87	0.582276
11262.8	2915.87	0.597416
11170	2915.87	0.594089
11236	2915.87	0.647389
14061.4	2915.87	0.643343
42287.4	2915.87	0.732195
42207.7	2915.87	0.543482
42827.7	2915.87	0.537914
43818.5	2915.87	0.55031
46855.6	2915.87	0.535075
45784.9	2915.87	0.533444
43502.1	2915.87	0.591109
44940.7	2915.87	0.544801
47335.9	2915.87	0.749959
46374.4	2915.87	0.552662
68091.7	2915.87	0.766654
68001.1	2915.87	0.623386
68144	2915.87	0.762174
68164.9	2915.87	0.556436
68306.2	2915.87	0.751413
63888.5	2915.87	0.751012
64008.7	2915.87	0.670114
69646.4	2915.87	0.757876
79515	2915.87	0.763284
79728.6	2915.87	0.763753
80758.7	2915.87	0.63469
80954.1	2915.87	0.765414
81659.2	2915.87	0.767279
4761.34	2915.87	0.767653
4816.3	2915.87	0.772177
4959.73	2915.87	0.745802
4951.99	2915.87	0.754504
4950.61	2915.87	0.758633
4950.5	2915.87	0.752813
4937.2	2915.87	0.748181
4930.65	2915.87	0.747048
7582.29	2915.87	0.557821
8471.81	2915.87	0.519636
9325.72	2915.87	0.769362
9678.24	2915.87	0.759529
9678.24	2915.87	0.756748
55865.7	2915.87	0.799989
56592	2915.87	0.797051
57261	2915.87	0.793711
57868.4	2915.87	0.794325
57962.4	2915.87	0.793607
57988.1	2915.87	0.793145
59290.3	2915.87	0.79897
59523.6	2915.87	0.802217
59561.1	2915.87	0.797975
60695.1	2915.87	0.79146
61786.6	2915.87	0.799791
62258.7	2915.87	0.801533
64288.4	2915.87	0.803857
65439.1	2915.87	0.793908
69805.1	2915.87	0.80282
11163.1	2915.87	0.575565
11241.8	2915.87	0.792812
11236	2915.87	0.611132
11262.8	2915.87	0.597466
11236	2915.87	0.603604
162811	2915.87	0.708476
163356	2915.87	0.700384
163260	2915.87	0.701738
162371	2915.87	0.865354
162298	2915.87	0.701778
174020	2915.87	0.85038
174387	2915.87	0.806456
173949	2915.87	0.741291
174012	2915.87	0.881423
174535	2915.87	0.881881
174486	2915.87	0.882053
200843	2915.87	0.773991
200135	2915.87	0.772902
201810	2915.87	0.77172
200724	2915.87	0.901344
201458	2915.87	0.821879
199639	2915.87	0.77304
42715.5	2915.87	0.644003
42233	2915.87	0.641042
42109.6	2915.87	0.644892
42198.9	2915.87	0.75083
43561	2915.87	0.645361
44033.6	2915.87	0.643986
4779.92	2915.87	0.67113
4837.01	2915.87	0.628003
4921.3	2915.87	0.652362
4941.23	2915.87	0.648475
4921.23	2915.87	0.610622
4954.17	2915.87	0.599433
4937.2	2915.87	0.591428
4930.65	2915.87	0.79685
7311.32	2915.87	0.819275
8009.26	2915.87	0.705753
8091.41	2915.87	0.590113
9142.45	2915.87	0.593013
9362.53	2915.87	0.62072
9646.47	2915.87	0.807748
9678.24	2915.87	0.747671
9678.24	2915.87	0.802925
9670.74	2915.87	0.752419
42236.5	2915.87	0.66026
42837.3	2915.87	0.657366
42338	2915.87	0.66528
42241.8	2915.87	0.665627
43430.3	2915.87	0.660674
44794.8	2915.87	0.662713
45445.1	2915.87	0.659062
44401.8	2915.87	0.677046
46868.2	2915.87	0.673888
46700.2	2915.87	0.668911
47950.9	2915.87	0.670905
46391.4	2915.87	0.671755
4743.24	2915.87	0.585501
4911.85	2915.87	0.581169
4938.11	2915.87	0.57183
4951.99	2915.87	0.575366
4940.94	2915.87	0.567026
4950.61	2915.87	0.574572
4941.79	2915.87	0.641311
4951.99	2915.87	0.583802
4937.2	2915.87	0.564431
4950.61	2915.87	0.586015
4951.99	2915.87	0.583753
4943.81	2915.87	0.561817
4951.99	2915.87	0.556143
7261.86	2915.87	0.587354
7344.09	2915.87	0.802874
8054.28	2915.87	0.56439
8126.61	2915.87	0.561477
8490.92	2915.87	0.552891
8510.24	2915.87	0.556104
8747.11	2915.87	0.787921
9192.21	2915.87	0.577942
9362.53	2915.87	0.795125
9646.47	2915.87	0.578912
9646.47	2915.87	0.621448
9678.24	2915.87	0.589979
9702.31	2915.87	0.782897
55977.3	2915.87	0.818199
56011	2915.87	0.820885
56613.3	2915.87	0.817986
57225	2915.87	0.814541
57881.8	2915.87	0.814869
57958.1	2915.87	0.815102
58039.7	2915.87	0.814009
59350.1	2915.87	0.780123
59479.2	2915.87	0.823135
59499.2	2915.87	0.818792
60762.8	2915.87	0.81107
61933.3	2915.87	0.820012
62167.6	2915.87	0.822439
65573.9	2915.87	0.813365
69805.1	2915.87	0.800405
78564.9	2915.87	0.638058
77820.4	2915.87	0.712199
59648.3	2915.87	0.669402
76335.8	2915.87	0.694122
64045.8	2915.87	0.805711
65387.4	2915.87	0.667785
61595.3	2915.87	0.804479
11236	2915.87	0.65494
11163.1	2915.87	0.623491
11241.8	2915.87	0.61584
11163.1	2915.87	0.822695
11236	2915.87	0.653424
11236	2915.87	0.825469
11241.8	2915.87	0.830251
11170	2915.87	0.664545
11170	2915.87	0.656803
4768.14	2915.87	0.617962
4819.9	2915.87	0.625031
4936.41	2915.87	0.613259
4951.99	2915.87	0.603757
59692.1	2915.87	0.861681
64062.5	2915.87	0.673433
64342.5	2915.87	0.693505
68468.3	2915.87	0.705992
69843.8	2915.87	0.710121
69843.8	2915.87	0.847009
70119.7	2915.87	0.727426
71267.6	2915.87	0.837116
75356.9	2915.87	0.73857
76398.5	2915.87	0.730947
76042.5	2915.87	0.69615
78176.7	2915.87	0.835372
78267.8	2915.87	0.833461
78759.5	2915.87	0.686174
78908.1	2915.87	0.681253
80282	2915.87	0.830274
80612.2	2915.87	0.699061
80428.2	2915.87	0.657649
80594.5	2915.87	0.658746
80827.4	2915.87	0.66919
81138.8	2915.87	0.663849
81708.7	2915.87	0.669456
82007.5	2915.87	0.830893
82249.5	2915.87	0.667597
82985.1	2915.87	0.675004
88461.6	2915.87	0.830635
89464.3	2915.87	0.831863
95893.9	2915.87	0.657198
95782.4	2915.87	0.841191
116256	2915.87	0.836045
115874	2915.87	0.837898
115686	2915.87	0.834836
115231	2915.87	0.839218
115302	2915.87	0.839663
114938	2915.87	0.824058
115137	2915.87	0.843304
115105	2915.87	0.84121
115209	2915.87	0.844504
114773	2915.87	0.839348
114770	2915.87	0.749489
114791	2915.87	0.846794
78438.3	2915.87	0.664542
78060.6	2915.87	0.650625
76511.7	2915.87	0.667684
61610	2915.87	0.66301
42829.1	2915.87	0.696645
42279.1	2915.87	0.695453
42310.2	2915.87	0.697944
42466.9	2915.87	0.697827
43554.2	2915.87	0.69875
44519.6	2915.87	0.699717
45795.5	2915.87	0.699286
44222.3	2915.87	0.706058
46607.6	2915.87	0.701071
46202.9	2915.87	0.703175
46498	2915.87	0.70352
9630.95	2915.87	0.778462
9630.95	2915.87	0.778788
9630.95	2915.87	0.776263
9678.24	2915.87	0.777457
9678.24	2915.87	0.776753
9670.74	2915.87	0.776951
9630.95	2915.87	0.777584
9678.24	2915.87	0.776963
9630.95	2915.87	0.678161
9678.24	2915.87	0.562489
9678.24	2915.87	0.776009
4837.01	2915.87	0.581135
56569.3	2915.87	0.819827
40369.1	2915.87	0.710936
40015.5	2915.87	0.707636
40156.8	2915.87	0.707661
40103.6	2915.87	0.850732
9960.13	2915.87	0.643813
9953.79	2915.87	0.637247
9888.37	2915.87	0.640889
9960.13	2915.87	0.625323
9960.13	2915.87	0.62305
9950.86	2915.87	0.621106
9888.37	2915.87	0.625176
9917.36	2915.87	0.625659
9950.86	2915.87	0.617219
9888.37	2915.87	0.809238
9960.13	2915.87	0.606282
9960.13	2915.87	0.637296
9950.86	2915.87	0.633384
9960.13	2915.87	0.624909
9950.86	2915.87	0.623346
9960.13	2915.87	0.632401
9960.13	2915.87	0.635864
9888.37	2915.87	0.630807
9950.86	2915.87	0.63464
9960.13	2915.87	0.631576
9917.36	2915.87	0.632549
9950.86	2915.87	0.62901
9888.37	2915.87	0.649558
9917.36	2915.87	0.627303
9888.37	2915.87	0.625537
9917.36	2915.87	0.625222
81093.6	2915.87	0.840035
81170.3	2915.87	0.839149
81289.1	2915.87	0.840681
81397.4	2915.87	0.83873
81397.4	2915.87	0.836409
81678.4	2915.87	0.834879
82054.5	2915.87	0.83815
82130.9	2915.87	0.83752
81959.9	2915.87	0.65059
82433.5	2915.87	0.838339
82433.5	2915.87	0.833543
82457.2	2915.87	0.836936
82605.8	2915.87	0.833954
95987.5	2915.87	0.667282
96232.4	2915.87	0.663665
96699.4	2915.87	0.681978
97560.5	2915.87	0.659043
99722.8	2915.87	0.708439
100092	2915.87	0.788637
100702	2915.87	0.835136
100896	2915.87	0.718579
100896	2915.87	0.657999
101795	2915.87	0.66008
101715	2915.87	0.660171
103243	2915.87	0.663968
103369	2915.87	0.663608
104221	2915.87	0.767705
107207	2915.87	0.663154
107334	2915.87	0.665384
106079	2915.87	0.652175
72937.3	2915.87	0.638556
72824.6	2915.87	0.639855
72680.5	2915.87	0.641429
72680.5	2915.87	0.643268
72193.7	2915.87	0.644263
71978.4	2915.87	0.64289
71703.8	2915.87	0.644799
71500.8	2915.87	0.643854
71232.5	2915.87	0.642077
70862.4	2915.87	0.64521
70656.6	2915.87	0.641865
70390	2915.87	0.641779
2205.46	2915.87	0.676505
2201.97	2915.87	0.677395
2199.75	2915.87	0.678048
2208.57	2915.87	0.678292
2201.97	2915.87	0.678755
2195.46	2915.87	0.678134
2202.41	2915.87	0.678564
2207.78	2915.87	0.678361
2204.21	2915.87	0.678592
2201.08	2915.87	0.677928
142521	4480.75	0.780243
142096	4480.75	0.780055
141479	4480.75	0.779772
141661	4480.75	0.779913
141909	4480.75	0.780092
142119	4480.75	0.780191
140611	4480.75	0.77943
141736	4480.75	0.780146
193123	4480.75	0.803752
192866	4480.75	0.803705
192426	4480.75	0.80353
192093	4480.75	0.803285
186514	4480.75	0.801477
186847	4480.75	0.801732
185559	4480.75	0.801109
184757	4480.75	0.801105
184245	4480.75	0.80116
184337	4480.75	0.800604
184056	4480.75	0.801123
183695	4480.75	0.801075
183635	4480.75	0.801057
183301	4480.75	0.800899
182839	4480.75	0.800716
182128	4480.75	0.800504
181825	4480.75	0.800344
179537	4480.75	0.799593
178802	4480.75	0.79949
50429.7	4480.75	0.799203
50798.8	4480.75	0.591788
49873.7	4480.75	0.594714
49111.3	4480.75	0.593261
69442.7	4480.75	0.758255
69518.8	4480.75	0.75797
70147.1	4480.75	0.761339
70467	4480.75	0.760029
70668.3	4480.75	0.761411
78241.9	4480.75	0.799452
77666.7	4480.75	0.800411
77600.9	4480.75	0.798486
76743.8	4480.75	0.800821
51929.2	4480.75	0.809897
52366.1	4480.75	0.61161
51815.6	4480.75	0.810709
51601.2	4480.75	0.810565
51552.9	4480.75	0.81205
51218.3	4480.75	0.811098
51247.5	4480.75	0.809127
146395	4480.75	0.781608
148611	4480.75	0.782872
149536	4480.75	0.7833
148929	4480.75	0.783034
149175	4480.75	0.78317
152187	4480.75	0.784322
150262	4480.75	0.783728
150477	4480.75	0.78384
152704	4480.75	0.78461
154866	4480.75	0.785665
152287	4480.75	0.784725
152530	4480.75	0.78486
157038	4480.75	0.786771
157634	4480.75	0.786981
153174	4480.75	0.785608
158398	4480.75	0.787379
158336	4480.75	0.787327
193506	4480.75	0.811614
192764	4480.75	0.811541
192600	4480.75	0.811403
192295	4480.75	0.811331
192224	4480.75	0.811553
192328	4480.75	0.81157
187116	4480.75	0.81288
186713	4480.75	0.812045
186566	4480.75	0.813162
185835	4480.75	0.813519
185444	4480.75	0.813337
184558	4480.75	0.814652
184459	4480.75	0.814652
184131	4480.75	0.814213
183916	4480.75	0.814721
179162	4480.75	0.813818
179319	4480.75	0.815342
52624.3	4480.75	0.650259
52612	4480.75	0.650887
52105.1	4480.75	0.78626
52025.7	4480.75	0.786741
51928.6	4480.75	0.785823
52695.1	4480.75	0.789778
51106.3	4480.75	0.787871
51771.7	4480.75	0.788112
51444.5	4480.75	0.785532
192384	4480.75	0.802383
187049	4480.75	0.80077
187127	4480.75	0.800818
185801	4480.75	0.80023
185484	4480.75	0.799956
185258	4480.75	0.800164
182570	4480.75	0.799493
180490	4480.75	0.798463
179736	4480.75	0.79855
193783	4480.75	0.808828
193595	4480.75	0.808726
193010	4480.75	0.80824
193112	4480.75	0.808922
193140	4480.75	0.80857
192631	4480.75	0.808649
192379	4480.75	0.808428
192346	4480.75	0.808863
192405	4480.75	0.808923
192016	4480.75	0.808458
191379	4480.75	0.807583
191170	4480.75	0.807684
187049	4480.75	0.808754
186624	4480.75	0.808569
186767	4480.75	0.808688
186579	4480.75	0.808794
185713	4480.75	0.808663
184516	4480.75	0.809459
184339	4480.75	0.808446
184005	4480.75	0.809346
184139	4480.75	0.809469
184115	4480.75	0.807994
183655	4480.75	0.809617
178901	4480.75	0.809078
77761.9	4480.75	0.814737
193783	4480.75	0.804852
193498	4480.75	0.804799
193318	4480.75	0.804806
192880	4480.75	0.804649
192842	4480.75	0.804675
192562	4480.75	0.804429
191895	4480.75	0.804277
191167	4480.75	0.803696
187003	4480.75	0.803138
187019	4480.75	0.803353
186924	4480.75	0.803389
186745	4480.75	0.803329
186498	4480.75	0.803189
186399	4480.75	0.803096
186130	4480.75	0.803205
185842	4480.75	0.803138
185104	4480.75	0.802923
184665	4480.75	0.802867
184568	4480.75	0.744698
184535	4480.75	0.803166
184411	4480.75	0.769569
184323	4480.75	0.802619
184288	4480.75	0.803143
183756	4480.75	0.711938
184084	4480.75	0.802635
183619	4480.75	0.803054
182890	4480.75	0.802704
181372	4480.75	0.802432
179179	4480.75	0.801312
178816	4480.75	0.801701
177603	4480.75	0.597281
35935.9	4480.75	0.656151
36052.6	4480.75	0.660603
36026.5	4480.75	0.662564
34244.7	4480.75	0.705518
33195.6	4480.75	0.704097
32796	4480.75	0.70344
51895.5	4480.75	0.852589
60161.4	4480.75	0.827647
59424.8	4480.75	0.871282
66909.8	4480.75	0.826375
68849	4480.75	0.856447
70207.8	4480.75	0.860827
68312.4	4480.75	0.858124
68142	4480.75	0.855415
68708.6	4480.75	0.860712
44011.7	4480.75	0.867529
43601.4	4480.75	0.712898
186958	4480.75	0.830838
186984	4480.75	0.831359
187038	4480.75	0.831818
186921	4480.75	0.831768
186666	4480.75	0.831594
186680	4480.75	0.832275
185962	4480.75	0.830972
185439	4480.75	0.832247
185483	4480.75	0.832798
185254	4480.75	0.832546
184866	4480.75	0.832966
184548	4480.75	0.832937
38959	4480.75	0.824946
38865.6	4480.75	0.825175
38889.4	4480.75	0.825175
38336.4	4480.75	0.82527
38182	4480.75	0.826651
38238.3	4480.75	0.823332
37874.3	4480.75	0.824651
37877.6	4480.75	0.825621
37638	4480.75	0.827849
37058.7	4480.75	0.744372
37063.6	4480.75	0.68935
37063.6	4480.75	0.763909
47948.2	4480.75	0.834097
92002.4	4480.75	0.850075
79076.3	4480.75	0.842757
90824	4480.75	0.824028
90103.7	4480.75	0.633469
89371.1	4480.75	0.82442
66303.6	4480.75	0.848394
40975.9	4480.75	0.709678
40931.3	4480.75	0.701659
40977.8	4480.75	0.711294
52536.9	4480.75	0.701174
52612	4480.75	0.701738
46060.2	4480.75	0.828928
46235.4	4480.75	0.83018
46343.1	4480.75	0.830672
46349.1	4480.75	0.826211
46431.4	4480.75	0.83172
46521.7	4480.75	0.831932
46592.4	4480.75	0.833689
46661.3	4480.75	0.824681
46719.4	4480.75	0.822874
46700.7	4480.75	0.822824
46809.3	4480.75	0.735767
46763.5	4480.75	0.821478
46854.2	4480.75	0.821548
46772.9	4480.75	0.821531
63846.8	4480.75	0.794851
63636.3	4480.75	0.795132
63586.4	4480.75	0.795484
63469.1	4480.75	0.795693
63385.2	4480.75	0.796089
63347.2	4480.75	0.796356
61484.9	4480.75	0.795886
61020.1	4480.75	0.788809
60741.8	4480.75	0.787778
58869.6	4480.75	0.792223
57989.9	4480.75	0.790498
57952.3	4480.75	0.789252
57939	4480.75	0.789669
66857.3	4480.75	0.834746
65237.1	4480.75	0.661309
64857.2	4480.75	0.84236
64792.4	4480.75	0.842857
66337.4	4480.75	0.650408
64687.4	4480.75	0.839359
64702.6	4480.75	0.838839
64578.7	4480.75	0.835261
66262.3	4480.75	0.845373
66128.3	4480.75	0.843894
66234.3	4480.75	0.844312
66146.1	4480.75	0.837347
66194.4	4480.75	0.839549
66146.1	4480.75	0.838973
66439.1	4480.75	0.84477
66240.1	4480.75	0.843426
66390.9	4480.75	0.844397
66391.4	4480.75	0.683179
66289.8	4480.75	0.684386
48944.5	4480.75	0.796417
53800.4	4480.75	0.791412
49021.3	4480.75	0.794686
51510.1	4480.75	0.767197
46590.4	4480.75	0.780906
50303.5	4480.75	0.793287
54911.7	4480.75	0.794506
49376.1	4480.75	0.783068
48240.2	4480.75	0.782718
50394.1	4480.75	0.777973
52427.5	4480.75	0.787169
56877.9	4480.75	0.64795
49514.2	4480.75	0.782343
55142.4	4480.75	0.646864
52129.3	4480.75	0.634205
52223.2	4480.75	0.639685
52546.2	4480.75	0.64193
51705.4	4480.75	0.638244
56935.3	4480.75	0.647435
51371.6	4480.75	0.780359
53423.7	4480.75	0.777605
67082	4480.75	0.77896
69326.3	4480.75	0.775556
62421.4	4480.75	0.580682
67680.3	4480.75	0.780143
72769.1	4480.75	0.630742
70955.3	4480.75	0.604584
49914.3	4480.75	0.69776
54457.7	4480.75	0.679434
109004	4480.75	0.616288
109458	4480.75	0.613166
109707	4480.75	0.621577
110011	4480.75	0.610882
206754	4480.75	0.812428
206458	4480.75	0.812539
204665	4480.75	0.811723
204438	4480.75	0.613984
204926	4480.75	0.6205
192614	4480.75	0.603462
192617	4480.75	0.603413
192611	4480.75	0.603786
192728	4480.75	0.804025
192167	4480.75	0.601366
191835	4480.75	0.803737
102009	4480.75	0.805009
101931	4480.75	0.805261
102385	4480.75	0.80659
103809	4480.75	0.807297
102985	4480.75	0.807013
4516.64	4480.75	0.71699
4915.41	4480.75	0.766928
4950.5	4480.75	0.834297
4954.2	4480.75	0.756717
4938.11	4480.75	0.692541
4933.26	4480.75	0.835495
4951.99	4480.75	0.654587
37313.4	4480.75	0.669557
38333	4480.75	0.844199
38358.1	4480.75	0.828574
38917.2	4480.75	0.823861
39505	4480.75	0.827581
39923.4	4480.75	0.653822
46519.4	4480.75	0.846375
46825.6	4480.75	0.696693
47452.5	4480.75	0.698623
47570.5	4480.75	0.691871
47294.9	4480.75	0.848979
47160.1	4480.75	0.856862
44544.5	4480.75	0.707911
40942.5	4480.75	0.725053
28448	4480.75	0.783431
26017.1	4480.75	0.691421
25176.1	4480.75	0.678644
22676	4480.75	0.724114
20409	4480.75	0.680553
20489.8	4480.75	0.753924
20514.6	4480.75	0.69318
20594.1	4480.75	0.70566
20375.7	4480.75	0.841614
117869	4480.75	0.83985
117829	4480.75	0.833733
119349	4480.75	0.839989
79578.3	4480.75	0.837889
78942.9	4480.75	0.842914
76936.5	4480.75	0.839554
74963.8	4480.75	0.845365
71892.4	4480.75	0.837979
69251.4	4480.75	0.829955
65772.5	4480.75	0.822435
62847.1	4480.75	0.818792
56435.4	4480.75	0.787094
56687.7	4480.75	0.787044
57432.4	4480.75	0.785002
57485.2	4480.75	0.784586
58713.2	4480.75	0.787418
68801.2	4480.75	0.790807
68543.6	4480.75	0.788495
69406.2	4480.75	0.793679
69616.6	4480.75	0.794676
93856.5	4480.75	0.622649
93275.4	4480.75	0.807581
93553.8	4480.75	0.810947
91258.3	4480.75	0.63305
91559.1	4480.75	0.614436
91124.8	4480.75	0.633126
91043.3	4480.75	0.661254
90895.9	4480.75	0.825857
91069.6	4480.75	0.8175
88960.8	4480.75	0.7066
87834.1	4480.75	0.628708
86421.2	4480.75	0.637696
86506.7	4480.75	0.643044
52216.9	4480.75	0.627377
46480.7	4480.75	0.689282
47990	4480.75	0.688427
52471.3	4480.75	0.633116
46549.2	4480.75	0.686868
52613.4	4480.75	0.824174
51284.8	4480.75	0.63291
51242.5	4480.75	0.738178
45096.1	4480.75	0.677621
53104.9	4480.75	0.677201
54102.9	4480.75	0.677189
55276.7	4480.75	0.675337
51177.1	4480.75	0.68411
54323.4	4480.75	0.676536
52270.3	4480.75	0.683948
50339.9	4480.75	0.686854
58342	4480.75	0.676273
56068.5	4480.75	0.702959
33.0851	4480.75	0.672212
34.5695	4480.75	0.672138
32.8949	4480.75	0.673838
45.3573	4480.75	0.679562
45.3573	4480.75	0.660236
1652.92	4480.75	0.661775
3719.84	4480.75	0.663699
4442.04	4480.75	0.659908
4505.49	4480.75	0.6718
4502.72	4480.75	0.669419
4521.71	4480.75	0.842005
4689.43	4480.75	0.651321
4941.79	4480.75	0.834183
4943.81	4480.75	0.827793
4951.99	4480.75	0.825867
4941.79	4480.75	0.759603
4931.92	4480.75	0.765828
4951.99	4480.75	0.652548
4937.72	4480.75	0.64807
37118.1	4480.75	0.805681
38333	4480.75	0.632855
76820.2	4480.75	0.827294
77693.1	4480.75	0.836548
56255.7	4480.75	0.781708
57384.9	4480.75	0.780407
68388.5	4480.75	0.784056
68732.3	4480.75	0.786905
69310.9	4480.75	0.789858
69616.6	4480.75	0.79003
69309.6	4480.75	0.787758
131825	4480.75	0.785912
131111	4480.75	0.786305
130361	4480.75	0.786277
132227	4480.75	0.793879
133378	4480.75	0.794626
133940	4480.75	0.79473
134371	4480.75	0.793491
151611	4480.75	0.785763
145207	4480.75	0.782444
149766	4480.75	0.784124
147647	4480.75	0.783978
153551	4480.75	0.787105
158645	4480.75	0.763932
186223	4480.75	0.80618
192676	4480.75	0.606016
192591	4480.75	0.605757
192542	4480.75	0.606212
182840	4480.75	0.805034
190742	4480.75	0.807291
190979	4480.75	0.807479
191188	4480.75	0.807688
177796	4480.75	0.805123
179936	4480.75	0.804749
179260	4480.75	0.80411
177073	4480.75	0.797804
177565	4480.75	0.797961
179601	4480.75	0.799058
182179	4480.75	0.800432
194258	4480.75	0.817638
191824	4480.75	0.814697
141158	4480.75	0.602747
142083	4480.75	0.783339
185208	4480.75	0.805484
186889	4480.75	0.807372
190163	4480.75	0.81098
130906	4480.75	0.646173
120929	4480.75	0.644619
106339	4480.75	0.652005
105291	4480.75	0.641184
104574	4480.75	0.635392
104125	4480.75	0.64276
103145	4480.75	0.645156
98305.5	4480.75	0.650932
102009	4480.75	0.806699
101931	4480.75	0.806952
102353	4480.75	0.8081
103809	4480.75	0.808909
102907	4480.75	0.808433
4889.74	4480.75	0.656365
4941.79	4480.75	0.831098
4950.5	4480.75	0.831348
38278.5	4480.75	0.855336
36961.9	4480.75	0.680097
36926.2	4480.75	0.855312
36926.2	4480.75	0.687622
36926.2	4480.75	0.863673
38460.7	4480.75	0.697004
38777.4	4480.75	0.697433
39920.6	4480.75	0.690784
39923.4	4480.75	0.689196
21663.5	4480.75	0.858233
28950.6	4480.75	0.7135
30862.8	4480.75	0.862527
33508.4	4480.75	0.856022
36059	4480.75	0.85908
36577.7	4480.75	0.692013
47238.6	4480.75	0.865211
47808.5	4480.75	0.86021
93374.6	4480.75	0.868771
108426	4480.75	0.871426
96952	4480.75	0.740387
63966.2	4480.75	0.737443
94294.9	4480.75	0.884544
74791.5	4480.75	0.880183
26415.6	4480.75	0.710813
84335	4480.75	0.877465
74053.3	4480.75	0.725085
25360.5	4480.75	0.709735
78476.6	4480.75	0.877272
31875.8	4480.75	0.710088
29735.5	4480.75	0.706884
76047.8	4480.75	0.872009
43462.9	4480.75	0.716055
36532.9	4480.75	0.746305
74574.7	4480.75	0.863107
74194.4	4480.75	0.864803
36890	4480.75	0.71451
50418.3	4480.75	0.72188
57819.6	4480.75	0.730141
57730.1	4480.75	0.664559
68091.7	4480.75	0.601244
68121.7	4480.75	0.586386
68121.5	4480.75	0.769898
68106.8	4480.75	0.590815
63865.8	4480.75	0.770401
68390.8	4480.75	0.592716
68347.4	4480.75	0.588535
63944.4	4480.75	0.771011
69983.1	4480.75	0.780969
78743.9	4480.75	0.77098
80104.4	4480.75	0.56229
79494	4480.75	0.75078
80332.7	4480.75	0.565421
81037.9	4480.75	0.789441
108039	4480.75	0.798772
108076	4480.75	0.785834
110487	4480.75	0.798248
53751	4480.75	0.765574
54825.1	4480.75	0.549108
54911.7	4480.75	0.573911
55175.1	4480.75	0.823712
51915.2	4480.75	0.755725
49912.9	4480.75	0.754123
51284.8	4480.75	0.672888
53423.7	4480.75	0.753858
67082	4480.75	0.759514
69326.3	4480.75	0.757913
62434.8	4480.75	0.765791
67680.3	4480.75	0.538736
67162.7	4480.75	0.760916
150819	4480.75	0.808193
53104.9	4480.75	0.68479
151514	4480.75	0.60905
55276.7	4480.75	0.683297
151517	4480.75	0.609029
54323.4	4480.75	0.684723
52401.7	4480.75	0.690475
50339.9	4480.75	0.693492
162031	4480.75	0.79195
204453	4480.75	0.810074
210126	4480.75	0.812887
184423	4480.75	0.803326
185943	4480.75	0.804254
213284	4480.75	0.81416
189764	4480.75	0.806586
215566	4480.75	0.815947
214145	4480.75	0.816229
215109	4480.75	0.816716
214240	4480.75	0.816647
211838	4480.75	0.816118
62177.4	4480.75	0.68729
58342	4480.75	0.672212
60074.4	4480.75	0.655733
56068.5	4480.75	0.840634
60169.9	4480.75	0.6554
177237	4480.75	0.79974
176257	4480.75	0.816565
131542	4480.75	0.776497
130934	4480.75	0.776589
131844	4480.75	0.776798
131217	4480.75	0.776922
129797	4480.75	0.776723
129865	4480.75	0.776907
131211	4480.75	0.779954
132906	4480.75	0.778577
130316	4480.75	0.779792
130332	4480.75	0.781519
131285	4480.75	0.782119
130839	4480.75	0.781405
130349	4480.75	0.779829
131047	4480.75	0.78194
132402	4480.75	0.782433
132974	4480.75	0.78261
131226	4480.75	0.781442
131253	4480.75	0.781571
132491	4480.75	0.782152
132018	4480.75	0.781309
133255	4480.75	0.781789
132623	4480.75	0.781122
133992	4480.75	0.781439
134266	4480.75	0.782005
134744	4480.75	0.781618
47225	4480.75	0.661691
47369.8	4480.75	0.64571
47024	4480.75	0.651759
47493	4480.75	0.649783
187086	4480.75	0.801779
185484	4480.75	0.801127
187669	4480.75	0.800816
187972	4480.75	0.800956
185929	4480.75	0.8001
185061	4480.75	0.800133
185718	4480.75	0.800179
182289	4480.75	0.798664
187791	4480.75	0.80112
191621	4480.75	0.802661
191281	4480.75	0.80232
177836	4480.75	0.79775
191750	4480.75	0.802776
183661	4480.75	0.799862
190986	4480.75	0.802031
190742	4480.75	0.801915
180823	4480.75	0.79845
175795	4480.75	0.796558
178198	4480.75	0.79768
181554	4480.75	0.798766
185626	4480.75	0.800331
179738	4480.75	0.797791
176558	4480.75	0.796912
177130	4480.75	0.796708
175254	4480.75	0.795714
180202	4480.75	0.797741
173970	4480.75	0.794964
175061	4480.75	0.795613
177106	4480.75	0.796708
179670	4480.75	0.797671
197369	4480.75	0.810133
197036	4480.75	0.809154
194582	4480.75	0.8105
191841	4480.75	0.809675
195654	4480.75	0.808642
189996	4480.75	0.80934
198651	4480.75	0.8107
197306	4480.75	0.809758
191713	4480.75	0.805682
191493	4480.75	0.805662
191515	4480.75	0.80671
192204	4480.75	0.805966
192663	4480.75	0.806113
190695	4480.75	0.80517
4675.63	4480.75	0.544839
4767.11	4480.75	0.77986
4951.99	4480.75	0.7629
4933.26	4480.75	0.751574
4921.23	4480.75	0.757893
4954.2	4480.75	0.739728
4933.26	4480.75	0.750479
4930.65	4480.75	0.785349
4943.81	4480.75	0.788016
4951.99	4480.75	0.779656
4941.23	4480.75	0.760457
4930.65	4480.75	0.760445
4954.2	4480.75	0.757924
38531.5	4480.75	0.768385
37349	4480.75	0.762117
36961.9	4480.75	0.764185
36993.9	4480.75	0.767145
36926.2	4480.75	0.611884
37097.6	4480.75	0.773413
38002.8	4480.75	0.797544
38358.1	4480.75	0.765132
38358.1	4480.75	0.578939
38385.9	4480.75	0.760262
39505	4480.75	0.767506
39505	4480.75	0.774173
40025.6	4480.75	0.562675
46461.2	4480.75	0.773333
45918.1	4480.75	0.760148
28581.2	4480.75	0.682728
26727.4	4480.75	0.745362
25902.2	4480.75	0.796427
25755.4	4480.75	0.795643
22983	4480.75	0.773606
20391.4	4480.75	0.783262
20570.5	4480.75	0.787712
20758.2	4480.75	0.654784
24480.4	4480.75	0.758723
28250.8	4480.75	0.580499
33382.3	4480.75	0.76748
33959.7	4480.75	0.664127
34957.1	4480.75	0.770772
36432.5	4480.75	0.765164
35780.6	4480.75	0.802633
44565.9	4480.75	0.791249
47905.6	4480.75	0.787945
47948.2	4480.75	0.576481
47905.6	4480.75	0.578
60164.4	4480.75	0.783165
66669.7	4480.75	0.779166
72631	4480.75	0.780839
76664.4	4480.75	0.779129
81485.4	4480.75	0.780396
82206.5	4480.75	0.770661
82206.5	4480.75	0.77528
84033.9	4480.75	0.759334
90121.8	4480.75	0.777824
90773.6	4480.75	0.788064
93863.2	4480.75	0.777209
95761.8	4480.75	0.788989
95784.6	4480.75	0.784871
103601	4480.75	0.784107
107219	4480.75	0.765473
107799	4480.75	0.787626
107864	4480.75	0.792917
112044	4480.75	0.795754
112013	4480.75	0.797964
113182	4480.75	0.79925
116273	4480.75	0.785972
117260	4480.75	0.797465
117771	4480.75	0.790391
117774	4480.75	0.789081
117273	4480.75	0.802743
83765.6	4480.75	0.774252
82309.9	4480.75	0.715384
24481.5	4480.75	0.819489
78236.5	4480.75	0.781431
78388.3	4480.75	0.79524
76875.3	4480.75	0.781911
26475.7	4480.75	0.590613
24401.8	4480.75	0.629172
77052	4480.75	0.782833
74822.2	4480.75	0.772742
74743.6	4480.75	0.777675
25454.8	4480.75	0.611214
63425.2	4480.75	0.812408
24481.5	4480.75	0.631608
72183.5	4480.75	0.770149
24811.3	4480.75	0.808218
73542.7	4480.75	0.784073
24065.5	4480.75	0.640159
45314.6	4480.75	0.81796
29023.9	4480.75	0.612572
43924.1	4480.75	0.644574
51443.4	4480.75	0.8229
69297.3	4480.75	0.769373
69659	4480.75	0.773516
66948.8	4480.75	0.769045
69845.8	4480.75	0.814741
64938.8	4480.75	0.768855
28083.2	4480.75	0.633844
60770.3	4480.75	0.763427
61101.6	4480.75	0.819276
57951.9	4480.75	0.75821
39686	4480.75	0.833887
39124.7	4480.75	0.835573
27597.2	4480.75	0.639445
26936.2	4480.75	0.637306
24767.2	4480.75	0.838945
23739.8	4480.75	0.686726
20408.8	4480.75	0.641682
17568.3	4480.75	0.633205
17328.8	4480.75	0.795302
16197.8	4480.75	0.823028
11262.8	4480.75	0.593834
11236	4480.75	0.596342
11241.8	4480.75	0.660615
11163.1	4480.75	0.600409
11383	4480.75	0.638887
55136.8	4480.75	0.786058
46518.8	4480.75	0.651824
47990	4480.75	0.649469
52471.3	4480.75	0.782447
47913.1	4480.75	0.643874
46628.6	4480.75	0.646483
52639.7	4480.75	0.78246
45222.4	4480.75	0.661655
45114.1	4480.75	0.639962
53071	4480.75	0.630411
55480.5	4480.75	0.626541
51238.7	4480.75	0.640485
54449.4	4480.75	0.630268
50488.2	4480.75	0.645826
62445.1	4480.75	0.807199
58202.4	4480.75	0.613862
56005.8	4480.75	0.802924
131381	4480.75	0.77412
132280	4480.75	0.776249
47253.9	4480.75	0.599075
47186.1	4480.75	0.589466
47175.6	4480.75	0.590591
47373.2	4480.75	0.588913
191178	4480.75	0.802163
4789.93	4480.75	0.788579
4958.69	4480.75	0.786798
4954.17	4480.75	0.639716
4926.51	4480.75	0.782171
4938.11	4480.75	0.634511
4951.99	4480.75	0.753962
4940.94	4480.75	0.591868
4951.99	4480.75	0.780166
4926.51	4480.75	0.749562
4941.23	4480.75	0.771193
4941.79	4480.75	0.778729
4938.39	4480.75	0.775828
4950.5	4480.75	0.569947
37894.6	4480.75	0.774548
37269	4480.75	0.77651
36961.9	4480.75	0.775581
36961.9	4480.75	0.778986
36926.2	4480.75	0.665079
37064	4480.75	0.747147
38089.5	4480.75	0.79204
38358.1	4480.75	0.784049
38368.1	4480.75	0.583503
38338.3	4480.75	0.587989
39003.7	4480.75	0.678333
39049.3	4480.75	0.726128
39429.2	4480.75	0.778469
39407.3	4480.75	0.611508
39415.7	4480.75	0.580235
39935	4480.75	0.785811
109778	4480.75	0.796535
113978	4480.75	0.798388
114257	4480.75	0.8037
114439	4480.75	0.79894
117964	4480.75	0.803569
117869	4480.75	0.804877
117535	4480.75	0.79862
117255	4480.75	0.800673
118006	4480.75	0.800917
118397	4480.75	0.802824
78620.8	4480.75	0.789427
77834.6	4480.75	0.791591
77214.4	4480.75	0.796272
59620.1	4480.75	0.647827
76537.9	4480.75	0.795661
74741.7	4480.75	0.783684
74800.7	4480.75	0.798492
73873.3	4480.75	0.786229
62494.9	4480.75	0.635247
71704.2	4480.75	0.725544
50945	4480.75	0.7426
71437.2	4480.75	0.784697
71910.9	4480.75	0.789034
71132.4	4480.75	0.639139
72442.5	4480.75	0.820149
66196.7	4480.75	0.783261
64859.8	4480.75	0.819562
61721.4	4480.75	0.776933
50644.4	4480.75	0.636614
26828.8	4480.75	0.609121
26518.6	4480.75	0.631603
20720.1	4480.75	0.629702
20710.2	4480.75	0.651385
20230.8	4480.75	0.639916
19598.2	4480.75	0.631023
19477.2	4480.75	0.628309
19436.4	4480.75	0.635846
18400.8	4480.75	0.63672
18079.7	4480.75	0.631346
17568.3	4480.75	0.630853
16915	4480.75	0.622262
15701.8	4480.75	0.636654
16154.7	4480.75	0.641106
15127.5	4480.75	0.829069
11236	4480.75	0.621339
11163.1	4480.75	0.624593
11241.8	4480.75	0.571313
11163.1	4480.75	0.572353
11163.1	4480.75	0.619563
139142	4480.75	0.845558
139202	4480.75	0.845472
139270	4480.75	0.846936
139235	4480.75	0.846285
139377	4480.75	0.841013
139407	4480.75	0.84777
83615.2	4480.75	0.722428
83206.4	4480.75	0.719705
82742.3	4480.75	0.722449
[truncated: 1,492 more rows]

## Sheet: Fig2a-raw
predictor:distance_from_open_sea	predictor:offshore_stickleback	predictor:wave_exposure	predictor:fishing	predictor:top_predators	predictor:temperature	predictor:connectivity	random_effect:year	response:predator_dominance
35661.6	0.058877	840	44.6712	1892.97	312.53	169361	2002	1
35606.2	0.0588652	884	44.6712	1892.97	312.53	169768	2002	1
35673.1	0.058877	800	44.6712	1892.97	312.53	169492	2002	1
35620.1	0.058877	824	44.6712	1892.97	312.53	169946	2002	1
35663.5	0.058877	692	44.6712	1892.97	312.53	169647	2002	1
35546.4	0.058877	887	44.6712	1892.97	312.53	170562	2002	1
35604.2	0.058877	893	44.6712	1892.97	312.53	170477	2002	1
35554.2	0.058877	1097	44.6712	1892.97	312.53	170801	2002	1
28809.6	0.0939089	722	46.6382	1565.1	314.2	142521	2002	1
28794.9	0.0939089	736	46.6382	1565.1	314.2	142096	2002	1
28793.6	0.0939089	753	46.6382	1565.1	314.2	141479	2002	1
28758.4	0.0939089	809	46.6382	1565.1	314.2	141661	2002	1
28724.8	0.0939089	877	46.6382	1565.1	314.2	141909	2002	1
28726.9	0.0939089	876	46.6382	1565.1	314.2	142119	2002	1
28720.4	0.0939089	819	46.6382	1565.1	314.2	140611	2002	1
28668.7	0.0939089	1066	46.6382	1565.1	314.2	141736	2002	1
27345.5	0.0588652	876	31.9088	1136.88	305.45	193123	2002	1
27394.4	0.0588652	918	31.9088	1195.15	305.45	192866	2002	1
27226.4	0.0588652	862	31.9088	1186.92	305.45	192426	2002	1
27330	0.0588652	768	31.9088	1186.92	305.45	192093	2002	1
25204.7	0.058817	976	31.9088	886.255	305.45	186514	2002	1
25182.2	0.058817	1135	31.9088	886.255	305.45	186847	2002	1
25093.5	0.058817	982	31.9088	886.255	305.45	185559	2002	1
24982.5	0.0588291	1524	31.9088	886.255	305.45	184757	2002	1
24931.9	0.0588291	1462	31.9088	1102.39	305.45	184245	2002	1
24961	0.0588291	944	31.9088	886.255	305.45	184337	2002	1
24920.4	0.0588291	1543	31.9088	1102.39	305.45	184056	2002	1
24861	0.0588291	1711	31.9088	1102.39	305.45	183695	2002	1
24853.4	0.0588291	1721	31.9088	1102.39	305.45	183635	2002	1
24818.6	0.0588532	1659	31.9088	1102.39	305.45	183301	2002	1
24776.9	0.0588532	1656	31.9088	1102.39	305.45	182839	2002	1
24715.6	0.0588532	1807	31.9088	1102.39	305.45	182128	2002	1
24706.7	0.0588532	1570	31.9088	1159.6	305.45	181825	2002	1
24592.3	0.0588652	2000	31.9088	1159.32	305.45	179537	2002	1
24547.8	0.0588652	2511	31.9088	1159.32	305.45	178802	2002	1
4908.78	0.0592042	1495	31.8876	737.02	316.93	50429.7	2003	1
3964.47	0.0590834	550	31.8876	735.037	313.31	50798.8	2003	0
3645.02	0.0591343	636	30.3186	735.037	313.31	49873.7	2003	0
3549.37	0.0591689	538	30.3186	735.037	313.31	49111.3	2003	0
4985.67	0.0648575	525	29.8333	376.204	312.98	91415.1	2003	1
4479.56	0.0651071	1102	29.8333	379.623	312.98	90180.9	2003	1
4308.05	0.0421644	360	30.7068	2051.11	337.28	197598	2003	0
4302.18	0.0421644	357	30.7068	2051.11	337.28	197656	2003	0
4645.52	0.0660422	1228	29.0893	118.826	311.32	86753.3	2003	0
4485.89	0.0660713	708	29.0893	118.826	311.32	86539.8	2003	0
5511	0.0452757	1028	28.604	1731.99	332.01	176291	2003	0
3685.71	0.0444101	1395	28.232	1967.18	337.28	192987	2003	0
3522.45	0.044382	1517	28.232	1967.18	337.28	193108	2003	0
3566.94	0.0444101	1738	28.232	1967.18	337.28	192987	2003	0
5211.91	0.0453033	890	28.604	1731.99	332.01	178491	2003	0
3890.25	0.0740983	794	25.0616	70.8177	306.34	105191	2003	1
3531.68	0.0444101	1875	28.232	1967.18	337.28	193108	2003	0
3505.63	0.0444382	1991	28.232	1967.18	337.28	193108	2003	0
3499.66	0.0444382	2032	28.232	1967.18	337.28	193156	2003	0
3481.22	0.0444382	2153	28.232	1967.18	337.28	193156	2003	0
3801.15	0.0741632	730	25.0616	70.8177	306.34	105218	2003	1
3672.57	0.0446067	1762	28.232	1967.18	337.28	193177	2003	0
3666.04	0.0446347	1566	28.232	1967.18	337.28	193109	2003	0
2850.93	0.0737771	3408	25.0616	66.9884	306.34	95419	2003	0
2728.3	0.0737136	1319	25.0616	66.9884	306.34	94148.4	2003	1
2660.83	0.0738409	11140	25.0616	66.9884	306.34	95982.6	2003	0
14876.2	0.141998	1506	30.6605	211.256	250.19	193127	2003	1
14915.5	0.143417	1462	30.6605	211.256	250.19	192099	2003	1
14840.9	0.143417	1401	30.6605	211.256	250.19	193273	2003	1
4010.07	0.0843384	906	27.2776	83.042	292.43	158504	2003	1
4001.44	0.0843384	995	27.3423	83.042	292.43	158881	2003	1
8352.1	0.10318	937	29.7385	114.332	282.6	269652	2003	1
3736.04	0.0845026	890	27.2776	83.042	292.43	157319	2003	1
8220.63	0.103149	1065	29.7385	114.332	282.6	269409	2003	1
10727.8	0.103565	685	29.7385	112.911	282.6	267662	2003	1
3453.3	0.0846682	1313	27.2776	83.042	292.43	158160	2003	1
10953.6	0.103631	690	29.7385	112.911	282.6	266823	2003	1
11023.3	0.103631	731	29.7385	112.911	282.6	267231	2003	1
11056.7	0.103565	772	29.7385	112.911	282.6	267624	2003	1
8237.13	0.103403	784	29.7385	109.747	282.6	268787	2003	1
8233.91	0.103371	748	29.7385	109.747	282.6	268360	2003	1
4689.01	0.0871272	569	27.2776	91.6708	279.75	177086	2003	1
4854.8	0.086991	591	27.2776	91.6708	279.75	171235	2003	1
10265.7	0.143895	1852	48.0617	140.632	250.19	163770	2003	1
10263.2	0.143895	1906	48.0617	140.632	250.19	163574	2003	1
10230.4	0.143895	1988	48.0617	140.632	250.19	163440	2003	1
4524.31	0.087229	838	27.2776	91.6708	279.75	175519	2003	1
4321.28	0.0873304	923	27.2776	91.6708	279.75	178768	2003	1
4607.01	0.0871951	867	27.2776	91.6708	279.75	173654	2003	1
4509.77	0.0873304	417	27.2776	91.6708	279.75	176310	2003	1
10137	0.143869	1429	30.6605	152.335	250.19	164962	2003	1
10085.5	0.143895	823	30.6605	117.835	250.19	163210	2003	1
10123.1	0.143895	717	30.6605	117.835	250.19	163440	2003	1
9848	0.144082	1192	30.6605	117.835	250.19	160590	2003	1
9852.51	0.144027	1357	30.6605	117.835	250.19	160558	2003	1
9864.82	0.144027	1358	30.6605	117.835	250.19	160627	2003	1
10022.6	0.143974	1293	30.6605	117.835	250.19	161413	2003	0
4952.65	0.0904735	486	23.7352	91.9057	277.44	201215	2003	1
4892.42	0.0905082	557	23.7352	91.9057	277.44	201377	2003	1
4905.02	0.0904735	519	23.7352	91.9057	277.44	201040	2003	1
2897.53	0.087599	422	27.2776	89.9918	279.75	169499	2003	1
5220.21	0.0956722	666	29.1239	98.5281	277.44	231833	2003	1
4858.97	0.0905082	499	23.7352	91.9057	277.44	200909	2003	0.75
10394	0.143895	365	30.6605	117.835	250.19	162916	2003	1
5117.43	0.0957013	954	29.1239	98.5281	277.44	232468	2003	1
5113.18	0.0956722	331	23.7352	98.5281	277.44	231384	2003	1
4618.74	0.0906123	796	23.7352	91.9057	278.76	200822	2003	1
4919.98	0.0957888	2644	29.1239	98.5281	277.44	234638	2003	1
4868.31	0.0958183	3102	29.1239	98.5281	277.44	235627	2003	0.666667
4784.11	0.0957888	1903	29.1239	98.5281	277.44	233579	2003	1
4815.9	0.0957596	1452	29.1239	98.5281	277.44	232890	2003	1
4946.13	0.0956722	771	23.7352	98.5281	277.44	230813	2003	1
5085.35	0.0955861	526	23.7352	98.5281	277.44	228388	2003	1
4744.64	0.0957888	1388	29.1239	98.5281	277.44	233534	2003	0.666667
4532.58	0.0955576	1047	23.7352	93.2686	277.44	224164	2003	0
4427.19	0.0956434	428	23.7352	93.2686	277.44	227905	2003	0
4386.77	0.0955293	1817	23.7352	93.2686	277.44	222122	2003	0
4353.41	0.0955293	1125	23.7352	93.2686	277.44	220243	2003	0
10196.8	0.152976	1160	43.5002	163.672	250.19	159367	2003	1
4285.9	0.0955861	3120	23.7352	93.2686	277.44	226124	2003	0
4281.58	0.0955576	2956	23.7352	93.2686	277.44	223442	2003	1
4308.69	0.0955293	751	23.7352	93.2686	277.44	220134	2003	0
3474	0.0906469	257	23.7352	91.9057	278.76	192273	2003	1
10061.6	0.153	1150	43.5002	163.672	250.19	158522	2003	1
3408.02	0.0907851	216	23.7352	91.9057	278.76	194682	2003	1
3381.7	0.0907506	244	23.7352	91.9057	278.76	194045	2003	1
3335.59	0.0907851	369	23.7352	91.9057	278.76	193993	2003	1
3945.85	0.0911282	259	23.7352	91.745	278.76	201852	2003	1
3263	0.0907851	227	23.7352	91.9057	278.76	193346	2003	0
3835.61	0.0911623	387	23.7352	91.745	278.76	201489	2003	1
9966.11	0.153048	1352	43.5002	164.847	250.19	157390	2003	1
9890.23	0.153	1489	43.5002	164.847	250.19	158138	2003	1
3733.8	0.0951465	818	23.7352	91.745	278.76	202843	2003	1
5993.55	0.144698	693	45.3281	122.3	250.19	153584	2003	1
5892.98	0.144698	735	45.3281	122.3	250.19	153588	2003	1
5885.98	0.144698	717	43.1767	122.3	250.19	153415	2003	1
5382.07	0.144336	985	45.3281	116.886	253.09	149684	2003	1
5334.94	0.144365	1193	45.3281	116.886	253.09	149822	2003	1
5175.49	0.144365	1081	45.3281	116.886	253.09	149652	2003	1
5194.36	0.144424	1188	45.3281	116.886	253.09	149907	2003	1
6000.63	0.147011	5458	43.1767	143.321	250.19	172889	2003	1
6000.74	0.147052	5803	43.1767	143.321	250.19	172562	2003	1
5993.41	0.147052	5682	43.1767	143.321	250.19	172380	2003	1
21116.4	0.417768	646	41.7652	826.499	231.72	69442.7	2003	1
21121.2	0.417768	580	41.7652	826.499	231.72	69518.8	2003	1
20970.5	0.417925	1397	41.7652	826.499	231.72	70147.1	2003	1
21262.5	0.417925	793	84.5653	826.499	231.72	70467	2003	1
21021.6	0.417925	1384	41.7652	826.499	231.72	70668.3	2003	1
12569	0.543982	757	35.1333	1172.88	228.09	78241.9	2003	1
12487.6	0.543982	857	35.1333	1172.88	228.09	77666.7	2003	1
12483.8	0.543982	625	35.1333	1172.88	228.09	77600.9	2003	1
12391.1	0.543775	895	35.1333	1172.88	228.09	76743.8	2003	1
20646.6	0.591521	815	341.936	250.961	222.84	68731.1	2003	1
20513.5	0.591294	1034	341.936	250.961	222.84	69122.1	2003	1
20693.1	0.591521	763	341.936	250.961	222.84	68543.6	2003	1
20396.7	0.591294	1552	341.936	250.961	222.84	69310.9	2003	1
20445.9	0.591521	1481	341.936	250.961	222.84	69770	2003	1
10270.3	0.677134	1070	45.9157	726.412	227.34	51929.2	2003	1
10112.2	0.677668	1011	45.9157	726.412	227.34	52366.1	2003	0
10291.3	0.677134	1238	45.9157	726.412	227.34	51815.6	2003	1
10327.7	0.677134	1265	45.9157	726.412	227.34	51601.2	2003	1
10179.9	0.677935	1381	45.9157	726.412	227.32	51552.9	2003	1
10236.2	0.677935	1280	45.9157	726.412	227.32	51218.3	2003	1
10297.4	0.678202	1004	45.9157	726.412	227.32	51247.5	2003	1
4997.01	0.690063	1758	56.2518	291.215	227.32	53656.3	2003	0
4846.71	0.690063	3025	56.2518	293.685	227.32	52569.2	2003	0
4829.19	0.690599	2840	56.2518	291.215	227.32	52734.9	2003	0
4807.61	0.690599	2946	56.2518	291.215	227.32	52949.5	2003	0
4783.05	0.690867	2600	56.2518	291.215	227.32	53217.8	2003	0
4760.02	0.691134	2399	56.2518	291.215	227.32	53458.4	2003	0
4757.97	0.691134	2323	56.2518	291.215	227.32	53563.9	2003	0
4430.55	0.691935	6771	56.2518	291.215	226.27	51204.9	2003	0
4030.88	0.693264	7620	56.2518	291.256	225.28	49581	2003	0
3984.86	0.693794	12391	56.2518	291.256	225.28	50105.2	2003	0
7133.2	0.894375	837	91.8808	149.666	217.42	47369.8	2003	0
6824.37	0.89324	758	91.8808	149.666	217.42	46990.5	2003	0
6798.46	0.89324	881	91.8808	149.666	217.42	47129.7	2003	0
6882.41	0.893522	1321	91.8808	149.666	217.42	47059.1	2003	0
6866.06	0.893522	1482	91.8808	149.666	217.42	47156.2	2003	0
6850.73	0.893522	1734	91.8808	149.666	217.42	47247.2	2003	0
35365.3	1.67911	863	48.4724	895.499	212.03	146395	2003	1
35296.7	1.67911	1260	48.4724	895.499	212.03	148611	2003	1
35316.2	1.67911	1266	48.4724	895.499	212.03	149536	2003	1
35276.1	1.67911	1263	48.4724	895.499	212.03	148929	2003	1
35232.3	1.67911	1253	48.4724	895.499	212.03	149175	2003	1
35454.1	1.67908	810	40.1906	955.256	212.03	152187	2003	1
35253.4	1.67911	1356	40.1906	895.499	212.03	150262	2003	1
35224.4	1.67911	1343	40.1906	895.499	212.03	150477	2003	1
35431.7	1.67908	1041	40.1906	826.25	212.03	152704	2003	1
35387	1.67908	1089	40.1906	826.25	212.03	154866	2003	1
35078.6	1.67911	1134	40.1906	955.256	212.03	152287	2003	1
35049.2	1.67913	1145	40.1906	955.256	212.03	152530	2003	1
35257.1	1.67908	1155	40.1906	826.25	212.03	157038	2003	1
35257.5	1.67908	1001	40.1906	826.25	212.03	157634	2003	1
34877.8	1.67913	2146	40.1906	955.256	212.03	153174	2003	1
35173.1	1.67908	1003	40.1906	826.25	212.03	158398	2003	1
35077	1.67911	859	40.1906	826.25	212.03	158336	2003	1
35604.2	1.68008	1017	44.6712	2036.8	219.07	169752	2003	1
35550.1	1.68008	817	44.6712	2036.8	219.07	170126	2003	1
35608.9	1.68014	716	44.6712	2036.8	219.07	169964	2003	1
35606.1	1.68014	795	44.6712	2036.8	219.07	170175	2003	1
35605.9	1.68014	876	44.6712	2036.8	219.07	170233	2003	1
35609.6	1.68014	892	44.6712	2036.8	219.07	170262	2003	1
35539	1.68014	1197	44.6712	2036.8	219.07	170658	2003	1
35558.6	1.68014	1004	44.6712	2036.8	219.07	170620	2003	1
27330.2	1.68002	828	31.9088	1268.05	194.51	193506	2003	1
27436.4	1.68008	967	31.9088	1319.35	194.51	192764	2003	1
27469.5	1.68008	964	31.9088	1319.35	194.51	192600	2003	1
27328.3	1.68008	853	31.9088	1319.35	194.51	192295	2003	1
27278.5	1.68008	946	31.9088	1311.11	194.51	192224	2003	1
27253.7	1.68008	907	31.9088	1311.11	194.51	192328	2003	1
25252.8	1.67985	973	31.9088	1015.26	194.51	187116	2003	1
25249.4	1.67985	719	31.9088	1015.26	194.51	186713	2003	1
25168.1	1.67985	1102	31.9088	1015.26	194.51	186566	2003	1
25087.8	1.67985	1323	31.9088	1015.26	194.51	185835	2003	1
25061.7	1.67985	1273	31.9088	1015.26	194.51	185444	2003	1
24959.5	1.67991	1479	31.9088	1231.39	194.51	184558	2003	1
24951.8	1.67991	1489	31.9088	1231.39	194.51	184459	2003	1
24946.2	1.67991	1319	31.9088	1231.39	194.51	184131	2003	1
24881.5	1.67991	1535	31.9088	1231.39	194.51	183916	2003	1
24554.3	1.68002	1422	31.9088	1280.88	194.51	179162	2003	1
24578.8	1.68008	2392	31.9088	1280.88	194.51	179319	2003	1
15934.8	1.72111	409	8.6837	1694.71	180.16	22988.1	2003	0
15380.7	1.72177	566	10.8189	1690.99	180.16	23700.6	2003	0
15646.4	1.72124	608	8.6837	1690.99	180.16	23370.9	2003	0
15738.4	1.72124	478	8.6837	1690.99	180.16	23482.3	2003	0
15425.7	1.72164	149	8.6837	1690.99	180.16	23268.1	2003	0
15558.6	1.72137	669	8.6837	1690.99	180.16	23276.4	2003	1
15870.8	1.72111	571	8.6837	1694.71	180.16	23031.8	2003	0
15663.2	1.72124	798	8.6837	1690.99	180.16	23282.2	2003	0
15663.2	1.72124	798	8.6837	1690.99	180.16	23279.4	2003	0
15182.6	1.72177	1201	8.6837	1686.76	180.16	24156.2	2003	0
15155.3	1.72177	1371	8.6837	1686.76	180.16	24074	2003	0
8437.91	0.908672	684	40.3418	2001.3	181.7	73556.3	2004	1
8551.91	0.908767	702	40.3418	2004.38	181.7	72812	2004	1
14730.2	0.92418	1693	48.8824	1813.09	172.23	90997	2004	1
8046.15	0.910776	457	40.3418	1910.62	175.65	65654.7	2004	1
18701.2	0.923295	761	37.5111	2106.57	172.23	59225	2004	1
929.304	0.912132	20289	35.1495	1795.02	174.05	40995.4	2004	0
879.267	0.912299	2648	35.1495	1801.09	174.05	40924.3	2004	0
862.144	0.912383	15546	35.1495	1795.02	174.05	41000	2004	0
843.935	0.912494	6444	35.1495	1795.02	174.05	41053.8	2004	0
7212.61	0.915186	615	25.703	1703.22	172.32	56944.8	2004	1
7258.13	0.915309	574	25.703	1703.22	172.32	56870.6	2004	1
6316.82	0.926382	38355	25.703	1636.2	172.97	55867.8	2004	0
6233.34	0.926382	27587	25.703	1636.2	171.17	55565.1	2004	0
6361.86	0.926312	6181	25.703	1636.2	172.97	55849.5	2004	0
5521.2	0.926453	21302	25.703	1581.87	170.57	52624.3	2004	0
5530.73	0.926453	23031	25.703	1581.87	170.57	52612	2004	0
10447.1	0.921192	889	45.9157	711.623	146.18	52105.1	2004	1
10355.2	0.921106	875	45.9157	711.623	146.18	52025.7	2004	1
10451.9	0.921192	842	45.9157	711.623	146.18	51928.6	2004	1
10071.3	0.920774	1007	45.9157	711.623	146.18	52695.1	2004	1
10350	0.920774	1095	45.9157	711.623	146	51106.3	2004	1
10233.7	0.920693	968	45.9157	711.623	146	51771.7	2004	1
10386.7	0.920534	772	45.9157	711.623	146	51444.5	2004	1
35704.5	0.610578	752	44.6712	1874.95	161.03	168803	2004	1
35628.2	0.610578	872	44.6712	1874.95	161.03	169675	2004	1
35653.7	0.610578	743	44.6712	1874.95	161.03	169815	2004	1
35525	0.610578	1065	44.6712	1874.95	161.03	170698	2004	1
27323.8	0.610518	834	31.9088	1039.6	147.5	192384	2004	1
25211.5	0.610278	1072	31.9088	743.893	147.5	187049	2004	1
25202.4	0.610278	1093	31.9088	743.893	147.5	187127	2004	1
25128.4	0.610278	1012	31.9088	743.893	147.5	185801	2004	1
25093.8	0.610278	498	31.9088	960.025	147.5	185484	2004	1
25040.3	0.610338	1314	31.9088	743.893	147.5	185258	2004	1
24749.1	0.610458	1683	31.9088	960.025	147.5	182570	2004	1
24599.6	0.610458	1142	31.9088	997.515	147.5	180490	2004	1
24598.7	0.610518	2235	31.9088	997.237	147.5	179736	2004	1
14495.9	0.320363	3061	78.1557	3727.14	285.87	80173.1	2005	1
8160.09	0.391061	1249	43.6739	3594.42	294.84	92979.9	2005	1
8148.06	0.391061	1367	43.6739	3594.42	294.84	92845.1	2005	1
8078.21	0.391061	3456	43.6739	3594.42	294.84	93076.7	2005	1
8036.86	0.391061	1471	43.6739	3594.42	294.84	93131	2005	1
8034.51	0.391061	832	43.6739	3594.42	294.84	93230.8	2005	1
7981.58	0.391234	861	43.6739	3594.42	294.84	93048.3	2005	1
6638.51	0.399102	225	43.0916	2067.44	287.51	76447.2	2005	1
6632.8	0.399102	3730	43.0916	2067.44	287.51	76806.2	2005	0
6632.74	0.399188	5187	43.0916	2067.44	287.51	76679.7	2005	0
6587.45	0.399188	9332	43.0916	2067.44	287.51	76558.8	2005	1
8421.82	0.400856	817	40.3418	1913.16	287.51	73414.8	2005	1
8429	0.400856	824	40.3418	1913.16	287.51	73326.8	2005	1
8438.31	0.401018	805	40.3418	1913.16	287.51	73269.9	2005	1
14885.4	0.443028	822	48.8824	1741.79	273.09	90907.7	2005	1
14845.7	0.443028	932	48.8824	1741.79	273.09	91140.9	2005	1
14731.9	0.443114	1395	48.8824	1741.79	273.09	90322.8	2005	0
8003.65	0.40243	528	40.3418	1827.58	279.45	66093.1	2005	1
906.721	0.403469	21022	35.1495	1726.79	282.12	40924.3	2005	0
888.693	0.403469	15639	35.1495	1726.79	282.12	41014	2005	0
796.129	0.403599	12600	35.1495	1732.87	282.12	40956.2	2005	0
7269.07	0.405199	250	25.703	1681.93	281.86	56575.2	2005	1
7257.43	0.405264	571	25.703	1638.93	281.86	56879.5	2005	1
7285.81	0.405264	342	25.703	1681.93	281.86	56396.1	2005	1
20657.3	0.52814	633	341.936	226.142	262.8	68555.4	2005	1
20309.3	0.52814	1569	341.936	226.142	262.8	69261.1	2005	1
20718.6	0.528219	671	341.936	226.142	262.8	68332.7	2005	1
20292.4	0.52814	1451	341.936	272.642	262.8	69310.9	2005	1
20290	0.52814	1508	341.936	272.642	262.8	69242.4	2005	1
20654.8	0.528219	722	341.936	226.142	262.8	68733.1	2005	1
20291.8	0.52814	1613	341.936	272.642	262.8	69414.3	2005	1
20492.4	0.528219	1314	341.936	226.142	262.8	69532.4	2005	1
19919.8	0.527981	3082	341.936	272.642	262.8	69402.7	2005	1
20493.6	0.528219	1442	341.936	226.142	262.8	69345.1	2005	1
20501.9	0.528219	1341	341.936	226.142	262.8	69816.2	2005	1
19592.4	0.52814	3355	341.936	272.642	262.8	70471.5	2005	1
19282.4	0.52814	4107	341.936	273.792	262.8	71480.6	2005	1
5036.82	0.558637	1526	56.2518	392.267	268.16	54542.7	2005	0
4933.79	0.558637	2077	56.2518	267.838	268.16	53210.3	2005	0
4906.97	0.558784	2114	56.2518	267.838	268.16	53651	2005	0
4897.64	0.558784	2049	56.2518	267.838	268.16	53810.4	2005	0
4880.07	0.558857	1995	56.2518	392.267	268.16	54088	2005	0
4692.94	0.559148	1311	56.2518	392.267	268.16	54618.2	2005	0
4612.88	0.55893	3414	56.2518	267.838	268.16	52817.8	2005	0
4605.25	0.559076	2874	56.2518	267.838	268.16	52950.6	2005	0
4525.66	0.55893	6220	56.2518	267.838	268.11	51202.2	2005	0
4449.3	0.559221	1680	56.2518	267.838	269.26	52922.4	2005	0
4450.18	0.559221	1282	56.2518	267.838	269.26	53008.2	2005	0
4452.7	0.55893	3470	56.2518	267.838	268.11	49735.9	2005	0
4284.93	0.559366	4210	56.2518	267.838	269.26	52324.6	2005	0
4287.78	0.559366	3880	56.2518	267.838	269.26	52447.8	2005	0
6871.32	0.601723	19562	91.8808	118.687	264.93	46528.3	2005	0
6809.32	0.601723	19137	91.8808	118.687	264.93	46198.9	2005	0
6730.79	0.601723	17491	91.8808	118.687	264.93	46010.9	2005	0
6711.27	0.601723	11823	91.8808	118.687	265.48	45957.9	2005	0
6825.58	0.601818	4677	91.8808	118.687	265.48	47029.9	2005	0
6817.95	0.601818	4327	91.8808	118.687	265.48	46941.7	2005	0
7041.82	0.602009	716	91.8808	118.687	265.48	47440.8	2005	0
7138.42	0.602105	845	91.8808	118.687	265.48	47259.4	2005	0
6902.12	0.601961	662	91.8808	118.687	265.48	47149.8	2005	0
6847.57	0.601961	1049	91.8808	118.687	265.48	47101.3	2005	0
7154.62	0.602153	826	91.8808	118.687	265.48	47480.3	2005	0
6838.71	0.601914	1126	91.8808	118.687	265.48	47125.3	2005	0
7132.61	0.602105	899	91.8808	118.687	265.48	47369.8	2005	0
6909.01	0.601961	1475	91.8808	118.687	265.48	47324.9	2005	0
7098.67	0.602105	1010	91.8808	118.687	265.48	47494.3	2005	0
6826.02	0.601914	1069	91.8808	118.687	265.48	47099	2005	0
7056	0.602105	1139	91.8808	118.687	265.48	47493.6	2005	0
6889.23	0.601961	1659	91.8808	118.687	265.48	47322.4	2005	0
6875.98	0.601961	1844	91.8808	118.687	265.48	47154.6	2005	0
6766.19	0.601914	1706	91.8808	118.687	265.48	47099	2005	0
6746.52	0.601914	1880	91.8808	118.687	265.48	46991.7	2005	0
35689.5	0.632324	739	44.6712	1864.59	263.25	168948	2005	1
35681	0.632296	748	44.6712	1864.59	263.25	169038	2005	1
35619.9	0.632324	824	44.6712	1864.59	263.25	169530	2005	1
35713.7	0.632296	727	44.6712	1864.59	263.25	168814	2005	1
35719.7	0.632296	682	44.6712	1864.59	263.25	168820	2005	1
35680.7	0.632296	785	44.6712	1864.59	263.25	169291	2005	1
35526.6	0.632324	949	44.6712	1864.59	263.25	170185	2005	1
35615.9	0.632296	824	44.6712	1864.59	263.25	169964	2005	1
35550.2	0.632324	952	44.6712	1864.59	263.25	170220	2005	1
35671.1	0.632296	782	44.6712	1864.59	263.25	169612	2005	1
35608.9	0.632296	789	44.6712	1864.59	263.25	170309	2005	1
35605.3	0.632296	836	44.6712	1864.59	263.25	170284	2005	1
35608.9	0.632296	868	44.6712	1864.59	263.25	170464	2005	1
35500.4	0.632296	1283	44.6712	1864.59	263.25	170904	2005	1
27347.8	0.632351	656	31.9088	966.35	240.41	193783	2005	1
27340.1	0.632351	640	31.9088	966.35	240.41	193595	2005	1
27494.6	0.632351	606	31.9088	966.35	240.41	193010	2005	1
27348.9	0.632351	875	31.9088	966.35	240.41	193112	2005	1
27485.7	0.632351	747	31.9088	966.35	240.41	193140	2005	1
27399.5	0.632324	810	31.9088	1001.78	240.41	192631	2005	1
27352.1	0.632351	713	31.9088	1001.78	240.41	192379	2005	1
27289.8	0.632324	942	31.9088	1001.78	240.41	192346	2005	1
27268	0.632324	963	31.9088	993.541	240.41	192405	2005	1
27310.4	0.632324	802	31.9088	993.541	240.41	192016	2005	1
27396.9	0.632324	543	31.9088	993.541	240.41	191379	2005	1
27396.5	0.632324	630	31.9088	993.541	240.41	191170	2005	1
25211.6	0.632431	1072	31.9088	691.7	240.41	187049	2005	1
25197.3	0.632431	1052	31.9088	691.7	240.41	186624	2005	1
25194.2	0.632431	1086	31.9088	691.7	240.41	186767	2005	1
25157.7	0.632431	1169	31.9088	691.7	240.41	186579	2005	1
25088	0.632431	1248	31.9088	691.7	240.41	185713	2005	1
24953.8	0.632405	1482	31.9088	907.832	240.41	184516	2005	1
24940	0.632405	1326	31.9088	691.7	240.41	184339	2005	1
24903.2	0.632405	1489	31.9088	907.832	240.41	184005	2005	1
24905.3	0.632405	1543	31.9088	907.832	240.41	184139	2005	1
24924.2	0.632351	1075	31.9088	691.7	240.41	184115	2005	1
24856.2	0.632405	1753	31.9088	907.832	240.41	183655	2005	1
24560.2	0.632324	2443	31.9088	941.899	240.41	178901	2005	1
7436.63	0.444183	1534	24.1282	2019.2	348.29	201518	2006	0
7196.93	0.443939	1855	24.1282	1967.84	348.29	201455	2006	0
5101.04	0.427596	1966	24.1282	1824.55	348.29	203759	2006	0
5453.83	0.467467	747	28.604	1731.82	336.95	176812	2006	0
10892.9	0.529317	2165	38.983	6084.1	273.11	88214.7	2006	1
10759.1	0.529268	5399	38.983	6060.93	273.11	88705.3	2006	0
14689.2	0.514339	1236	41.4094	5045.8	269.57	101739	2006	1
14680.5	0.514339	1384	41.4094	5045.8	269.57	101668	2006	1
14623.3	0.514339	1579	41.4094	5045.8	271.09	101297	2006	1
14559.4	0.514244	1343	41.4094	5045.8	271.09	100982	2006	1
14554.1	0.514244	1356	41.4094	5045.8	271.09	100598	2006	1
8083.12	0.513328	3009	43.6739	4831.32	277.28	93156	2006	1
10029.5	0.512223	708	43.0916	3724.77	276.12	104481	2006	1
10040.8	0.512223	841	43.0916	3724.77	276.12	104213	2006	1
10048.7	0.512212	679	43.0916	3724.77	276.12	104340	2006	1
9949.12	0.512212	941	43.0916	4145.95	276.12	104650	2006	1
14157.5	0.512178	1187	49.5941	3110.04	270.89	99638.1	2006	1
14186.5	0.512178	1149	49.5941	3110.04	270.89	99495.1	2006	1
8777.3	0.512107	9597	43.0916	3654.11	276.15	88254.7	2006	0
8896.03	0.512113	6330	43.0916	3382.99	276.15	88302.9	2006	1
6565.22	0.512269	9700	43.0916	3132.07	276.8	76526.8	2006	1
8350.76	0.512698	885	40.3418	2945.01	276.8	73520.1	2006	1
8440.25	0.512698	812	40.3418	2954.99	276.8	73278.5	2006	1
8440.1	0.512698	802	40.3418	2718.09	276.8	73241.6	2006	1
14730.4	0.505701	1722	48.8824	2661.61	261.89	90801.3	2006	1
8032.46	0.513203	502	40.3418	2825.39	270.99	66054.1	2006	1
8002.54	0.513238	493	40.3418	2825.39	270.99	65640.2	2006	1
8043.38	0.513238	509	40.3418	2825.39	270.99	66104.5	2006	1
8091.07	0.513238	479	40.3418	2825.39	270.99	66276.1	2006	1
897.051	0.513697	868	35.1495	2736.25	274.19	41102.7	2006	1
824.142	0.513822	35862	35.1495	2658.85	274.19	40929.1	2006	0
18179.5	0.503407	3104	33.6613	2528.42	257.44	62379.4	2006	1
18129.2	0.503407	2786	33.6613	2528.42	257.44	62399.4	2006	1
17899.3	0.503407	2992	33.6613	2528.42	257.44	62719.2	2006	1
17356.7	0.503332	2984	33.6613	2670.02	257.44	63592	2006	1
15398	0.503388	4661	33.6613	2629.8	257.44	64598.1	2006	1
5482.68	0.508287	38199	25.703	2295.96	268.38	52624	2006	1
24122.7	0.503033	3813	84.5653	2135.17	248.42	55337.8	2006	1
15597	0.50325	7508	33.6613	2546.72	257.44	64163.3	2006	1
5434.34	0.508287	44320	25.703	2295.96	268.38	52422.8	2006	1
23998.9	0.503032	4930	84.5653	2135.17	248.42	55302.2	2006	1
23755.1	0.503033	4592	84.5653	2139.45	248.42	55243.2	2006	1
23224.8	0.503033	6511	84.5653	2211.87	248.42	55425.3	2006	1
13523.5	0.503265	2809	33.6613	2434.06	257.44	63372.4	2006	1
13633.9	0.50325	2268	33.6613	2434.06	257.44	63703.1	2006	1
13623.4	0.50325	2626	33.6613	2434.06	257.44	63835.1	2006	1
13605.6	0.50325	2915	33.6613	2434.06	257.44	63829.9	2006	1
22087.5	0.503033	10835	84.5653	2235.62	248.42	64715.9	2006	1
21979.7	0.503035	8724	84.5653	2235.62	248.42	64883.5	2006	1
12635.4	0.503221	6732	26.3339	2470.83	257.44	61612.2	2006	0.75
12543.7	0.503221	7935	26.3339	2470.83	257.44	61813.8	2006	1
12623.2	0.503207	4551	26.3339	2470.83	257.44	61595.9	2006	0.00359712
21507.5	0.503042	6470	41.7652	2162.49	248.42	64989.8	2006	1
11868.8	0.503265	2590	26.3339	1907.63	262.05	61012	2006	1
11809.3	0.503265	2899	26.3339	1789.68	262.05	60888.4	2006	1
21409.3	0.503046	9882	41.7652	2175	248.42	65386.6	2006	1
11744	0.50325	5691	26.3339	1789.68	262.05	61198.4	2006	1
9172.59	0.503221	4230	26.3339	2350.35	262.05	65218.3	2006	0
9185.84	0.503221	4405	26.3339	2350.35	262.05	64767.6	2006	0
9178.52	0.503221	3452	26.3339	2350.35	262.05	65177.6	2006	1
9192.89	0.503221	2893	26.3339	2350.35	262.05	64770.1	2006	0
10090.5	0.503125	10338	26.3339	2284.02	260	56548.3	2006	0.0384615
9990.08	0.503115	8987	26.3339	2284.02	260	55099.6	2006	0.833333
9955.82	0.503115	9378	26.3339	2284.02	260	55101.1	2006	0.857143
9773.36	0.503106	9521	26.3339	2141.99	260	54952	2006	0.363636
7892.53	0.503169	4619	26.3339	2246.75	267.3	59846.3	2006	1
7891.85	0.503169	2965	26.3339	2246.75	267.3	59638.6	2006	1
7905.77	0.503169	2719	26.3339	2246.75	267.3	59614.7	2006	1
5646.1	0.503057	104715	19.427	2000.4	270.01	55163.7	2006	1
9140.03	0.503046	43400	26.3501	2112.11	260.57	65998.8	2006	0.75
5505.94	0.503038	92190	19.427	1951.15	267.08	52264.3	2006	1
5468.18	0.503038	100747	19.427	1951.15	267.08	51798.3	2006	1
4641.89	0.503057	220672	19.427	1902.09	270.01	35751.1	2006	0.666667
4562.12	0.503041	23937	19.427	1895.37	270.01	32946.2	2006	1
6501.82	0.50304	13995	26.3501	1921.47	264.58	49779.9	2006	1
6345.75	0.503042	15485	26.3501	1921.47	264.58	48165.3	2006	1
8696.21	0.503201	35964	26.3501	1950.2	264.58	71173.3	2006	1
8641.07	0.503214	31257	26.3501	1950.2	264.58	73719.4	2006	0.259259
8998.09	0.503258	22976	26.3501	1950.2	260.57	75627	2006	1
9524.1	0.503324	19100	26.3501	1310.31	260.07	77761.9	2006	1
9116.6	0.503324	30316	26.3501	1840.12	260.07	76288.6	2006	0.972973
20309.3	0.486296	1586	341.936	269.37	240.35	69053.1	2006	1
20069.1	0.486325	2456	341.936	315.87	240.35	69129.2	2006	1
20201.1	0.486296	1976	341.936	315.87	240.35	69055.8	2006	1
20136.2	0.486296	2330	341.936	315.87	240.35	69055.8	2006	1
19993.5	0.486325	2800	341.936	315.87	240.35	69227	2006	1
20119.2	0.486296	2297	341.936	315.87	240.35	69432.4	2006	1
20129	0.486296	2253	341.936	315.87	240.35	69432.4	2006	1
20226.9	0.486296	1488	341.936	315.87	240.35	69227	2006	1
5016.21	0.475121	1571	56.2518	445.824	244.38	54591	2006	0
4987.53	0.47509	1274	56.2518	445.824	244.38	55467	2006	0
4894.23	0.47509	1987	56.2518	445.824	244.38	54068.6	2006	0
4879.01	0.47509	1787	56.2518	445.824	244.38	54604.4	2006	0
4883.91	0.47509	1667	56.2518	445.824	244.38	54908.3	2006	0
4729.84	0.47506	2617	56.2518	321.395	244.38	53226.2	2006	0
4624.01	0.47506	3729	56.2518	321.395	244.38	52687.8	2006	0
4598.91	0.475	3118	56.2518	321.395	244.38	52880.6	2006	0
4513.19	0.474885	837	56.2518	445.824	240.42	54758.4	2006	0
4455.02	0.475	6592	56.2518	321.395	245.4	51264.6	2006	0
4457.08	0.475	6853	56.2518	321.395	245.4	50706.6	2006	0
4300	0.474942	7940	56.2518	321.395	245.4	50729.8	2006	0.00440757
4114.03	0.474831	9166	56.2518	322.581	240.42	51117	2006	0
4097.42	0.474831	9239	56.2518	322.581	240.42	50373	2006	0
4096.33	0.474858	6169	56.2518	322.581	245.4	49488.2	2006	0
3689.97	0.474631	30704	56.2518	322.581	240.42	51669.6	2006	0
6855.66	0.450794	4067	91.8808	194.729	230.53	46972.3	2006	0
6821.57	0.450794	715	91.8808	194.729	230.53	47082.4	2006	0
6872.45	0.450729	1107	91.8808	194.729	230.53	47157.4	2006	0
6862.19	0.450729	1356	91.8808	194.729	230.53	47245.8	2006	0
6907.05	0.450729	1822	91.8808	194.729	230.53	47147.6	2006	0
7090.95	0.450536	811	91.8808	194.729	230.53	47508.4	2006	0
6882.37	0.450729	1866	91.8808	194.729	230.53	47102.1	2006	0
7090.54	0.450536	1067	91.8808	194.729	230.53	47524.3	2006	0
7042.33	0.450536	1942	91.8808	194.729	230.53	47518.1	2006	0
6941.21	0.450665	1656	91.8808	194.729	230.53	47220.2	2006	0
35703.8	0.278235	742	44.6712	2201.09	207.47	168874	2006	1
35661.4	0.278235	799	44.6712	2201.09	207.47	169683	2006	1
35609.8	0.278235	727	44.6712	2201.09	207.47	170001	2006	1
35540.6	0.278202	925	44.6712	2201.09	207.47	170145	2006	1
35662.1	0.278235	809	44.6712	2201.09	207.47	169566	2006	1
35613.8	0.278235	868	44.6712	2201.09	207.47	170435	2006	1
35503.7	0.278235	1231	44.6712	2201.09	207.47	170815	2006	1
27348.7	0.278169	666	31.9088	1550.14	194.15	193783	2006	1
27427.1	0.278169	797	31.9088	1550.14	194.15	193498	2006	1
27378.7	0.278169	867	31.9088	1550.14	194.15	193318	2006	1
27455.9	0.278169	858	31.9088	1619.1	194.15	192880	2006	1
27452.6	0.278169	910	31.9088	1619.1	194.15	192842	2006	1
27497.1	0.278169	791	31.9088	1619.1	194.15	192562	2006	1
27323.4	0.278202	848	31.9088	1610.86	194.15	191895	2006	1
27419.5	0.278202	630	31.9088	1610.86	194.15	191167	2006	1
25250.8	0.278068	871	31.9088	1309.37	194.15	187003	2006	1
25216.8	0.278068	1068	31.9088	1309.37	194.15	187019	2006	1
25176.6	0.278068	1122	31.9088	1309.37	194.15	186924	2006	1
25172.6	0.278068	1141	31.9088	1309.37	194.15	186745	2006	1
25175	0.278068	1105	31.9088	1309.37	194.15	186498	2006	1
25175	0.278068	1046	31.9088	1309.37	194.15	186399	2006	1
25111.7	0.278068	1264	31.9088	1309.37	194.15	186130	2006	1
25079.1	0.278068	1307	31.9088	1309.37	194.15	185842	2006	1
25023.8	0.278102	1394	31.9088	1309.37	194.15	185104	2006	1
25002.4	0.278102	1063	31.9088	1525.51	194.15	184665	2006	1
24965.7	0.278102	1479	31.9088	1309.37	194.15	184568	2006	0.666667
24960.7	0.278102	1450	31.9088	1525.51	194.15	184535	2006	1
24952.6	0.278102	1444	31.9088	1525.51	194.15	184411	2006	0.8
24942.4	0.278102	1349	31.9088	1309.37	194.15	184323	2006	1
24926.1	0.278102	1524	31.9088	1525.51	194.15	184288	2006	1
24893.5	0.278102	1536	31.9088	1525.51	194.15	183756	2006	0.5
24909.9	0.278169	1004	31.9088	1525.51	194.15	184084	2006	1
24848.6	0.278102	1721	31.9088	1525.51	194.15	183619	2006	1
24786.4	0.278169	1588	31.9088	1525.51	194.15	182890	2006	1
24662.1	0.278169	1799	31.9088	1592.38	194.15	181372	2006	1
24542.9	0.278169	1428	31.9088	1592.11	194.15	179179	2006	1
24550.5	0.278202	2282	31.9088	1592.11	194.15	178816	2006	1
24494.9	0.278202	2341	31.9088	1592.11	194.15	177603	2006	0
9330.9	0.114942	7861	32.232	1077.7	335.36	35935.9	2007	0.00757576
9418.93	0.115513	18346	32.232	1353.52	335.36	36052.6	2007	0
9723.89	0.116135	30070	32.232	1558.37	335.88	36026.5	2007	0
11237.3	0.116226	1853	32.232	430.45	335.88	36932.4	2007	0
11741.8	0.116446	6003	30.5336	1937.35	334.72	36945.7	2007	0
11299.7	0.117047	2657	31.8924	2139.4	328.88	37051.5	2007	0
12198.6	0.116972	1583	31.8924	2194.7	328.88	37433.2	2007	0
10135.3	0.117084	8945	31.8924	2055.53	333.1	35979	2007	0
9442.2	0.117192	7715	31.8924	1943.87	333.1	35951.9	2007	0
21350	0.117364	4113	32.3291	273.233	328.67	59673.8	2007	0
21297.3	0.117397	3416	32.3291	273.233	328.67	58242.2	2007	0
21252.1	0.117397	3998	32.3291	273.233	328.67	63837.2	2007	0
21033.9	0.117463	4404	32.3291	273.233	328.67	58606.7	2007	0
21057	0.117463	4805	32.3291	273.233	328.67	60441.2	2007	0
20692.3	0.117526	4145	32.3291	273.239	328.67	58341.2	2007	0
20196.2	0.238996	7544	32.3291	1980.82	329.8	72196.1	2007	0
19634.7	0.238982	8264	30.8086	1785.59	329.8	62747.9	2007	0
20509.7	0.117618	6149	32.3291	273.233	328.67	61949.5	2007	0
20130.1	0.117618	13873	32.3291	278.936	328.67	58695.2	2007	0
19864.1	0.239014	15531	32.3291	1980.82	329.8	72169	2007	0
20082.5	0.239049	2726	32.3291	278.882	328.67	69723.2	2007	0
20306.8	0.239095	18386	32.3291	278.936	328.67	61904.5	2007	0
7440.84	0.279207	1150	24.1282	2019.2	330.93	201456	2007	0
8349.3	0.28292	652	24.1282	2019.2	330.93	196748	2007	0
7780.54	0.287597	1483	30.7068	231.5	322.96	193657	2007	0.008
5014.02	0.262871	1214	24.1282	1824.55	330.93	202588	2007	0
5218.49	0.263108	1303	24.1282	1914.43	330.93	204841	2007	0
3925.07	0.261564	2245	24.1282	1745.69	330.93	196122	2007	0
3253.8	0.261683	2283	24.1282	17.5	331.54	194284	2007	0
5174.12	0.287717	1916	30.7068	176	322.96	197590	2007	0
4358.54	0.287597	2311	30.7068	1984.18	322.96	198631	2007	0
3335.14	0.285217	6604	27.8438	1900.57	322.96	194701	2007	0
6531.64	0.29234	836	28.232	173.5	322.96	193108	2007	0
5765.79	0.29161	1280	28.232	173.5	322.96	193162	2007	0
6385.8	0.292827	1202	28.232	173.5	322.96	193108	2007	0
5939.14	0.292097	1912	28.232	173.5	322.96	192987	2007	0
2826.84	0.284867	6354	32.0655	64	324.14	197743	2007	0
3321.55	0.287597	1508	32.0655	2051.11	322.96	199128	2007	0
6329.42	0.298023	1346	28.232	1967.18	322.96	193109	2007	0
5237.16	0.291366	1544	28.232	173.5	322.96	193715	2007	0
5503.45	0.292097	1426	28.232	173.5	322.96	193644	2007	0
2549.09	0.287597	922	32.0655	1931.73	322.96	198105	2007	0
2940.48	0.291975	2120	28.232	1931.48	322.96	195452	2007	0
3233.84	0.293069	1971	28.232	1931.48	322.96	193560	2007	0
5518.93	0.302922	948	28.604	1731.99	317.97	176000	2007	0
5668.02	0.303165	1230	28.604	1731.99	317.97	171750	2007	0
3725.47	0.299613	1326	28.232	1967.18	322.96	193108	2007	0
5607.45	0.304014	1303	28.604	1731.99	316.42	165122	2007	0
5178.23	0.303165	766	28.604	1731.99	317.97	178225	2007	0
5375.92	0.308309	1178	28.604	1731.99	316.42	163940	2007	0
3279.98	0.299613	2543	28.232	1967.18	322.96	193108	2007	0
4769.3	0.303409	1188	28.604	1731.85	317.97	182777	2007	0
2316.81	0.293432	3312	28.232	1931.48	322.96	195498	2007	0
4351.44	0.303651	2039	28.232	1938.19	317.97	184780	2007	0
2687.47	0.299736	1366	28.232	1861.91	322.96	193108	2007	0
4750.72	0.308924	1624	28.604	1938.19	316.42	165947	2007	0
2254.81	0.299491	1562	28.232	1861.91	322.96	193657	2007	0
4635.72	0.309292	1247	28.604	1938.19	316.42	167167	2007	0
3665.19	0.304496	9148	28.232	1938.19	317.97	187612	2007	0
1581.02	0.299491	4984	28.232	1831.39	319.38	193597	2007	0
10957	0.457174	1468	38.983	6645.3	266.02	87919	2007	0
10945.8	0.457174	1274	38.983	6645.3	266.02	87796.6	2007	0
8060.54	0.457146	710	43.6739	5383.67	260.97	93137.2	2007	0
8444.26	0.459754	698	40.3418	3423.72	248.96	73530.6	2007	1
14692	0.471851	1843	48.8824	3112.99	241.15	90911.2	2007	1
8070.31	0.460542	541	40.3418	3306.99	244.48	67381.5	2007	1
8009.13	0.460583	534	40.3418	3293.49	244.48	66193	2007	1
814.145	0.461248	6008	35.1495	3066.78	241.96	40876.5	2007	0
20463	0.506338	940	341.936	362.941	216.6	64241	2007	1
20452.3	0.506351	983	341.936	362.941	216.6	64459.4	2007	1
20406.8	0.506351	1248	341.936	362.941	216.6	64770.3	2007	1
20387.1	0.506351	1378	341.936	362.941	216.6	64744.8	2007	1
20673.4	0.506647	815	341.936	316.441	216.6	68295	2007	1
20680.8	0.506647	793	341.936	316.441	216.6	68593.7	2007	1
20237.1	0.506603	1590	341.936	362.941	216.6	69432.4	2007	1
20563.7	0.506647	1207	341.936	316.441	216.6	69540.2	2007	1
2677	0.505587	4811	26.6023	953.4	218.14	34244.7	2007	0
2966.34	0.505787	4407	26.6023	953.4	218.14	33195.6	2007	0
3076.5	0.505828	4094	26.6023	953.4	218.14	32796	2007	0
10381.1	0.520565	1079	45.9157	813.197	215.8	51895.5	2007	1
4955.04	0.522253	2034	56.2518	391.676	215.47	53359.7	2007	0
4838.56	0.522332	2706	56.2518	391.676	215.47	53074.4	2007	0
4749.6	0.522412	2140	56.2518	391.676	215.47	53753.1	2007	0
4595.07	0.522412	4921	56.2518	391.676	214.97	52203.9	2007	0
4570.84	0.522574	1031	56.2518	391.676	215.47	53674.8	2007	0
4301.1	0.522656	5946	56.2518	391.676	217.13	51986.8	2007	0
4266.61	0.522574	7318	56.2518	391.676	214.07	50147.9	2007	0
4044.04	0.522823	9965	56.2518	394.779	217.13	50365.2	2007	0
4069.28	0.522739	4795	56.2518	394.779	214.07	49272.2	2007	0
3700.56	0.523077	18331	56.2518	394.779	217.13	50451.1	2007	0
3674.25	0.523077	8526	56.2518	394.779	217.13	49692.5	2007	0
7578.46	0.533938	3199	216.286	609.556	220.75	60161.4	2007	0.666667
7422.21	0.533981	5500	216.286	609.556	220.75	59424.8	2007	1
16939.8	0.552773	5182	422.021	947.063	224.38	66909.8	2007	0.8
6773.13	0.548891	14473	91.8808	316.303	223.3	46419.7	2007	0
6809.74	0.548906	6063	91.8808	316.303	223.3	46915	2007	0
7025.4	0.54897	940	91.8808	316.303	223.3	47427.3	2007	0
6957.79	0.548954	1335	91.8808	316.303	223.3	47402.9	2007	0
7109.56	0.549004	904	91.8808	316.303	223.3	47336.4	2007	0
6853.75	0.548954	1366	91.8808	316.303	223.3	47235.5	2007	0
6847.38	0.548954	2040	91.8808	316.303	223.3	47164.7	2007	0
6941.21	0.54897	1851	91.8808	316.303	223.3	47220.2	2007	0
11589.1	0.47431	764	74.9015	1030.91	159.02	68849	2007	1
11171.2	0.474132	1437	74.9015	1030.91	159.02	70207.8	2007	1
11471.7	0.474274	1078	74.9015	1030.91	159.02	68312.4	2007	1
11617.8	0.47431	642	74.9015	1030.91	159.02	68142	2007	1
7873.76	0.55341	1787	173.453	350.431	225.49	66886	2007	0
11334.8	0.474132	1832	74.9015	1030.91	159.02	68708.6	2007	1
7732.52	0.55346	2548	173.453	350.431	225.49	66662.2	2007	0
7913.06	0.553485	2519	173.453	350.431	225.49	66162.4	2007	0
8036.86	0.553562	2248	173.453	350.431	225.49	65738.9	2007	0
7733.89	0.553485	1689	173.453	350.431	225.49	64738.5	2007	0
7925.01	0.553588	2215	173.453	350.431	225.49	64751.9	2007	0
7849.9	0.553614	3791	173.453	350.431	224.58	64754.3	2007	0
7661.52	0.553694	4574	173.453	350.431	224.58	64812.5	2007	0
4453.89	0.474027	509	74.9015	1038.32	158.2	44011.7	2007	1
4060.19	0.473855	4558	74.9015	1038.32	158.2	43601.4	2007	0
11104.2	0.560217	1027	97.7363	361.709	228.83	81223.8	2007	0
10991.7	0.560233	1006	97.7363	361.709	228.83	82779.5	2007	0
10820.1	0.56025	1634	97.7363	361.709	228.83	84891.9	2007	0
35685	0.53469	756	44.6712	2443.13	225.15	168999	2007	1
35712.7	0.53469	727	44.6712	2443.13	225.15	168744	2007	1
35601.7	0.534655	907	44.6712	2443.13	225.15	169585	2007	1
35646.7	0.53469	827	44.6712	2443.13	225.15	169636	2007	1
35711.7	0.53469	693	44.6712	2443.13	225.15	168888	2007	1
35542.4	0.534655	856	44.6712	2443.13	225.15	170022	2007	1
35605.9	0.53469	754	44.6712	2443.13	225.15	170233	2007	1
35671.3	0.53469	733	44.6712	2443.13	225.15	169781	2007	1
35551.2	0.53469	880	44.6712	2443.13	225.15	170551	2007	1
35614.6	0.53469	876	44.6712	2443.13	225.15	170334	2007	1
35548.6	0.53469	1183	44.6712	2443.13	225.15	170607	2007	1
35498.5	0.53469	1231	44.6712	2443.13	225.15	170826	2007	1
35560.5	0.53469	1192	44.6712	2443.13	225.15	170761	2007	1
27361.7	0.53462	675	31.9088	1783.94	207.67	193727	2007	1
27364.5	0.53462	880	31.9088	1783.94	207.67	193338	2007	1
27360	0.53462	911	31.9088	1783.94	207.67	193335	2007	1
27355	0.53462	899	31.9088	1783.94	207.67	193163	2007	1
27436	0.53462	885	31.9088	1855.19	207.67	192966	2007	1
27417.1	0.53462	881	31.9088	1855.19	207.67	192995	2007	1
27408.7	0.53462	971	31.9088	1855.19	207.67	193071	2007	1
27463.1	0.53462	812	31.9088	1855.19	207.67	192832	2007	1
27452.4	0.53462	1016	31.9088	1855.19	207.67	192670	2007	1
27452.4	0.534655	977	31.9088	1855.19	207.67	192790	2007	1
27241	0.534655	967	31.9088	1855.19	207.67	192604	2007	1
27528.9	0.53462	635	31.9088	1855.19	207.67	192578	2007	1
27313	0.534655	885	31.9088	1855.19	207.67	192545	2007	1
27346.3	0.534655	785	31.9088	1846.96	207.67	192288	2007	1
27328.9	0.534655	848	31.9088	1846.96	207.67	191886	2007	1
25264.1	0.534513	917	31.9088	1523.6	207.67	186958	2007	1
25247.8	0.534513	1020	31.9088	1523.6	207.67	186984	2007	1
25206.5	0.534513	1089	31.9088	1523.6	207.67	187038	2007	1
25197.5	0.534513	1079	31.9088	1523.6	207.67	186921	2007	1
25187.5	0.534513	1050	31.9088	1523.6	207.67	186666	2007	1
25151.9	0.534513	1190	31.9088	1523.6	207.67	186680	2007	1
25133.1	0.534513	920	31.9088	1523.6	207.67	185962	2007	1
25082.6	0.534513	1238	31.9088	1523.6	207.67	185439	2007	1
25057.4	0.534549	1367	31.9088	1523.6	207.67	185483	2007	1
25047.6	0.534513	1305	31.9088	1523.6	207.67	185254	2007	1
25000	0.534549	1421	31.9088	1523.6	207.67	184866	2007	1
24981.5	0.534549	1447	31.9088	1739.73	207.67	184650	2007	1
24970.3	0.534549	1412	31.9088	1523.6	207.67	184548	2007	1
24948.5	0.534549	1319	31.9088	1739.73	207.67	184300	2007	1
24906.4	0.534549	1379	31.9088	1739.73	207.67	183993	2007	1
24731.2	0.53462	1700	31.9088	1739.73	207.67	182367	2007	1
24690.5	0.53462	1714	31.9088	1808.41	207.67	181739	2007	1
24687.3	0.53462	1840	31.9088	1808.41	207.67	181761	2007	1
24604.4	0.534655	2185	31.9088	1808.14	207.67	179788	2007	1
24534.1	0.53462	1279	27.1371	1808.14	207.67	179156	2007	1
4688.92	0.118786	1867	30.2989	1025.5	306.49	38959	2008	1
4294.09	0.118704	1485	30.2989	1025.5	306.49	38865.6	2008	1
4937.81	0.119115	2261	30.2989	892.953	306.49	38889.4	2008	1
2170.83	0.118032	35012	28.2152	1795.71	306.49	38815.3	2008	0
4997	0.11944	2462	30.2989	892.953	306.49	38336.4	2008	1
4005.77	0.119115	1574	30.2989	871.945	306.49	38182	2008	1
4974.66	0.119681	1824	28.2152	892.953	306.49	38238.3	2008	1
2616.05	0.119034	4258	28.2152	1881.65	306.49	37992.7	2008	0
3870.01	0.11944	1045	30.2989	871.945	306.49	37874.3	2008	1
4520.53	0.119919	1921	30.2989	892.953	306.49	37877.6	2008	1
3641.09	0.119681	1603	27.2409	871.945	306.49	37638	2008	1
3522.1	0.11976	1466	27.2409	871.945	306.49	37058.7	2008	0.5
4712.88	0.120842	3229	28.2152	1153	306.49	37063.6	2008	0.230769
2950.83	0.120539	15327	27.2409	903.755	306.49	37063.6	2008	0.5
2348.06	0.120309	8922	27.2409	1943.79	306.49	37063.6	2008	0.411765
2342.5	0.120539	18487	27.2409	1943.79	306.49	36953.3	2008	1
2014.02	0.120539	21750	27.2409	1943.79	306.49	36993.9	2008	1
4234.89	0.122132	9274	28.2152	2170.45	308.5	38385.9	2008	0.333333
3853.78	0.122335	1935	28.2152	2170.45	308.5	38368.1	2008	0.0714286
5098.87	0.155492	8155	37.0323	580.452	322.62	47948.2	2008	1
9200.74	0.165399	2497	34.5726	36.5309	302.75	82054.5	2008	1
9051.75	0.165424	2722	34.5726	36.5309	302.75	82249.5	2008	1
10641.7	0.165454	1586	37.7215	36.6953	302.75	85150.4	2008	1
10592.3	0.165454	1830	37.7215	36.6953	302.75	85422.8	2008	1
10554.5	0.165454	1680	37.7215	207.905	302.75	86696.7	2008	1
10340.9	0.165456	2559	37.7215	207.905	302.75	88595.3	2008	1
10347.1	0.165456	2772	37.7215	207.905	302.75	88779.8	2008	1
4617.1	0.201614	3783	36.9848	383.196	291	102442	2008	1
4349.91	0.201772	4119	36.9848	383.196	291	100223	2008	1
3390.02	0.202284	2812	27.9182	343.103	284.69	81895.8	2008	1
5782.76	0.202172	3376	32.0415	150.236	282.31	103731	2008	1
6220.27	0.202172	2686	32.0415	150.556	282.31	102452	2008	1
5126.66	0.202298	3363	32.0415	487.19	277.58	92002.4	2008	1
6389.82	0.202261	2351	32.0415	136.556	282.31	94797	2008	1
2387.24	0.202816	8298	27.9182	243.515	284.69	37617.4	2008	0.0243902
2298.53	0.202802	16152	27.9182	243.515	284.69	36681.5	2008	0
6678.2	0.240697	4246	32.0415	479.524	277.58	79076.3	2008	1
3179.03	0.201515	4957	27.9182	192.754	282.24	27162.7	2008	1
4293.8	0.228077	25859	27.9182	275.578	277.58	58095.9	2008	1
3730.69	0.228077	34007	27.9182	345.057	277.58	53027.3	2008	1
2813.23	0.22633	89478	27.9182	283.647	277.58	42012.8	2008	0.0909091
10709.1	0.622321	1947	32.232	1858.42	370.08	36814.7	2008	1
12047.9	0.622808	3413	31.8924	2197.1	365.92	37419.5	2008	0
20747.2	0.624634	4743	32.3291	274.2	369.25	58261.8	2008	0
6974.91	0.981025	1556	24.1282	1967.84	361.78	200949	2008	1
8288.44	1.01454	733	24.1282	2019.2	361.78	197355	2008	1
8160.77	1.02384	405	30.7068	231.5	354.56	193130	2008	0
8687.8	1.01556	339	24.1282	2019.2	361.78	194890	2008	1
8683.01	1.01556	595	24.1282	2019.2	361.78	194662	2008	1
4702.71	0.97783	1629	24.1282	1824.55	361.78	199782	2008	1
4315.44	1.0228	2735	30.7068	1984.18	354.56	198800	2008	0
3515.31	1.01906	5178	27.8438	2050.33	354.56	195219	2008	0
5609.66	1.02875	929	28.232	173.5	354.56	193593	2008	0
6491.02	1.03095	859	28.232	173.5	354.56	193109	2008	0
5866.4	1.02976	289	28.232	173.5	354.56	193109	2008	0
4924	1.02733	704	30.7068	173.5	354.56	194057	2008	0
5221.7	1.02855	1346	28.232	173.5	354.56	193485	2008	0
6373.16	1.03135	971	28.232	173.5	354.56	193177	2008	0
5958.93	1.03056	1410	28.232	173.5	354.56	193177	2008	0
2905.36	1.01865	7575	32.0655	64.0001	354.56	196798	2008	0
6349	1.04045	860	28.232	1967.18	354.56	192987	2008	0
6230.98	1.03984	910	28.232	1967.18	354.56	193109	2008	0
5447.55	1.04827	696	28.604	1731.79	349.44	176419	2008	0
3674.43	1.04185	1257	28.232	1967.18	354.56	193156	2008	0
5630.76	1.04976	1225	28.604	1731.79	347.05	165041	2008	0
5176.18	1.04846	822	28.604	1731.79	349.44	178337	2008	0
3196.83	1.04045	2719	28.232	1967.18	354.56	193577	2008	0
5502.28	1.04994	1534	28.604	1731.79	347.05	165942	2008	0
3736.84	1.04344	1524	28.232	1967.18	354.56	193156	2008	0
3645.48	1.04344	1792	28.232	1967.18	354.56	193156	2008	0
5148.77	1.0492	1068	28.604	1731.79	349.44	174357	2008	0
5375.7	1.05049	1510	28.604	1731.79	347.05	165188	2008	0
5416.5	1.0563	1158	28.604	1731.79	347.05	163424	2008	0
3309.05	1.04284	2458	28.232	1967.18	354.56	193156	2008	0
4366.64	1.0492	1884	28.232	1731.79	349.44	184897	2008	0
2749.96	1.04304	1133	28.232	1861.91	354.56	193156	2008	0
2255.4	1.04265	1783	28.232	1861.91	354.56	193657	2008	0
3861.22	1.04976	2850	28.232	1938.13	349.44	188137	2008	0
4638.27	1.0578	1226	28.604	1938.13	347.05	166813	2008	0
1875.95	1.04105	1059	28.232	1831.39	354.56	193962	2008	0
3676.49	1.05067	9326	28.232	1938.13	349.44	187219	2008	0
2497.02	1.0452	440	28.232	1861.91	351.16	193156	2008	0
1276.17	1.03863	6183	28.232	1831.39	354.56	197507	2008	0
1585.09	1.04225	5486	28.232	1831.39	352.58	193747	2008	0
2271.28	1.04579	724	28.232	1861.91	351.16	193177	2008	0
2164.89	1.04617	757	28.232	1752.43	351.16	193177	2008	0
4430.7	1.05964	6729	28.604	1821.65	347.05	160630	2008	0
2182.96	1.04617	715	28.232	1752.43	351.16	193109	2008	0
1546.51	1.0452	12380	28.232	1752.43	351.16	193471	2008	0
1369.8	1.04344	1329	27.7305	134.5	351.16	193980	2008	0
7036.8	1.28203	867	34.4941	0	276.78	266995	2008	1
6760.81	1.28174	563	34.4941	0	276.78	259047	2008	0.00793651
5918.13	1.28129	791	29.1239	0	276.78	248041	2008	1
6004.37	1.28196	1496	34.4941	0	276.78	257197	2008	0.5
6003.68	1.28196	1496	34.4941	0	276.78	257112	2008	1
5729.61	1.28068	626	29.1239	0	276.78	237143	2008	0.833333
5631.53	1.28083	894	29.1239	0	276.78	239509	2008	0
5515.81	1.28083	955	29.1239	0	276.78	239236	2008	0
5005.59	1.28045	708	23.7352	0	276.78	230840	2008	0.152542
4915.22	1.28053	1416	29.1239	0	276.78	231888	2008	0.0131579
5023.74	1.28045	747	23.7352	0	276.78	230166	2008	1
4799.18	1.28129	3823	29.1239	0	276.78	241887	2008	1
4687.16	1.28083	2058	29.1239	0	276.78	234750	2008	0.0545455
4422.06	1.28076	996	29.1239	0	276.78	231931	2008	0.130435
4106.89	1.28076	6538	29.1239	0	276.78	231624	2008	0
3875.49	1.28022	9916	23.7352	0	276.78	225532	2008	0.0243902
3935.52	1.28099	12659	29.1239	0	276.78	233117	2008	0.882353
2232.53	1.29307	702	26.552	0	273.37	245144	2008	0.0598291
2214.29	1.2932	748	26.552	0	273.37	244479	2008	0
2042.88	1.29269	1219	26.552	0	273.37	244246	2008	0.00326797
1796.46	1.29333	312	26.552	0	273.37	242732	2008	0
1687.82	1.29359	14542	26.552	0	273.37	241047	2008	0
1577.64	1.29365	34598	26.552	0	273.37	239866	2008	0
1393.8	1.29339	174988	26.552	0	273.37	237948	2008	0
10957.7	1.01828	1204	38.983	4076.83	256.1	87668	2008	0
10926.7	1.01828	1551	38.983	4076.83	256.1	87753.9	2008	0
10896.5	1.01828	291	38.983	4076.83	256.1	87628.9	2008	0
10914.9	1.01828	305	38.983	4076.83	256.1	87377.1	2008	0
10885	1.01812	222	38.983	4076.83	256.1	87814	2008	0
8150.44	0.957101	1280	43.6739	2994.32	258.25	92845.1	2008	0
8154.13	0.957101	1434	43.6739	2994.32	258.25	93018.7	2008	0
8026.05	0.957101	826	43.6739	2994.32	258.25	93146.8	2008	0
7977.14	0.956792	328	43.6739	2994.32	258.25	93303.1	2008	0
7931.84	0.956792	1926	43.6739	2994.32	258.25	93348	2008	0
14883	0.880049	855	48.8824	1221.42	236.48	90824	2008	1
14842.2	0.879905	925	48.8824	1221.42	236.48	90103.7	2008	0
14845.3	0.879905	954	48.8824	1221.42	236.48	89371.1	2008	1
8097.34	0.940265	448	40.3418	1288.06	243.99	66303.6	2008	1
943.063	0.939234	19827	35.1495	1228.43	245.48	40975.9	2008	0
832.951	0.939046	1115	35.1495	1234.5	245.48	40931.3	2008	0
870.565	0.938966	38996	35.1495	1228.43	245.48	40977.8	2008	0
5533.32	0.88585	20473	25.703	1087.2	244.42	52536.9	2008	0
5533.47	0.88585	23031	25.703	1087.2	244.42	52612	2008	0
5907.14	0.354752	6234	69.8872	270.246	270.17	61151.6	2008	0
6122	0.354745	2286	69.8872	270.246	270.17	61019.8	2008	0
8867.38	0.353642	1065	70.4695	381.841	269.06	68162.7	2008	0
8881.66	0.353642	1140	70.4695	381.841	269.06	68170	2008	0
8736.55	0.353642	1135	70.4695	381.841	269.06	68129.2	2008	0
8879.27	0.353642	1218	70.4695	381.841	269.06	68193.7	2008	0
8932.74	0.353642	1013	70.4695	381.841	269.06	68282.8	2008	0
8783.97	0.353642	1343	70.4695	381.841	269.06	68112	2008	0
8925.82	0.353642	1128	70.4695	381.841	269.06	68249.4	2008	0
8725.92	0.353642	1303	70.4695	381.841	269.06	68116.7	2008	0
8885.48	0.353642	1254	70.4695	381.841	269.06	68227.8	2008	0
8878.6	0.353621	1273	70.4695	381.841	269.06	68408	2008	0
8723.68	0.353621	1439	70.4695	381.841	269.06	68202.9	2008	0
8686.1	0.353621	1410	70.4695	381.841	269.06	68207.3	2008	0
8772.79	0.353621	1289	70.4695	381.841	269.06	68211	2008	0
8806.25	0.353621	1019	70.4695	381.841	269.06	68284.6	2008	0
12835.7	0.353298	1627	70.4695	420.833	265.61	79605.9	2008	1
12838.1	0.353298	1576	70.4695	420.833	265.61	79763.5	2008	1
12771.2	0.353298	1778	70.4695	420.833	265.61	79527.6	2008	1
12783.2	0.353298	1778	70.4695	420.833	265.61	79746.3	2008	0
13015.5	0.353298	1081	70.4695	420.833	265.61	80572.4	2008	0.2
12866.8	0.353275	1546	70.4695	420.833	265.61	80249.4	2008	0
12831.1	0.353275	1693	70.4695	420.833	265.61	80149.2	2008	1
12799.6	0.353275	1725	70.4695	420.833	265.61	80117	2008	0.666667
12784.4	0.353275	1666	70.4695	420.833	265.61	80066.8	2008	0
12703.3	0.353275	1208	70.4695	420.833	265.61	79843.5	2008	0
12762.2	0.353275	1460	70.4695	420.833	265.61	79896.8	2008	0
12936.5	0.353229	1582	70.4695	420.833	265.61	80642.3	2008	0
12932	0.353206	1425	70.4695	420.833	265.61	80414.7	2008	0
35599.5	0.458433	1005	44.6712	2461.15	234.67	169807	2008	1
35713.6	0.458479	682	44.6712	2461.15	234.67	168889	2008	1
35597.7	0.458479	716	44.6712	2461.15	234.67	170205	2008	1
35508.5	0.458479	1330	44.6712	2461.15	234.67	170795	2008	1
35548.8	0.458479	1097	44.6712	2461.15	234.67	170801	2008	1
27426.8	0.458387	861	31.9088	1863.9	224.94	193200	2008	1
27439.1	0.458387	750	31.9088	1863.9	224.94	193175	2008	1
27449.8	0.458387	910	31.9088	1938.2	224.94	192844	2008	1
27436.3	0.458433	967	31.9088	1938.2	224.94	192775	2008	1
27310.8	0.458433	954	31.9088	1938.2	224.94	192460	2008	1
25258.2	0.458245	917	31.9088	1628.98	224.94	186928	2008	1
25247.8	0.458245	995	31.9088	1628.98	224.94	187007	2008	1
25193.5	0.458245	1103	31.9088	1628.98	224.94	186741	2008	1
25166.6	0.458245	1141	31.9088	1628.98	224.94	186678	2008	1
25171.6	0.458245	959	31.9088	1628.98	224.94	186260	2008	1
25130.1	0.458245	1032	31.9088	1628.98	224.94	185834	2008	1
25038	0.458292	1354	31.9088	1628.98	224.94	185191	2008	1
25004.3	0.458292	1442	31.9088	1628.98	224.94	185016	2008	1
24733.9	0.458387	1398	31.9088	1845.11	224.94	182222	2008	1
24679.5	0.458387	1417	31.9088	1917.03	224.94	181567	2008	1
24610.4	0.458433	2185	31.9088	1916.75	224.94	179820	2008	1
4132.86	0.0281058	4311	29.372	2.5	303.58	9702.31	2009	1
4084.88	0.0281058	4673	29.372	2.5	303.58	9670.74	2009	1
4124.3	0.0281058	4449	29.372	2.5	303.58	9678.24	2009	1
4098.01	0.0281458	4572	29.372	2.5	303.58	9646.47	2009	0.666667
4101.05	0.0281458	4558	29.372	2.5	303.58	9630.95	2009	1
4095.43	0.0281657	4303	29.372	2.5	303.58	9702.31	2009	0
2327.93	0.0383925	2734	27.324	1190.5	281.84	46060.2	2009	1
2403.92	0.0383925	3305	32.7901	1190.5	281.84	46235.4	2009	1
2363.93	0.0384121	3470	32.7901	1190.5	281.84	46343.1	2009	1
2440.1	0.0384121	1738	32.7901	1190.5	281.84	46349.1	2009	1
2245.21	0.0384121	3797	32.7901	1190.5	281.84	46431.4	2009	1
2224.52	0.0384121	3860	32.7901	1190.5	281.84	46521.7	2009	1
2204.87	0.0384121	5159	32.7901	1190.5	281.84	46592.4	2009	1
2336.84	0.0384701	1236	32.7901	1190.5	281.84	46661.3	2009	1
2317.53	0.0384701	910	32.7901	1190.5	281.84	46719.4	2009	1
2320.9	0.0384701	906	32.7901	1190.5	281.84	46700.7	2009	1
2459.52	0.0384893	762	32.7901	1190.5	281.84	46809.3	2009	0.5
2452.93	0.0384893	802	32.7901	1190.5	281.84	46763.5	2009	1
2443.02	0.0384893	801	32.7901	1190.5	281.84	46854.2	2009	1
2434.95	0.0384893	798	32.7901	1190.5	281.84	46772.9	2009	1
12564.9	0.0647448	5093	32.8258	541.42	264.35	63846.8	2009	1
12545.6	0.0647448	5312	32.8258	541.42	264.35	63636.3	2009	1
12525.5	0.0647448	5549	32.8258	541.42	264.35	63586.4	2009	1
12505.7	0.0647448	5688	32.8258	541.42	264.35	63469.1	2009	1
12475.2	0.0647448	5947	32.8258	541.42	264.35	63385.2	2009	1
12447.7	0.0647071	6090	32.8258	541.42	264.35	63347.2	2009	1
12380.7	0.0618617	6100	32.8258	490.312	264.35	61484.9	2009	1
13080.8	0.0650478	3356	32.8258	490.312	264.35	61020.1	2009	1
13146	0.0650478	3025	32.8258	490.312	264.35	60741.8	2009	1
12448.7	0.0647071	3968	32.8258	490.312	262.4	58869.6	2009	1
12752.5	0.0648581	4211	32.8258	490.312	265.59	57989.9	2009	1
13112.2	0.0650478	4517	32.8258	490.312	265.59	57952.3	2009	1
12906.7	0.064896	4150	32.8258	490.312	265.59	57939	2009	1
1166.27	0.0624321	44178	26.92	209.529	262.4	28374.3	2009	0
1131.56	0.0624321	42893	26.92	209.529	262.4	28343.6	2009	0
1027.7	0.0622906	35813	26.92	209.529	262.4	28062.4	2009	0
1078.06	0.0625025	44105	26.92	209.529	262.4	27946.9	2009	0
988.308	0.0623615	39464	26.92	209.529	262.4	27759.6	2009	0
1030.56	0.0622552	4939	26.92	200.794	262.4	27597.2	2009	0
968.705	0.0623615	51649	26.92	209.529	262.4	27687.3	2009	0
1034.9	0.0625025	42060	26.92	209.529	262.4	27400.7	2009	0
1004.03	0.0622552	5452	26.92	200.794	262.4	27453.9	2009	0
910.603	0.0623969	56743	26.92	209.529	262.4	26991.1	2009	0
972.256	0.0625025	45041	26.92	209.529	262.4	26967.4	2009	0
966.483	0.0622906	6248	26.92	200.794	262.4	27070.9	2009	0
889.898	0.0623969	44679	26.92	209.529	262.4	26944.8	2009	0
866.404	0.0623969	94864	26.92	209.529	262.4	26798.2	2009	0
921.325	0.0625377	41862	26.92	209.529	262.4	26759.8	2009	0
843.933	0.0624321	99946	26.92	209.529	262.4	26480.6	2009	0
894.645	0.0625377	36402	26.92	209.529	262.4	26390.7	2009	0
7384.25	0.290201	1423	24.1282	2019.2	325.54	201461	2009	1
6907.71	0.277841	1811	24.1282	1967.83	325.54	200846	2009	1
8301.54	0.293663	685	24.1282	2019.2	325.54	197194	2009	0
5007.36	0.276774	1105	24.1282	1825	325.54	202229	2009	0.285714
5221.46	0.276955	1323	24.1282	1914.43	325.54	204769	2009	1
4700.96	0.276502	1118	24.1282	1824.55	325.54	199666	2009	0.0566038
4013.19	0.27567	1124	24.1282	1745.69	325.54	196356	2009	0
3300.54	0.276042	2132	24.1282	17.5	326.36	194547	2009	0
5182.8	0.310497	868	28.604	1731.79	309.71	178305	2009	0
5391.4	0.314374	1113	28.604	1731.79	307.72	163698	2009	0
4372.9	0.310861	1979	28.232	1731.79	309.71	184975	2009	0
4740.68	0.314855	1534	28.604	1938.13	307.72	166087	2009	0
4619.76	0.315139	1302	28.604	1938.13	307.72	167513	2009	0
3672.98	0.311395	7975	28.232	1938.13	309.71	188188	2009	0
2522.04	0.479318	1183	27.3423	0	276.93	155913	2009	0.00199601
2362.35	0.479747	2208	27.3423	0	273.34	156326	2009	0.0606061
2343.76	0.479604	1427	27.3423	0	273.34	155964	2009	0.0606061
4551.4	0.49	609	27.2776	0	269.63	157525	2009	0
2237.24	0.480177	2601	27.3423	0	273.34	156813	2009	0
2198.8	0.480464	854	27.3423	0	273.34	157142	2009	0
4872.93	0.492828	992	27.2776	0	269.63	156000	2009	1
6934.88	0.532229	1185	34.4941	0	261.41	266916	2009	0.00248756
4882.2	0.492579	935	27.2776	0	269.63	156821	2009	1
6731.11	0.531636	1204	34.4941	0	261.41	260390	2009	1
4991.84	0.492077	885	27.2776	0	269.63	159477	2009	1
4891.81	0.492579	1035	27.2776	0	269.63	158521	2009	1
6481.03	0.531042	659	34.4941	0	261.41	255206	2009	1
6499.04	0.531339	1227	34.4941	0	261.41	257746	2009	0
5063.41	0.492329	1016	27.2776	0	269.63	159847	2009	1
6387.38	0.530597	772	34.4941	0	261.41	252677	2009	1
4485.71	0.493442	520	27.2776	0	269.63	155911	2009	1
5042.94	0.492455	1027	27.2776	0	269.63	159584	2009	1
5147.04	0.492329	821	27.2776	0	269.63	159943	2009	1
4275.01	0.494044	433	27.2776	0	269.63	157030	2009	1
5072.66	0.492952	760	27.2776	0	269.63	158911	2009	1
6208.66	0.531042	1333	34.4941	0	261.41	253324	2009	0.0350877
4315.33	0.494044	994	27.2776	0	269.63	156473	2009	1
4488.38	0.493805	865	27.2776	0	269.63	156211	2009	1
4322.94	0.494399	1071	27.2776	0	269.63	156671	2009	1
4574.67	0.493805	964	27.2776	0	269.63	156733	2009	1
6007.85	0.530597	655	29.1239	0	261.41	249420	2009	0.0291262
4631.16	0.493925	838	27.2776	0	269.63	157059	2009	1
4432.07	0.494399	1015	27.2776	0	269.63	156207	2009	1
4548.6	0.494281	945	27.2776	0	269.63	156036	2009	1
5901.92	0.531042	1671	29.1239	0	261.41	251733	2009	0.0277778
5650.13	0.531339	2031	29.1239	0	261.41	251547	2009	1
3415.67	0.497569	374	27.2776	0	264.91	170792	2009	1
3242.72	0.497868	618	27.2776	0	264.91	171370	2009	1
3189.92	0.497966	558	27.2776	0	264.91	171577	2009	1
3254.49	0.497966	551	27.2776	0	264.91	171094	2009	1
3121.34	0.502475	326	27.2776	0	264.91	172570	2009	1
3185.34	0.502341	459	27.2776	0	264.91	171616	2009	1
3060.59	0.502741	330	27.2776	0	264.91	173796	2009	1
2282.54	0.555982	561	26.552	0	257.47	244096	2009	0
2205.58	0.55554	718	26.552	0	257.47	244954	2009	0
2111.3	0.557918	1594	26.552	0	257.47	244101	2009	0
2200.17	0.555982	661	26.552	0	257.47	244156	2009	0
2059.47	0.557469	1692	26.552	0	257.47	242979	2009	0
2029.26	0.557918	2452	26.552	0	257.47	243348	2009	0
2113.57	0.555687	776	26.552	0	257.47	244621	2009	0
2015.62	0.557469	1826	26.552	0	257.47	242577	2009	0
2070.14	0.555393	808	26.552	0	257.47	244950	2009	0
1964.63	0.557768	1535	26.552	0	257.47	242626	2009	0
2080.97	0.554807	1155	26.552	0	257.47	244450	2009	0
1919.5	0.557469	2259	26.552	0	257.47	241911	2009	0
2013.85	0.554371	1053	26.552	0	257.47	244464	2009	0
1849.52	0.557469	3790	26.552	0	257.47	241456	2009	0
1868.07	0.557319	702	26.552	0	257.47	241435	2009	0
2061.88	0.555099	1014	26.552	0	257.47	243960	2009	0
2075.64	0.555099	908	26.552	0	257.47	244063	2009	0
1896.86	0.557319	327	26.552	0	257.47	240857	2009	0
10187.5	0.913023	1454	19.4432	1262.15	220.74	66857.3	2009	1
10889.9	0.913892	10001	19.4432	1369.44	220.74	65237.1	2009	0
10862	0.913892	11877	19.4432	1345.97	220.74	64857.2	2009	1
10817.1	0.913892	12560	19.4432	1345.97	220.74	64792.4	2009	1
10044.7	0.913023	1350	19.4432	1262.15	220.74	66337.4	2009	0
10018.2	0.913699	3125	19.4432	1345.97	220.74	64687.4	2009	1
10099.5	0.913828	3067	19.4432	1345.97	220.74	64702.6	2009	1
10226.4	0.913828	1858	19.4432	1345.97	220.74	64578.7	2009	1
8626.44	0.912596	2445	19.4432	1192.41	220.74	66262.3	2009	1
8622.41	0.912596	1845	19.4432	1192.41	220.74	66128.3	2009	1
8582.05	0.912523	1912	19.4432	1192.41	220.74	66234.3	2009	1
8635.92	0.91274	560	19.4432	1213	220.74	66146.1	2009	1
8539.18	0.912596	758	19.4432	1192.41	220.74	66194.4	2009	1
8577.09	0.91274	710	19.4432	1192.41	220.74	66146.1	2009	1
8257.9	0.91245	1520	19.4432	1192.41	220.74	66439.1	2009	1
8323.34	0.91245	1265	19.4432	1192.41	220.74	66240.1	2009	1
8220.72	0.912303	1371	19.4432	1192.41	220.74	66390.9	2009	1
7082.08	0.912303	3952	18.1653	1057.05	220.74	66391.4	2009	0
6972.42	0.912229	3967	18.1653	1357.2	220.74	66289.8	2009	0
25197.4	0.818707	1736	625.54	2249.33	210.45	40515.9	2009	1
24681.3	0.818214	3311	625.54	2249.33	210.45	40387.1	2009	1
21722.5	0.818953	5464	524.832	2247.81	210.45	54538.3	2009	0.727273
21708.4	0.8192	2781	524.832	2249.86	210.45	55007.9	2009	1
21748.7	0.8192	2155	524.832	2225.09	210.45	55139	2009	0.443478
23645.4	0.817845	4360	625.54	1431.86	210.45	48944.5	2009	1
21834.6	0.8192	1036	524.832	2225.09	210.45	55304.1	2009	1
19250.3	0.819324	774	524.832	2115.88	210.45	56057.2	2009	1
22947.1	0.818214	3710	524.832	849.193	210.45	53800.4	2009	1
19368.4	0.819324	775	524.832	2115.88	210.45	56804.6	2009	1
24152.3	0.817355	5449	625.54	1431.31	207.24	49021.3	2009	1
23979	0.817355	6257	625.54	1431.31	207.24	51510.1	2009	0.829787
25403.2	0.816866	1984	625.54	1431.36	207.24	46590.4	2009	1
18607	0.819324	3125	524.832	2060	207.24	59259.7	2009	0
24249.9	0.817232	5022	625.54	1431.31	207.24	50303.5	2009	1
23703.5	0.817477	4257	625.54	849.193	207.24	54911.7	2009	1
25212.7	0.816744	2489	625.54	1431.36	207.24	49376.1	2009	1
25342.2	0.816744	2596	625.54	1431.36	207.24	48240.2	2009	1
24564.5	0.816988	591	625.54	1431.31	207.24	50394.1	2009	1
24316.7	0.817232	2191	625.54	1431.31	207.24	52427.5	2009	1
9785.38	0.855299	1256	45.9157	791.708	209.64	56877.9	2009	0
25417.4	0.8165	2698	625.54	1431.36	207.24	49514.2	2009	1
9730.05	0.855524	1163	45.9157	791.708	209.64	55142.4	2009	0
10479.3	0.856196	758	45.9157	791.708	209.64	52129.3	2009	0
10207.4	0.855972	1013	45.9157	791.708	209.64	52223.2	2009	0
10084.4	0.855636	1117	45.9157	791.708	209.64	52546.2	2009	0
10383	0.856084	1061	45.9157	791.708	209.64	51705.4	2009	0
9992.14	0.855073	1316	45.9157	791.708	209.64	56935.3	2009	0.0039604
25579.4	0.816379	2378	625.54	902.188	207.24	51371.6	2009	1
25672.7	0.816379	1703	625.54	902.188	207.24	53423.7	2009	1
16594.5	0.818707	3894	459.386	2014.73	207.24	68918	2009	0
23522.4	0.816257	1531	459.386	906.648	207.24	67082	2009	1
23644.3	0.816379	840	459.386	904.167	207.24	69326.3	2009	1
23073.7	0.815774	1367	625.54	906.648	205.94	62421.4	2009	0.00315457
18282.8	0.817355	2377	459.386	2064.13	207.24	71408.1	2009	0
23403.3	0.816257	1699	459.386	906.648	207.24	67680.3	2009	1
23280.2	0.816015	1877	459.386	2065.83	205.94	68804.4	2009	0
22867.8	0.815412	1291	625.54	2068.36	204.62	62943.7	2009	1
22787.2	0.815412	1585	625.54	2068.36	205.94	63756.3	2009	1
22349.5	0.815292	1085	606.534	2068.36	204.62	64102.9	2009	1
22584	0.815412	1640	459.386	2068.36	205.94	67726.3	2009	0
16866.4	0.816015	3657	459.386	886.937	206.57	72769.1	2009	0
21321.3	0.814458	1330	606.534	2071.3	204.62	70737.5	2009	0.0656934
9638.23	0.846738	1646	93.342	229.661	207.39	63820.9	2009	1
9527.34	0.846633	890	93.342	229.661	207.39	63901.3	2009	1
9127.84	0.846011	3630	93.342	229.661	207.39	63731	2009	0.03125
19699.5	0.813986	6760	542.317	1915.03	204.62	69636.4	2009	0
19821.6	0.813635	7837	542.317	1915.03	204.62	67877.4	2009	0
19514.6	0.813986	3278	459.386	921.102	205.94	70955.3	2009	0
5159.65	0.826113	23027	56.2518	470.39	205.12	49914.3	2009	0
7990.01	0.815292	1025	216.286	434.576	206.35	62973.4	2009	1
7906.19	0.815053	832	216.286	434.576	206.35	62574.2	2009	0
7479.24	0.814934	1934	216.286	434.576	206.35	58032.9	2009	0
7531.88	0.814814	1453	216.286	434.576	206.35	59013.6	2009	0
7096.37	0.814814	1276	82.6608	433.769	203.11	55985.1	2009	0
6811.79	0.814934	2594	82.6608	738.928	203.11	54457.7	2009	0
7571.88	0.812596	3227	216.286	461.48	203.11	60270.7	2009	0
7475.3	0.812482	3272	216.286	461.48	203.11	59870.9	2009	0
17498.4	0.730929	4315	400.718	694.172	204.38	109004	2009	0
17483.1	0.730929	2993	400.718	694.172	204.38	109458	2009	0
17434.8	0.730929	6569	450.587	694.172	204.38	109707	2009	0
17443.1	0.730929	2009	450.587	694.172	204.38	110011	2009	0
6830.44	0.767166	5675	91.8808	154.191	201.42	46986.1	2009	0
7036.77	0.766648	834	91.8808	154.191	201.42	47430.4	2009	0
6887.57	0.766908	2130	91.8808	154.191	201.42	47148.6	2009	0
6793.51	0.766908	978	91.8808	154.191	201.42	47162.4	2009	0
6967.19	0.766648	1335	91.8808	154.191	201.42	47407.1	2009	0
7076.97	0.766388	1083	91.8808	154.191	201.42	47373.2	2009	0
6801.43	0.766778	1850	91.8808	154.191	201.42	47075.9	2009	0
25059.1	0.608865	1028	337.472	1090.73	208.85	206754	2009	1
24994.6	0.608865	1219	337.472	1090.73	208.85	206458	2009	1
24815.5	0.608865	923	337.472	1073.72	208.85	204665	2009	1
24729.7	0.608865	1375	337.472	1088.43	208.85	204438	2009	0
24785.2	0.608716	1317	337.472	1090.73	207.92	204926	2009	0.027027
30699	0.603658	961	75.2525	2448.55	210.25	193154	2009	1
30321.8	0.603519	1423	75.2525	2448.55	210.25	192481	2009	0.8
30603.2	0.603105	3282	75.2525	2582.61	210.25	194690	2009	0
30475.3	0.603658	901	75.2525	2448.55	210.25	192039	2009	1
30634.4	0.603105	2936	75.2525	2582.61	210.25	194297	2009	0
31856.6	0.602695	2355	75.2525	1387.71	210.1	192614	2009	0
31883.9	0.602695	2317	75.2525	1387.71	210.1	192617	2009	0
31793.6	0.602559	2875	75.2525	1387.71	210.1	192611	2009	0
32867.6	0.602424	810	75.2525	1433.78	208.22	192728	2009	1
32745.7	0.602154	957	75.2525	1433.78	208.22	192167	2009	0
32785.4	0.602154	890	75.2525	1433.78	208.22	191835	2009	1
10744.6	0.658578	1009	98.5127	217.874	203.79	114786	2009	0
10827.6	0.658724	1421	98.5127	217.874	203.79	114105	2009	0
10769.8	0.658724	1430	98.5127	217.874	203.79	114206	2009	0
10727.7	0.658724	1902	98.5127	217.874	203.79	113849	2009	0
8282.3	0.659017	2813	97.7363	202.213	200.8	98430.4	2009	0
8272.82	0.658724	2438	97.7363	202.213	200.8	98085	2009	0
8212.15	0.659017	3482	97.7363	202.213	200.8	97627.8	2009	0
8231.05	0.658724	2477	97.7363	202.213	200.8	97658.2	2009	0
15077.1	0.571238	573	18.5738	878.88	197.14	102009	2009	1
15074	0.571238	601	18.5738	878.88	197.14	101931	2009	1
14994	0.571238	685	18.5738	878.88	197.14	102385	2009	1
14816.2	0.5711	564	10.1626	993.512	197.14	103809	2009	1
14898.9	0.5711	614	10.1626	993.512	197.14	102985	2009	1
1620.71	0.00014756	206098	34.4816	664.485	283.46	4516.64	2010	0.2
4031.8	0.000148881	46073	40.9934	323.546	283.46	4756.78	2010	1
4259.68	0.000149059	43383	40.9934	323.546	283.46	4869.42	2010	0
3007.28	0.000148971	59207	40.9934	655.703	283.46	4915.41	2010	0.508197
5405.18	0.00014932	23091	40.9934	268	283.46	4930.65	2010	1
4336.97	0.000149657	14569	40.9934	573.751	283.46	4950.5	2010	1
3947.03	0.000149739	9353	40.9934	573.751	283.46	4954.2	2010	0.52381
4631.68	0.000149902	8983	40.9934	573.751	283.46	4938.11	2010	0.21875
3403.35	0.000150061	9996	40.9934	592.686	283.46	4933.26	2010	1
3207.32	0.000153002	13464	38.1534	470.883	283.46	4951.99	2010	0
4978.82	0.000261921	171647	29.372	12.356	271.52	10540.9	2010	0.102941
5545.37	0.000266011	236541	29.372	9.374	271.52	6935.53	2010	0
5559.1	0.000270716	87327	29.372	9.374	271.52	7853.23	2010	0
6124.6	0.000273066	5410	29.372	19.5	271.52	7890.02	2010	0.0291262
2667.29	0.000250655	176395	28.4927	10.5337	274.69	13266.6	2010	0.0196078
5706.1	0.000277441	7564	29.372	19.5	271.52	9630.95	2010	0.333333
2115.55	0.000249047	187587	28.4927	10.5337	274.69	14105	2010	0
5064.2	0.000278595	4944	29.372	12.5	272.19	9630.95	2010	0.264706
4216.54	0.000278595	51141	29.372	12.5	272.19	9670.74	2010	0.00497512
679.447	0.000228672	172940	23.7395	2.91261	275.3	13304.2	2010	0
725.234	0.000227362	160859	23.7395	4.87546	275.3	11827	2010	0
787.822	0.000225271	90742	23.7395	4.87546	275.3	8444.54	2010	0
1166.26	0.000221669	6000	23.7395	4.87546	275.3	5681.41	2010	0
3661.59	0.000281734	72746	29.372	7	273.46	9630.95	2010	0
3836.29	0.00028286	27005	29.372	2.5	273.46	9670.74	2010	1
3291.76	0.000293928	4565	29.6809	4	273.38	9960.13	2010	0.0336134
1437.81	0.000296296	198075	29.6809	5.5	272.67	9950.86	2010	0
2630.39	0.000297656	6161	29.6809	37	272.67	9917.36	2010	0.214286
2728.39	0.000298318	4762	29.6809	37	272.67	9960.13	2010	0
1621.51	0.000297433	50755	29.6809	74.3423	272.67	9953.79	2010	0.000999001
2809.98	0.000308999	1453	29.6809	260.5	271.82	13691.1	2010	0.538462
3613.47	0.000322447	1008	29.6809	260.5	271.82	15864.8	2010	0.545455
5236.18	0.000384891	5989	28.2152	990.648	261.08	37313.4	2010	0.0566038
4946.5	0.000386429	13944	28.2152	990.648	261.08	38333	2010	1
6327.09	0.00038726	1916	28.2152	1004.02	261.08	38358.1	2010	1
6737.63	0.000388439	1181	28.2152	1004.02	262.09	38917.2	2010	1
6280.13	0.000389536	1507	28.2152	1021.08	262.09	39505	2010	1
5768.16	0.00039176	2776	28.2152	1020.33	264.69	39923.4	2010	0.0288462
1287.61	0.000394425	192769	27.2409	1971.22	264.69	39917.2	2010	0
2030.18	0.000425073	732	27.324	1950.17	266.77	45291.6	2010	1
1247.31	0.000426042	12866	27.324	1950.17	266.77	46235.4	2010	1
2374.61	0.00042884	2142	32.7901	1190.5	266.77	46519.4	2010	1
1595.02	0.00042884	55752	27.324	893.543	266.77	46825.6	2010	0.0140845
1659.13	0.000431755	143868	32.7901	893.543	266.77	47452.5	2010	0
2229.98	0.000433928	57356	32.7901	926.19	268.51	47570.5	2010	0
2673.46	0.000438123	4822	32.7901	1127	268.51	47294.9	2010	1
2379.37	0.000438952	31779	32.7901	1127	268.51	47160.1	2010	1
1702.52	0.000447845	31479	31.4236	1029	269.46	44544.5	2010	0.0909091
1280.47	0.000449106	51740	31.4236	980	271.72	40942.5	2010	0.166667
2252.23	0.00045097	30738	31.4236	980	271.72	28448	2010	0.545455
2041.89	0.00045232	146078	31.4236	1654.42	274.12	26618.9	2010	0
2590.66	0.000452409	40088	31.4236	960.5	274.12	26017.1	2010	0.0740741
2640.27	0.00045258	67663	31.4236	1511.94	274.12	25176.1	2010	0.00900901
2762.95	0.000452687	2986	31.4236	1511.94	276.11	22676	2010	0.333333
2912.66	0.000452523	10894	31.4236	609.517	276.11	20409	2010	0.0797546
2658.58	0.000452453	26292	31.4236	609.517	276.11	20489.8	2010	0.411765
3321.74	0.00045237	77440	31.4236	609.517	276.11	20514.6	2010	0.0909091
2869.98	0.000451919	123563	31.4236	609.517	276.11	20594.1	2010	0.130435
4407.93	0.000452112	31505	37.0323	1267.49	276.57	20375.7	2010	1
4084.79	0.000499038	10358	32.0891	34.5485	277.64	55754.7	2010	1
6448.24	0.000498532	9321	36.7115	10.5696	277.64	56011.5	2010	1
4454.95	0.000499303	69287	32.0891	34.5485	277.64	56177	2010	0.078341
6177.27	0.000499038	9087	36.7115	10.5706	277.64	56011	2010	1
5926.72	0.000499344	3916	36.7115	10.5706	277.64	57797.5	2010	1
7328.58	0.000499099	4268	36.7115	6.1759	270.68	57961.7	2010	1
5854.91	0.000499587	5899	36.7115	34.715	277.64	62749.2	2010	1
7737.67	0.000499482	2811	36.7115	4.54168	270.68	63747.6	2010	1
6492.06	0.000499525	5980	36.7115	34.715	270.68	69307.1	2010	1
8106.42	0.000499593	3028	36.7115	4.54168	270.68	75356.9	2010	1
7220.48	0.000499371	5316	36.7115	68.4977	270.68	76735.2	2010	0.666667
2371.6	0.000488379	89697	33.1942	49.9111	277.64	73000.4	2010	0.0147783
8381.76	0.000499525	2525	36.7115	12.0417	270.68	75932.2	2010	1
1266.39	0.000485697	353208	33.1942	42.6845	281.6	68391.7	2010	0
1415.46	0.000485889	284238	33.1942	42.6845	281.6	68656.2	2010	0
5565.62	0.000497612	8411	34.5726	55.4948	270.68	78148.5	2010	0.444444
5084.39	0.000496736	14234	34.5726	55.4948	270.68	78036	2010	1
3268.84	0.000487133	10975	33.1942	46.4299	277.64	75897.7	2010	0.0909091
6632.05	0.00049488	10180	34.5726	85.1218	270.68	81181.4	2010	1
5171.79	0.000490616	5753	33.1942	138.479	270.68	82137.3	2010	1
5185.72	0.000490449	9337	33.1942	138.479	270.68	83157.7	2010	0.025974
10106.3	0.000496167	3390	37.7215	208.007	267.86	90647.4	2010	1
9079.2	0.00051267	12404	37.7215	336.831	265.36	97946	2010	1
10294.8	0.000513414	2603	37.7215	341.246	265.36	101359	2010	1
9246.67	0.000515492	8670	37.7215	404.035	265.36	109288	2010	1
10653.6	0.000516538	7629	38.9455	310.489	263.22	116273	2010	1
10943	0.000517132	7605	38.9455	483.627	263.22	117869	2010	1
11879.4	0.000520805	4978	38.9455	483.986	258.68	117829	2010	1
12188	0.000521566	2783	41.12	144.374	252.61	118724	2010	1
11327.5	0.000521927	7305	38.9455	558.799	252.61	119349	2010	1
12802.9	0.000522935	4894	41.12	144.781	252.61	119805	2010	1
2279.98	0.000557733	5581	27.9182	374.79	241	39213.5	2010	0.69697
10075.1	0.000706283	5995	33.2773	452.096	240.81	86487.8	2010	1
2657.75	0.000550751	133807	27.9182	309.731	241	30138.2	2010	0.0243902
9502.77	0.00071113	6740	33.2773	578.548	240.81	79578.3	2010	1
7428.3	0.000697218	3498	32.0415	516.286	240.81	78942.9	2010	1
9859.75	0.000786488	5172	33.2773	165.005	240.81	77099.2	2010	1
4009.95	0.000618902	22361	27.9182	331.393	227.16	40859.4	2010	1
5444.71	0.000648113	9231	32.0415	445.941	227.16	78054	2010	1
3457.96	0.000601497	32036	27.9182	331.173	227.16	32629.3	2010	0.00889328
8918.38	0.000712508	6533	33.2773	578.959	240.81	76936.5	2010	1
1996.25	0.000537136	3758	20.23	151.488	237.98	20518.6	2010	0.0740741
3510.85	0.000629704	74005	27.9182	347.653	227.16	45806.9	2010	1
4498.86	0.000648113	23727	32.0415	112.171	227.16	73708.2	2010	1
4027.78	0.000642432	26856	27.9182	382.853	227.16	66170.4	2010	1
7876.99	0.000709057	6816	32.0415	514.354	227.16	74963.8	2010	1
2849.51	0.000618902	43572	27.9182	275.172	227.16	36875.1	2010	0.00891972
9550	0.000786488	5102	33.2773	148.843	240.81	74515.8	2010	1
3416.43	0.00063544	52346	27.9182	347.653	227.16	51721.7	2010	0.0909091
11322.8	0.000803396	4535	33.2773	390.574	240.81	72680.5	2010	1
2412	0.000601497	10564	27.9182	274.943	227.16	29039.3	2010	0.310345
1077.14	0.000558817	249432	20.23	171.836	230.65	24035.7	2010	0
10304.2	0.000795328	2690	33.2773	416.363	240.81	73353.5	2010	1
872.055	0.00056279	363619	20.23	171.836	230.65	24112.4	2010	0
9062.36	0.000770013	5393	32.0415	495.274	227.16	71892.4	2010	1
1779.8	0.000621435	114259	26.1476	67.3192	227.16	33344.7	2010	0.0291262
10529.9	0.000799361	6723	32.8258	515.936	240.81	69251.4	2010	1
11899.4	0.000814678	6867	32.8258	545.754	240.81	65772.5	2010	1
2518.65	0.00065187	66761	26.1476	319.73	227.16	56564.6	2010	1
3275.72	0.000686035	19629	31.6137	352.459	227.16	66256.2	2010	1
12337.2	0.000818689	6358	32.8258	494.645	240.81	62847.1	2010	1
968.827	0.00061449	43163	26.1476	199.063	230.65	28738.1	2010	0.0909091
984.874	0.000645594	104021	26.1476	261.537	227.16	41538.3	2010	1
7431.02	0.0161613	1107	24.1282	2019.2	303.95	201479	2010	1
6914.22	0.0148357	1675	24.1282	1967.83	303.95	200946	2010	0.8
8243.54	0.0165174	767	24.1282	2019.2	303.95	197800	2010	1
7710.11	0.0162183	1303	24.1282	2019.2	303.95	200421	2010	0.777778
5231.89	0.0147425	1712	24.1282	1914.43	303.95	204753	2010	0.375
5013.07	0.0147236	1035	24.1282	1825	303.95	202645	2010	0.333333
4718.06	0.014695	1324	24.1282	1824.55	303.95	199766	2010	0
4098.49	0.0146079	521	24.1282	1745.69	303.95	196366	2010	0
3259.34	0.0146274	2353	24.1282	17.5	304.12	194184	2010	0
5743.29	0.018431	1132	28.604	1732.11	294.35	172042	2010	0
5593.55	0.0185151	1372	28.604	1732.11	291.6	165113	2010	0
5156.6	0.0184416	695	28.604	1731.89	294.35	178165	2010	0
5379.9	0.0188936	1136	28.604	1732.11	291.6	163707	2010	0.0120482
4760.17	0.0184628	1034	28.604	1731.89	294.35	182757	2010	0
4339.4	0.0184838	2049	28.232	1731.89	294.35	185504	2010	0
4723.68	0.0189499	1545	28.604	1938.23	291.6	166211	2010	0
4545.46	0.0189611	1578	28.604	1938.23	291.6	168298	2010	0
3672.98	0.018546	8141	28.232	1938.23	294.35	188188	2010	0
2517.33	0.0407449	1183	27.3423	120.367	285.62	155922	2010	0.777778
4559.5	0.0422895	581	27.2776	136.747	279.05	157916	2010	0.0322581
2425.56	0.0407449	1118	27.3423	120.367	285.62	155819	2010	1
2381.18	0.0408074	1907	27.3423	120.367	282.19	156220	2010	0.333333
2334.2	0.040891	863	27.3423	120.367	282.19	156968	2010	0.333333
2220.28	0.0408283	3183	27.3423	120.367	282.19	156521	2010	0.00198413
2186.88	0.0407866	1444	27.3423	120.367	282.19	156074	2010	0.75
2040.36	0.0408283	5555	27.3423	120.367	282.19	156376	2010	0.000495786
4965.04	0.0426851	837	27.2776	136.747	279.05	156606	2010	1
6940.7	0.0488573	1157	34.4941	156.164	258.37	266483	2010	0.00184843
4874.82	0.0427236	921	27.2776	136.747	279.05	156787	2010	1
4743.63	0.0427809	688	27.2776	136.747	279.05	156162	2010	1
4989.52	0.0426464	874	27.2776	136.747	279.05	159395	2010	1
4869.97	0.0427044	976	27.2776	136.747	279.05	158162	2010	1
6513.9	0.0487656	1111	34.4941	153.95	258.37	258001	2010	0.0333333
5079.24	0.0426464	981	27.2776	136.747	279.05	159776	2010	1
4458.07	0.0428752	406	27.2776	136.747	279.05	155924	2010	1
5029.79	0.0427236	1012	27.2776	136.747	279.05	159357	2010	1
4459.43	0.0428752	509	27.2776	136.747	279.05	156012	2010	1
5123.86	0.0427044	841	27.2776	136.747	279.05	159973	2010	1
5081.88	0.0427809	780	27.2776	136.747	279.05	158758	2010	1
6211.72	0.0487197	1333	34.4941	153.95	258.37	253487	2010	0.0526316
4322.22	0.0429495	909	27.2776	136.747	279.05	156371	2010	1
4261.55	0.0429863	1064	27.2776	136.747	279.05	157010	2010	1
4298.94	0.0430047	1001	27.2776	136.747	279.05	157067	2010	1
4564.6	0.0429311	1002	27.2776	136.747	279.05	156682	2010	1
6004.88	0.0486511	634	29.1239	153.95	258.37	249349	2010	1
4624.43	0.0429311	858	27.2776	136.747	279.05	156999	2010	1
4423.27	0.0430047	989	27.2776	136.747	279.05	156190	2010	1
5912.47	0.0487197	1389	29.1239	153.95	258.37	251197	2010	1
4548.29	0.0430047	869	27.2776	136.747	279.05	156016	2010	1
4669.26	0.0430047	340	27.2776	136.747	279.05	156345	2010	1
5760.96	0.0488343	1903	29.1239	153.95	258.37	254663	2010	0.666667
5645.02	0.0487656	1959	29.1239	153.95	258.37	251672	2010	0.736842
3302.52	0.043551	607	27.2776	140.612	268.83	170777	2010	1
3228.33	0.0435666	598	27.2776	140.612	268.83	171324	2010	0.0571429
3185.19	0.0442528	558	27.2776	140.612	268.83	171613	2010	1
3118.59	0.0442734	325	27.2776	140.612	268.83	172680	2010	0.0404624
3249.15	0.0435666	551	27.2776	140.612	268.83	171007	2010	1
3185.34	0.0442528	459	27.2776	140.612	268.83	171514	2010	1
2351.95	0.0525747	582	26.552	149.023	262.2	243361	2010	0
2208.34	0.0524621	697	26.552	149.023	262.2	245160	2010	0
2210.23	0.0525295	622	26.552	149.023	262.2	244153	2010	0
2082.58	0.0527343	1289	26.552	150.389	262.2	242619	2010	0
2054.49	0.0527573	1790	26.552	150.389	262.2	242758	2010	0
2031.45	0.0528264	3425	26.552	150.389	262.2	243444	2010	0
2121.58	0.0524845	753	26.552	149.023	262.2	244572	2010	0
2084.69	0.0524397	693	26.552	149.023	262.2	244867	2010	0
1950.86	0.0528034	1709	26.552	150.389	262.2	242374	2010	0
2090.52	0.0523507	1100	26.552	149.023	262.2	244871	2010	0
1913.71	0.0527573	1058	26.552	150.389	262.2	242376	2010	0
2047.66	0.0523951	1023	26.552	149.023	262.2	244221	2010	0
5636.22	0.218664	212	65.8757	94.02	258.9	42914.6	2010	0
3984.76	0.21857	236	65.8757	94.02	258.9	42914.6	2010	0.0196078
5211.73	0.219142	1077	65.8757	106.687	257.74	42241.2	2010	0
5294.75	0.218854	1345	65.8757	94.02	258.9	42845.4	2010	1
4740.12	0.219434	1020	65.8757	106.687	257.74	42483.8	2010	0
4637.08	0.219239	421	65.8757	102.993	258.9	42823.4	2010	0
5254.75	0.220073	390	65.8757	110.424	258.51	46703.8	2010	0
5180.46	0.220123	845	65.8757	110.424	258.51	47317.5	2010	0
4387.96	0.219288	306	65.8757	102.993	258.9	43179.9	2010	0
3649.91	0.219239	297	65.8757	102.993	258.9	42801.8	2010	0
3566.8	0.219288	390	65.8757	102.993	258.9	43240.4	2010	0.00980392
4218	0.219434	464	65.8757	102.993	258.9	43971.6	2010	0
4226.7	0.219678	640	65.8757	106.687	257.74	44648.7	2010	0
4295.11	0.219434	140	65.8757	102.993	258.9	43469.6	2010	0
3502.1	0.219288	378	65.8757	102.993	258.9	43371.5	2010	0.00497512
5047.41	0.220222	706	65.8757	110.424	257.74	47813.2	2010	0
4132.94	0.219482	525	65.8757	102.993	258.9	44275.4	2010	0
4885.58	0.220222	2447	65.8757	110.424	257.74	47509.7	2010	0
5050.89	0.220073	542	65.8757	106.687	257.74	46171.6	2010	0
4992.29	0.220123	649	65.8757	110.424	257.74	46382.3	2010	0.0384615
4263.23	0.219826	396	65.8757	106.687	257.74	45675	2010	0
3513.72	0.219482	1502	65.8757	102.993	258.9	44066.6	2010	0
3954.61	0.219727	1119	65.8757	106.687	257.74	45542.4	2010	0
5199.74	0.220471	2786	65.8757	110.424	258.51	50167.1	2010	0
5298.88	0.220471	1914	65.8757	110.424	258.51	50650.1	2010	0.00497512
3212.41	0.219336	41490	65.8757	102.993	258.9	42975	2010	0
3947.42	0.219925	622	65.8757	106.687	257.74	47237.5	2010	0
3980.27	0.220024	564	65.8757	106.687	257.74	47583.5	2010	0
3621.63	0.220024	337	65.8757	106.687	257.74	45933.8	2010	0
5928.67	0.221021	726	65.8757	114.203	258.51	53358.8	2010	0
4079.16	0.220272	593	65.8757	106.687	257.74	48195.6	2010	0
5349.09	0.220871	584	65.8757	114.203	258.51	53221.9	2010	0
6101.33	0.221472	3047	65.8757	114.203	258.51	55963.3	2010	0
6645.71	0.225622	1263	65.8757	124.184	258.51	60618.8	2010	0
6342.26	0.221723	895	65.8757	124.184	258.51	58442	2010	0
6340.16	0.221723	705	65.8757	124.184	258.51	57815	2010	0
6608.36	0.225672	1516	65.8757	124.184	258.51	60323.3	2010	0
22410	0.261949	2569	341.936	987.453	260.25	56435.4	2010	1
6105.1	0.225672	785	65.3419	124.184	258.51	57908.1	2010	0
22407.5	0.261994	2532	341.936	987.453	260.25	56687.7	2010	1
5890.21	0.225672	12920	65.3419	124.184	258.51	56958	2010	0
22494.4	0.262056	1913	341.936	987.453	260.25	57432.4	2010	1
22512	0.262056	1808	341.936	987.453	260.25	57485.2	2010	1
5390.38	0.225622	7521	65.3419	120.182	258.51	54550.4	2010	0
22366.1	0.262056	2514	341.936	987.453	260.25	58713.2	2010	1
5324.69	0.225622	786	65.3419	120.182	258.51	54413.7	2010	0
5370.97	0.225672	1929	65.3419	120.182	258.51	54677.3	2010	0
6115.13	0.226287	2205	69.8872	130.205	258.51	61084	2010	0
6156.54	0.226546	1421	69.8872	134.42	258.51	61784.6	2010	0
6409.75	0.226754	4050	69.8872	134.42	258.97	62625.4	2010	1
6280.13	0.226702	1320	69.8872	134.42	258.97	62096.3	2010	0.00662252
6220.76	0.226754	12951	69.8872	134.42	258.97	62226.9	2010	0
20589.3	0.262244	1034	341.936	487.525	260.25	68801.2	2010	1
20698.1	0.262244	763	341.936	487.525	260.25	68543.6	2010	1
20436.1	0.262182	1469	341.936	487.525	260.25	69406.2	2010	1
20307.9	0.262182	1543	341.936	534.025	260.25	69616.6	2010	1
8167.23	0.230414	2242	66.9756	177.11	255.43	67912.3	2010	0.5
7847.7	0.230414	6425	66.9756	177.11	255.43	67929	2010	0
8362.25	0.230463	542	66.9756	177.11	255.43	68001.6	2010	0.0869565
8023.71	0.230463	1171	66.9756	177.11	255.43	67920.4	2010	0
7959.07	0.230851	949	66.9756	177.11	255.43	67973.6	2010	0
8617.6	0.231042	1486	66.9756	182.167	255.43	67368.5	2010	0
8799.36	0.231136	409	66.9756	182.167	255.43	67990.9	2010	0
8944.94	0.231184	912	70.4695	182.167	255.43	68349.8	2010	0
13471.8	0.23123	2668	70.4695	200.929	253.72	65200.5	2010	0
13439.5	0.231324	2320	70.4695	200.929	253.72	64024.8	2010	0
13214.5	0.231324	3259	70.4695	200.929	253.72	65798.3	2010	0
13664.7	0.231324	1507	70.4695	200.929	253.72	64039.8	2010	0
8189.83	0.231417	8231	70.4695	182.167	255.43	67924.6	2010	0
13034.5	0.231417	2841	70.4695	200.929	253.72	66006.8	2010	0
8442.08	0.231417	7859	70.4695	182.167	255.43	68271	2010	0
13193.1	0.231417	1691	70.4695	200.929	253.72	64526.3	2010	0
12841.3	0.231555	3428	70.4695	201.06	253.72	68146	2010	0
8576.64	0.2316	2645	70.4695	191.691	255.43	69549.3	2010	0
12670.6	0.2316	2167	70.4695	205.622	253.72	69994.7	2010	0
12578.4	0.2316	3177	70.4695	205.622	253.72	71318.2	2010	1
8679.84	0.231736	18506	70.4695	191.691	253.72	74027.4	2010	0
12649.8	0.231691	3026	70.4695	201.06	253.72	74332.5	2010	0
12461.1	0.231781	3408	70.4695	201.06	253.72	76556.6	2010	0
12804.5	0.231781	698	70.4695	201.06	253.72	76940.7	2010	0
15262.4	0.286959	1415	161.149	1156.85	256.58	93856.5	2010	0
12759.8	0.231871	1538	70.4695	201.06	253.72	78170.1	2010	1
15645.7	0.287363	374	161.149	1156.93	256.58	93275.4	2010	1
12567.6	0.231871	1256	70.4695	201.06	253.72	79102.3	2010	0
15507	0.287363	579	161.149	1156.93	256.58	93553.8	2010	1
12981.1	0.231915	959	70.4695	200.798	253.72	80384.1	2010	0
11975.1	0.231871	5511	70.4695	205.622	253.72	78376.6	2010	0
13067.8	0.231915	977	70.4695	200.798	253.72	80407.6	2010	0
12873.7	0.231959	1628	70.4695	200.798	253.72	80405.3	2010	0
14546.9	0.286715	2594	161.149	1111.33	256.58	91258.3	2010	0
12979.1	0.232047	1453	70.4695	200.798	253.72	80931.6	2010	0
15685.3	0.287606	926	161.149	1156.93	256.58	91559.1	2010	0
14551.5	0.286796	2635	161.149	1111.33	256.58	91124.8	2010	0
15580	0.287686	2075	161.149	1156.93	255.9	91043.3	2010	0.166667
14510.7	0.286959	3306	161.149	1111.33	256.58	90895.9	2010	1
14628.2	0.28704	948	161.149	1111.33	256.58	91069.6	2010	1
9293.82	0.232091	807	70.4695	196.1	253.72	81269.9	2010	0
12240.1	0.232091	1810	70.4695	205.419	253.72	81407.7	2010	0
14151.8	0.286796	2073	161.149	1111.33	256.58	88960.8	2010	0.333333
9225.69	0.232264	65395	70.4695	196.1	253.72	83810.1	2010	0
14027.6	0.286959	1261	161.149	1111.33	256.58	87834.1	2010	0
13842.1	0.28704	2795	161.149	1111.33	256.58	86421.2	2010	0
13730.6	0.287121	4337	161.149	1111.33	256.58	86506.7	2010	0
10478.9	0.286147	822	45.9157	942.428	254.54	52216.9	2010	0
4629.69	0.285009	23381	33.2827	595.628	252.36	46480.7	2010	0
4831.79	0.285334	20569	33.2827	605.814	252.36	47990	2010	0
10093.6	0.286634	1049	45.9157	942.428	254.54	52471.3	2010	0
4662.24	0.285172	15613	33.2827	595.628	252.36	46549.2	2010	0
10035.5	0.286796	977	45.9157	942.428	254.54	52613.4	2010	1
10298.7	0.286634	1287	45.9157	942.428	254.54	51284.8	2010	0
10293.8	0.286796	1061	45.9157	942.428	254.48	51242.5	2010	0.5
4393.48	0.285172	3284	33.2827	595.628	252.36	45096.1	2010	0
4944.91	0.290292	2180	56.2518	497.685	254.48	53104.9	2010	0
4908.45	0.290522	1968	56.2518	622.114	254.48	54102.9	2010	0
4930.76	0.290522	1450	56.2518	622.114	254.48	55276.7	2010	0
4705.45	0.290445	5321	56.2518	500.155	252.71	51177.1	2010	0
4733.92	0.290749	1543	56.2518	622.114	254.48	54323.4	2010	0
4659.94	0.290522	4619	56.2518	497.685	252.71	52270.3	2010	0
4411.75	0.290749	6800	56.2518	497.685	252.1	50339.9	2010	0
7518.3	0.31511	1847	216.286	653.666	255.18	58342	2010	0
7097.83	0.315192	1201	82.6608	655.408	254.57	56068.5	2010	0.181818
16261.9	0.274807	1396	70.3562	300.9	210.91	182534	2010	1
16164.5	0.274936	526	70.3562	300.9	210.91	182731	2010	1
9339.91	0.271098	654	65.1963	233.101	223.13	161851	2010	1
15883.9	0.275065	1272	70.3562	300.9	210.91	180671	2010	1
9351.34	0.271035	604	65.1963	233.101	223.13	159362	2010	0
15898.2	0.275065	1244	70.3562	300.9	210.91	180032	2010	1
15966.9	0.275065	1084	70.3562	300.9	210.91	179277	2010	1
16074	0.275129	1078	70.3562	300.9	210.91	178544	2010	1
16121	0.275193	1064	70.3562	300.9	210.91	180028	2010	0.5
8479.49	0.271666	1320	65.1963	232.837	214.26	167109	2010	0
14573.4	0.27545	587	70.3562	300.9	210.91	176899	2010	0
14527.7	0.27545	542	70.3562	300.9	210.91	176895	2010	0
14467.7	0.27545	751	70.3562	300.9	210.91	177009	2010	0
14388.9	0.275579	775	70.3562	300.9	210.91	176794	2010	0
14255.8	0.275643	828	70.3562	300.9	206.02	176597	2010	0
14149.7	0.275643	927	70.3562	296.712	206.02	176763	2010	0
6832.29	0.348627	5631	91.8808	400.065	252.21	47041.1	2010	0.142857
6878.15	0.348809	3373	91.8808	400.065	252.21	47225	2010	0
6978.35	0.348993	1156	91.8808	400.065	252.21	47262.6	2010	0
6793.43	0.348809	992	91.8808	400.065	252.21	47011.8	2010	0
7073.09	0.349176	1083	91.8808	400.065	252.21	47493	2010	0
6821.96	0.348901	1761	91.8808	400.065	252.21	47028	2010	0
6071.52	0.514296	387	2.61037	1918.3	234.51	12711.1	2010	0
5955.43	0.514459	277	1.17076	1949.68	234.51	12769.5	2010	0
6652.76	0.515198	5480	1.17076	2001.97	234.51	12620.2	2010	0
6392.13	0.515281	417	1.17076	2001.97	234.51	12238.8	2010	0
5333.96	0.514868	1084	1.17076	1949.44	234.39	11620.9	2010	0
5307.46	0.514786	541	1.17076	1949.44	234.39	11639.4	2010	0
4979.77	0.514868	117	1.17076	1949.44	234.39	11496.7	2010	0
6524.74	0.516884	721	1.17076	2082.68	233.56	12814.3	2010	0
3490.34	0.526664	195	0.944306	2131	236.44	11250.3	2010	0
2359.98	0.526973	21282	0.944306	2076.48	236.44	10752.3	2010	0
785.668	0.00192929	281173	34.8545	633.415	247.32	33.0851	2011	0
915.752	0.0020659	356189	35.104	761.862	249.37	34.5695	2011	0
496.565	0.00209523	386794	35.104	761.862	249.37	32.8949	2011	0
940	0.00218168	207348	35.104	826.283	251.2	45.3573	2011	0.047619
2370	0.00217746	135234	34.1653	875.402	254.41	45.3573	2011	0
2903.92	0.00253068	229491	34.1653	905.314	254.41	1652.92	2011	0
1994.05	0.00245687	126849	35.104	869.546	254.41	3719.84	2011	0
2501.21	0.00258848	76977	34.1653	488.5	255.54	4442.04	2011	0
2003.46	0.00267215	373947	34.4816	878.915	255.54	4505.49	2011	0.00990099
2534.98	0.00272056	367911	34.4816	900.385	256.49	4502.72	2011	0.00990099
3680.08	0.00278373	322802	34.4816	452.554	256.49	4521.71	2011	1
3314.31	0.00282506	262743	34.4816	846.812	256.49	4521.71	2011	1
2525.14	0.0029283	102387	34.4816	368.5	259.04	4521.91	2011	1
2620.97	0.00296156	132749	41.3974	368.5	259.04	4514.42	2011	0.166667
4136.08	0.00300423	32746	40.9934	323.546	260.2	4495.19	2011	1
3224.17	0.00300648	40689	40.9934	655.703	260.2	4689.43	2011	0
5312.78	0.00302176	29765	40.9934	268	260.2	4917.46	2011	1
3499.17	0.00302389	36680	40.9934	655.703	260.2	4941.79	2011	1
5450.44	0.00303016	11773	40.9934	268	260.2	4959.73	2011	1
4342.15	0.00303016	17360	40.9934	573.751	260.2	4943.81	2011	1
3773.52	0.00303832	7958	40.9934	592.686	260.2	4951.99	2011	1
2926.8	0.00304033	9390	40.9934	592.686	260.2	4941.79	2011	0.565217
2972.49	0.00309665	50076	38.1534	470.883	260.2	4931.92	2011	0.545455
3947.3	0.00309943	19465	40.9934	399.348	260.2	4937.24	2011	1
2121.73	0.00311442	27679	38.1534	243.5	260.2	4951.99	2011	0.166667
3218.29	0.00310728	24103	38.1534	470.883	260.2	4951.99	2011	0.0196078
2761.83	0.00311878	17127	38.1534	470.883	260.2	4937.72	2011	0
5130.63	0.00310603	3869	40.9934	185.5	260.2	4958.69	2011	1
6207.89	0.00817251	2052	28.2152	892.953	256.86	37118.1	2011	0.931034
5062.03	0.00830223	2415	28.2152	990.648	258.44	38333	2011	0.00900901
3402.33	0.00839123	1604	28.2152	2158.02	260.33	39429.2	2011	1
2170.8	0.00865544	191864	27.324	2068.04	261.79	39666	2011	0
1857.87	0.00900438	46463	27.324	2072.01	263.15	40378.2	2011	0
2090.57	0.0130035	98829	27.9182	241.555	241.2	34314.2	2011	1
9859.61	0.0177603	5524	33.2773	159	240.05	79146.4	2011	1
9874.32	0.0178208	4967	33.2773	159	240.05	77099.2	2011	1
8762.23	0.0163727	6482	33.2773	572.759	240.05	76820.2	2011	1
6681.27	0.0160406	5459	32.0415	510.537	237.61	77693.1	2011	1
2710.41	0.0145863	28877	27.9182	270.196	237.61	38749.4	2011	0.574468
1960	0.0140833	33345	27.9182	235.535	237.61	28066.2	2011	1
2311.11	0.0146247	132712	27.9182	281.167	237.61	37994.5	2011	0.0228013
2778.29	0.0150762	82228	26.1476	313.931	237.61	56546.5	2011	1
1522.42	0.0146119	133866	26.1476	62	237.61	34292.9	2011	1
2461.39	0.0151276	80585	26.1476	313.931	237.61	54607.5	2011	1
5211.73	0.719222	1077	65.8757	59.5183	254.16	42239.7	2011	1
5269.71	0.719611	1413	65.8757	52.9672	252.2	42723	2011	0.0625
5082.35	0.719375	1828	65.8757	59.5183	252.2	42257.2	2011	0.0833333
4337.21	0.718491	745	65.8757	59.5183	254.16	43749.5	2011	1
5122.88	0.717828	840	65.8757	61.516	253.88	47441.2	2011	0.288136
4282.37	0.718151	149	65.8757	59.5183	254.16	45926.5	2011	0.488372
3805.11	0.718422	1218	65.8757	57.5482	254.16	45606.7	2011	0
4003.14	0.718151	1057	65.8757	59.5183	254.16	46524.8	2011	0.12069
3958.08	0.717955	745	65.8757	59.5183	254.16	47395.3	2011	1
22416.7	0.644907	2428	341.936	1042.28	242.99	56255.7	2011	1
22475.9	0.644888	1990	341.936	1042.28	242.99	57384.9	2011	1
20694.6	0.644856	688	341.936	538.407	242.99	68388.5	2011	1
20589.3	0.644856	1034	341.936	538.407	242.99	68732.3	2011	1
20431.3	0.644866	1486	341.936	538.407	242.99	69310.9	2011	1
20312.6	0.644866	1358	341.936	584.907	242.99	69616.6	2011	1
20572.5	0.644856	1171	341.936	538.407	242.99	69309.6	2011	1
8869.54	0.706788	1288	70.4695	99.4992	251.2	68200	2011	1
13571.2	0.706788	1837	70.4695	109.91	248.55	64056.8	2011	0.75
8764.53	0.706788	1273	70.4695	99.4992	251.2	68198.7	2011	0.0526316
13575.3	0.706788	1884	70.4695	109.91	248.55	64045.3	2011	0.6
8860.57	0.706788	1203	70.4695	104.655	251.2	68327.2	2011	1
13479.5	0.70679	2207	70.4695	109.91	248.55	64037.5	2011	1
13566.3	0.70679	1854	70.4695	109.91	248.55	63985.6	2011	1
13171.6	0.706846	308	70.4695	104.655	248.55	78743.9	2011	1
13049.3	0.706867	625	70.4695	109.588	248.55	79178.9	2011	1
12998.4	0.706878	1080	70.4695	109.588	248.55	80514.1	2011	1
13027.4	0.706891	1190	70.4695	109.588	248.55	80812.2	2011	0
12906.7	0.706891	1540	70.4695	109.588	248.55	80603.2	2011	1
12815.3	0.706891	1666	70.4695	109.588	248.55	80227.4	2011	1
12925.4	0.706919	1593	70.4695	109.588	248.55	80673.6	2011	1
23678.4	0.68275	1278	75.7265	248.301	242.62	196815	2011	1
23485.7	0.68275	1166	71.4723	248.301	242.62	196231	2011	1
22124.7	0.684118	944	66.6521	164.182	242.62	163713	2011	1
23343	0.682548	1024	71.4723	248.301	242.62	197244	2011	1
22058.8	0.684118	873	66.6521	164.182	242.62	162297	2011	1
21862	0.683794	1057	66.6521	164.182	242.62	165231	2011	1
22854.9	0.682348	940	71.4723	169.644	224.53	199340	2011	1
21491.4	0.683687	1158	66.6521	164.182	242.62	168269	2011	1
22638.2	0.682053	1133	71.4723	169.644	224.53	201762	2011	1
21379.4	0.683581	996	66.6521	164.182	242.62	170456	2011	1
22440.3	0.682053	921	71.4723	169.644	224.53	204452	2011	1
21096.5	0.683265	835	66.6521	164.182	242.62	173306	2011	1
20472.7	0.682851	729	71.4723	164.64	242.62	182865	2011	1
21909.9	0.681668	1002	71.4723	214.443	224.53	211632	2011	1
21730.5	0.681574	775	71.4723	214.443	224.53	213196	2011	1
20181	0.682548	692	71.4723	164.64	242.62	185945	2011	1
20138.6	0.682548	886	71.4723	164.64	242.62	186273	2011	1
21623.9	0.681574	926	71.4723	214.443	224.53	213310	2011	1
19775.2	0.682348	1156	71.4723	164.64	242.62	189682	2011	1
21305.1	0.678697	1337	71.4723	214.443	224.53	215827	2011	1
19705.3	0.682348	1143	71.4723	166.079	224.53	190198	2011	1
21173.3	0.678406	1359	71.4723	214.443	224.53	213279	2011	1
19585.8	0.682151	1233	71.4723	166.079	224.53	190413	2011	1
19504.3	0.682053	1004	71.4723	166.079	224.53	191082	2011	1
21082.5	0.6786	1824	71.4723	214.443	224.53	215403	2011	1
20951	0.67831	2169	71.4723	214.443	224.53	213783	2011	1
19339.3	0.682053	1149	71.4723	166.079	224.53	191486	2011	0.961538
20832.7	0.67831	2177	70.3562	214.443	224.53	214927	2011	1
19237.2	0.681956	1293	71.4723	166.079	224.53	191176	2011	1
20772.7	0.678215	2183	70.3562	214.443	224.53	213047	2011	1
19103.3	0.681764	1166	71.4723	166.079	224.53	192072	2011	1
19090.6	0.681764	1192	71.4723	166.079	224.53	191315	2011	1
20648.2	0.67831	2264	70.3562	214.443	224.53	214457	2011	1
20627.3	0.67831	1303	70.3562	214.443	224.53	215707	2011	1
20438.1	0.678027	1968	70.3562	214.443	224.53	214134	2011	1
19981	0.677841	1661	70.3562	214.443	224.53	211717	2011	1
18241	0.678697	2470	70.3562	210.877	224.53	191484	2011	1
19755.9	0.677657	1271	70.3562	214.443	224.53	211785	2011	1
24801.9	0.556356	1044	521.047	855.751	244.73	131825	2011	1
24687	0.556356	1225	521.047	855.751	244.73	131111	2011	1
24569.2	0.556519	1190	521.047	855.751	244.73	130361	2011	1
21978.2	0.557852	1419	450.587	938.306	246.43	132227	2011	1
20846.9	0.557264	642	450.587	930.993	246.43	133378	2011	1
20848.3	0.557264	640	450.587	930.993	246.43	133940	2011	1
22272.4	0.557936	1385	450.587	938.306	246.43	134371	2011	1
35350.7	0.451085	3641	48.4724	1223.13	243.86	151611	2011	1
35093.2	0.451184	2213	48.4724	1104.2	243.86	145207	2011	1
35153.5	0.451251	1148	48.4724	1104.2	243.86	149766	2011	1
34896.8	0.451184	3197	48.4724	1104.2	243.86	147647	2011	1
34599.3	0.451184	3528	40.1906	1174.77	243.86	153551	2011	1
30697	0.530913	737	75.2525	2642.39	249.87	193184	2011	0.857143
34716.5	0.451217	1697	40.1906	1045.77	243.86	158645	2011	0.857143
30476.3	0.530859	863	75.2525	2642.39	249.87	192163	2011	1
26108.7	0.536417	713	155.919	934.928	247.52	186223	2011	1
31855.2	0.53054	2560	75.2525	1567.7	249.75	192676	2011	0
31883.9	0.53054	2317	75.2525	1567.7	249.75	192591	2011	0
31798.1	0.530488	2893	75.2525	1567.7	249.75	192542	2011	0
31944.7	0.530488	2806	75.2525	1626.01	249.75	192731	2011	0
25769.2	0.536633	616	155.919	933.395	247.52	182840	2011	1
26677	0.535924	668	155.919	949.395	247.52	190742	2011	1
26788	0.535924	757	155.919	971.736	247.52	190979	2011	1
26792.4	0.535854	839	155.919	971.736	247.52	191188	2011	1
25045.4	0.536705	1186	155.919	933.395	247.52	177796	2011	1
32845.6	0.530437	830	75.2525	1626.01	249.75	192750	2011	0.0232558
25140.3	0.536705	635	155.919	933.395	247.52	179936	2011	1
32785.4	0.530336	992	75.2525	1626.01	250.19	191958	2011	0
25563.2	0.536705	916	167.808	854.895	247.52	179260	2011	1
34644.2	0.450571	2378	45.2535	1438.13	243.86	177073	2011	1
34532.4	0.450571	1985	45.2535	1438.13	243.86	177565	2011	1
34516.7	0.450602	2512	45.2535	1438.13	243.86	179601	2011	1
34378.8	0.450602	2989	45.2535	1438.13	243.86	182179	2011	1
20779.1	0.535924	649	155.919	956.843	247.52	194258	2011	1
33929	0.450539	1503	45.2535	2157.84	243.86	179451	2011	1
33794.3	0.450477	2949	45.2535	2157.84	243.86	179317	2011	1
21447.3	0.536063	490	155.919	936.485	247.52	191824	2011	1
33108.1	0.450696	1387	40.1906	1686.39	243.86	192353	2011	1
32834.6	0.450696	1965	45.2535	1686.39	243.86	192339	2011	1
32824.3	0.450665	1251	45.2535	1929.2	243.86	192343	2011	1
32653.5	0.450602	4177	45.2535	1809.35	243.86	193782	2011	1
34078.7	0.489351	3486	44.6712	2540.86	250.98	143446	2011	1
33423.3	0.489228	1452	44.6712	1689.31	252.53	142721	2011	0
32963.4	0.489105	4795	44.6712	1689.31	252.53	143631	2011	0
32755.7	0.489044	2497	44.6712	1689.31	252.53	143468	2011	0.002849
32759.2	0.489044	5593	44.6712	1689.31	252.53	143157	2011	0.00249377
32479.7	0.489105	1438	44.6712	1689.31	252.53	141123	2011	0.0909091
32605	0.489044	3435	44.6712	1691.2	252.53	142295	2011	1
32345.2	0.489044	2488	44.6712	1606.47	252.53	141158	2011	0.130435
32496.7	0.489044	1594	44.6712	1606.47	252.53	142083	2011	1
32472.3	0.488984	2873	44.6712	1691.2	252.53	142176	2011	1
32169	0.489044	3581	44.6712	1673.8	252.53	140103	2011	0
29679	0.450602	2059	31.9088	1342.28	245.22	185208	2011	1
28554	0.450571	1121	31.9088	1599.64	245.22	186889	2011	1
28253.7	0.450571	3218	31.9088	1599.64	245.22	190163	2011	1
27754.3	0.450447	2674	31.9088	1670.89	245.22	188316	2011	1
27224.7	0.450477	1838	31.9088	1670.89	235.43	193772	2011	1
27392.1	0.450477	711	31.9088	1670.89	235.43	193679	2011	1
27376.5	0.450477	746	31.9088	1670.89	235.43	193501	2011	1
27320.2	0.450477	834	31.9088	1670.89	235.43	193417	2011	1
27421.5	0.450447	989	31.9088	1745.86	235.43	192888	2011	1
27010.6	0.450447	1215	31.9088	1737.63	235.43	192132	2011	1
27109.6	0.450416	1873	31.9088	1737.63	235.43	191060	2011	1
24058.6	0.450696	3228	32.847	1629.51	235.43	169487	2011	0.75
22317.3	0.450477	12016	27.8811	1701.57	235.43	144928	2011	0
12440.9	0.530488	980	31.6759	986.305	248.85	130906	2011	0
11651.9	0.530286	716	31.6759	1047.51	248.85	120929	2011	0
20931.4	0.450324	12074	27.1371	1826.59	234.94	133100	2011	0.166667
20694.8	0.450355	9549	27.8811	1797.49	234.94	136562	2011	0.931507
12375.9	0.529673	862	31.6759	1037.65	250.14	106339	2011	0.0869565
12500.9	0.5295	2349	31.6759	1133.97	248.85	105291	2011	0
12225.4	0.529542	1187	31.6759	1037.65	250.14	104574	2011	0
12378.9	0.5295	2656	31.6759	1133.97	248.85	104125	2011	0
11314	0.529763	1559	31.6759	1075.35	250.14	103145	2011	0
10973.9	0.529673	2741	31.6759	1074.58	250.14	98305.5	2011	0
19613.8	0.450174	9650	27.8811	1851.28	234.64	128060	2011	0.75
15077.1	0.517997	573	18.5738	1272.85	248.62	102009	2011	1
15074	0.517997	601	18.5738	1272.85	248.62	101931	2011	1
15003.9	0.517997	672	18.5738	1272.85	248.62	102353	2011	1
14816.2	0.517939	564	10.1626	1382.46	248.62	103809	2011	1
14908.7	0.517939	600	10.1626	1382.46	248.62	102907	2011	1
14291.1	0.448464	11408	10.8189	2228.62	231.49	36662	2011	0
17736.4	0.44832	1872	10.8189	2319.86	235.28	20610.6	2011	0.666667
13838	0.448464	5521	10.8189	2198.56	230.39	36851.4	2011	1
17563.5	0.448299	1429	10.8189	2319.86	235.28	20305.4	2011	0
17782.1	0.448299	2152	10.8189	2319.86	235.28	19978.2	2011	0
14085.9	0.448464	2862	10.8189	2198.56	231.49	36182.4	2011	0.814815
13734.4	0.448464	5981	10.8189	2198.56	230.39	36842.3	2011	0.047619
13668.2	0.448464	5294	10.8189	2198.56	230.39	36731.5	2011	0.666667
17695.3	0.448279	2150	10.8189	2319.86	235.28	19805.5	2011	0
13512.4	0.448443	554	10.8189	2198.56	230.39	37287.1	2011	1
12737.9	0.448464	26298	10.2204	2151.57	230.39	39509.8	2011	0
17227	0.448299	3797	10.8189	2319.86	235.28	21454.9	2011	0
13286.7	0.448443	288	10.8189	2177.87	230.39	37997.4	2011	0.206349
14073.6	0.448401	681	10.8189	2198.56	231.49	36347	2011	0.158291
12964.4	0.448443	6451	10.8189	2151.57	230.39	39397.1	2011	0
17052.8	0.448279	5173	10.8189	2300.55	235.28	21790.5	2011	0
17331.4	0.44824	4515	10.8189	2319.86	235.28	20083.7	2011	0.00398406
17042.5	0.44822	9254	10.8189	2335.67	234.63	21264	2011	0
15404.8	0.439646	6814	8.6837	2332.17	232.59	21941	2011	0
15953.1	0.439612	427	8.6837	2362.73	232.59	22913	2011	0
15236	0.439555	1015	8.6837	2359.01	232.59	23888.6	2011	0.0131579
15014.5	0.43952	6802	8.6837	2316.52	231.26	26577	2011	0
14850.3	0.439566	1665	8.6837	2359.01	232.59	22045.5	2011	0
14855.2	0.439555	1240	8.6837	2359.01	232.59	22093	2011	0.0163934
6653.27	0.486831	2309	1.17076	2031.5	242.72	12764.1	2011	0
6001.3	0.485948	3245	1.17076	2055.46	242.72	12142.9	2011	0
3780.88	1.41998	46156	40.9934	655.703	217.62	4889.74	2012	0
4896.76	1.41998	34627	40.9934	323.546	217.62	4906.34	2012	0
4112.17	1.41998	41398	40.9934	323.546	217.62	4926.63	2012	0
4308.31	1.42387	13591	40.9934	573.751	217.62	4941.79	2012	1
3855.12	1.42441	8974	40.9934	573.751	217.62	4950.5	2012	1
4044.12	1.44366	12849	40.9934	399.348	217.62	4940.94	2012	0.5
5368.54	1.44464	3081	40.9934	185.5	217.62	4930.65	2012	1
4781.51	2.37266	2799	30.2989	929.899	219.96	38278.5	2012	1
5531.33	2.38584	3048	28.2152	937.955	219.96	36961.9	2012	0
4083.52	2.38584	1344	28.2152	946.642	219.96	36926.2	2012	1
4754.37	2.38816	3424	28.2152	1206.69	219.96	36926.2	2012	0.00900901
3032.33	2.38506	11563	27.2409	956.51	219.96	36926.2	2012	1
2747.59	2.38662	34610	27.2409	2003.01	219.96	36993.9	2012	0.0909091
4584.7	2.39965	24050	28.2152	1206.69	218.88	38460.7	2012	0
5900.49	2.40544	2447	28.2152	1062.21	218.7	38777.4	2012	0.0909091
4945.11	2.41689	6445	28.2152	1087.61	218.07	39920.6	2012	0
5293.96	2.41874	7233	28.2152	1350.79	218.07	39923.4	2012	0
4546.98	2.6358	5829	37.0323	628.071	210.28	21663.5	2012	1
4200.77	2.64119	47675	37.0323	634.992	210.28	28950.6	2012	0.0566038
4701.32	2.64373	14296	37.0323	634.992	210.28	30862.8	2012	1
6003.01	2.64677	2996	37.0323	701.866	210.28	33508.4	2012	1
5602.63	2.64908	4093	37.0323	562.54	210.28	36059	2012	1
5007.01	2.65337	1991	37.0323	570.389	210.28	36577.7	2012	0
6068.76	2.66255	22214	37.0323	770.814	210.28	47238.6	2012	1
6509.54	2.66326	4865	37.0323	770.814	210.28	47808.5	2012	1
6576.1	2.7156	9277	34.5726	309.702	196.68	81019.7	2012	0
7196.42	2.70969	20131	34.5726	379.079	196.68	84016.7	2012	1
8502.04	2.71203	8369	37.7215	497.176	195.51	93374.6	2012	1
9656.92	2.71148	5609	37.7215	437.505	195.51	93954.3	2012	1
8951.38	2.7593	8826	37.7215	437.505	195.51	95756.3	2012	1
9104.76	2.76783	8108	37.7215	638.2	194.76	108426	2012	1
3911.65	2.87645	9913	36.9848	743.552	184.94	96952	2012	0
2418.81	2.86942	8650	25.8981	656.878	185.04	63966.2	2012	0.0566038
3848.2	2.87409	6390	32.0415	743.552	185.04	94294.9	2012	1
2903.82	2.87042	4987	25.8981	657.499	185.04	74791.5	2012	1
5580.46	2.87498	4204	32.0415	368.345	185.31	102955	2012	1
1627.34	2.85255	44632	25.8981	311.652	185.04	34224.9	2012	0
5661.81	2.87225	3931	32.0415	366.352	185.31	94042.1	2012	1
1525.62	2.83464	262212	27.9182	508.349	185.04	26415.6	2012	0
5979.43	2.85836	6472	32.0415	734.941	182.66	84335	2012	1
4778.85	2.85517	8460	32.0415	654.847	182.66	74053.3	2012	0
1738.24	2.82678	200154	27.9182	493.952	184.87	25360.5	2012	0
5581.3	2.85569	8799	32.0415	694.151	182.66	78476.6	2012	1
1696.37	2.80002	178189	20.23	453.976	184.87	24553.1	2012	0
2938.19	2.8374	42940	27.9182	533.817	182.66	31875.8	2012	0
9944.7	3.20754	3019	33.2773	387.369	185.31	77111.5	2012	1
3136.79	2.92255	8839	27.9182	496.202	182.66	29735.5	2012	0
8183.06	3.09841	6970	32.0415	734.008	185.31	76047.8	2012	1
3365.9	2.96865	23795	27.9182	550.889	182.66	43462.9	2012	0
4740.73	3.00612	16696	32.0415	331.287	182.66	74581.7	2012	0
3032	2.95255	41072	27.9182	494.323	182.66	36532.9	2012	0.166667
1785.7	2.86768	241162	20.23	422.992	184.87	24579.6	2012	0
10283.7	3.21618	3321	33.2773	631.769	185.31	74574.7	2012	1
9497.2	3.20754	4870	33.2773	364.249	185.31	74346.6	2012	1
2123.53	2.90646	46804	27.9182	458.423	183.97	25991.9	2012	0
10116.8	3.21618	4521	33.2773	631.769	185.31	74194.4	2012	1
1151.29	2.85697	346635	20.23	388.826	183.97	24201	2012	0
2600.84	2.95793	44549	27.9182	494.323	182.66	36890	2012	0
3164.76	2.98559	72828	27.9182	566.959	182.66	50418.3	2012	0
3026.11	3.00005	74869	27.9182	535.74	182.66	57819.6	2012	0.0196078
1647.65	2.96223	128400	26.1476	283.368	182.66	34199.6	2012	0
659.843	2.91934	148663	27.9182	413.938	183.97	25643.2	2012	0
13318.9	3.34515	3329	32.8258	703.033	188.96	57730.1	2012	0
154.585	3.2151	489463	26.92	387.468	187.2	29442.9	2012	0
685.162	3.32451	66931	26.92	309.258	188.96	18124.8	2012	0
12879.1	3.00537	984	37.8712	3340.34	226.72	310821	2012	1
11452.6	3.00363	1164	39.4079	3340.34	226.72	306390	2012	0
12976.4	3.00571	657	37.8712	3310.93	226.72	310878	2012	1
11365.9	3.00363	400	39.4079	3309.7	226.72	305708	2012	1
11281.5	3.00024	500	39.4079	3392.51	226.72	305078	2012	1
9909.66	2.99553	697	39.4079	3563.32	228.22	284606	2012	1
12232.6	3.03113	613	37.8712	3007.27	226.14	337357	2012	0
10524.2	3.0281	1349	37.8712	3168.5	227.54	298245	2012	0
21447.2	2.86832	5938	87.0521	7163.71	236.37	44901.9	2012	0.0625
21316.4	2.86832	6523	87.0521	7163.71	236.37	44815.2	2012	0
21106.9	2.86832	4881	87.0521	7116.18	236.37	45783.5	2012	0.4
21018.3	2.8675	6232	87.0521	7156.72	236.37	45648	2012	1
6357.93	2.99402	1353	37.2565	3541.24	229.7	231456	2012	0
6466.56	2.9944	896	37.2565	3541.24	229.7	232984	2012	0
6308.01	2.99402	1651	37.2565	3541.24	229.7	230245	2012	0
6600.7	2.99553	662	37.2565	3567.62	229.7	233594	2012	0
13939.5	2.8715	57872	78.6409	6239.63	234.44	61011.3	2012	0
6633.6	3.0267	911	37.2565	3040.29	229.06	220590	2012	0
6583.89	3.02599	1367	37.2565	3040.29	229.06	220494	2012	0.0123457
6545.21	3.02705	1324	37.2565	2945.91	229.06	216815	2012	0
6634.78	3.0281	972	37.2565	2945.91	229.06	217210	2012	0.130435
13504.4	2.86973	22997	78.6409	6227.6	234.44	64499.6	2012	0
6383.91	3.02705	1176	37.2565	2945.91	229.41	214864	2012	0.166667
6525.92	3.0281	841	37.2565	2945.91	229.41	214455	2012	1
19623.6	2.86541	3004	83.4774	6010.48	236.37	53244.8	2012	0.0298507
13493	2.86944	4328	78.6409	6227.6	234.44	65558.7	2012	0
6384.24	3.0274	1010	37.2565	2945.91	229.41	212340	2012	0
6260.93	3.02705	835	37.2565	3020.45	231.79	211763	2012	0
13482	2.86944	2610	78.6409	6227.6	234.44	65902.2	2012	0
6429.4	3.0274	824	37.2565	2945.91	229.41	210444	2012	0
8017.06	3.13654	698	36.286	3088.13	227.67	268135	2012	0
6528.6	3.0281	572	37.2565	3020.45	229.41	208992	2012	0.00497512
8083.25	3.13568	737	36.286	3088.13	227.67	266369	2012	0
8100.08	3.13568	563	36.286	3088.13	227.67	266285	2012	0
8114.52	3.13697	584	36.286	3088.13	227.67	265426	2012	0
8140.77	3.13697	536	36.286	3088.13	227.67	265024	2012	0
19728.9	2.86418	2450	79.9026	6099.13	236.37	59826.7	2012	1
19842.2	2.86394	2279	79.9026	6099.13	236.37	60981.6	2012	1
19983.7	2.86347	1998	79.9026	6099.13	236.37	62613.4	2012	1
19041.8	2.86418	3788	42.7519	6003.03	236.37	63340.9	2012	1
4230.53	3.00707	166	37.2565	3369.19	232.54	190846	2012	0
4233.82	3.00935	3488	37.2565	3369.19	232.54	190525	2012	0
4215.95	3.00967	13884	37.2565	3369.19	232.54	189969	2012	0
4189.99	3.00967	10827	37.2565	3369.19	232.54	189965	2012	0
2366.85	2.97941	2274	43.662	3691.99	234.5	179928	2012	0
2378.48	2.97941	14707	43.662	3671.01	234.5	179804	2012	0
2489.28	2.98474	285	43.662	3587.1	234.5	176857	2012	0
2485.94	2.98886	497	43.662	3587.1	234.5	176491	2012	0
2519.9	2.98917	160	43.662	3587.1	234.5	175502	2012	0
4420.89	3.02946	35688	37.2565	3243.05	231.79	182683	2012	0
4440.21	3.0298	411	37.2565	3243.05	231.79	182723	2012	0
4043.09	3.0267	21127	9.67793	3241.92	231.79	179467	2012	0
4424.47	3.03242	53851	9.67793	3074.35	231.79	175461	2012	0
4381.54	3.03242	68336	9.67793	3145.33	231.79	174440	2012	0
17642.5	2.73544	3918	42.7519	7450.91	236.37	79596.4	2012	0
17681.1	2.7342	3215	42.7519	6314.96	236.37	80511.1	2012	1
10905.4	2.72703	1918	38.983	6799.3	239.34	88535	2012	0
10860.3	2.72703	2373	38.983	6799.3	239.34	87954.6	2012	0
10915.2	2.72741	313	38.983	6799.3	239.34	87303	2012	0
11153.7	2.72474	752	38.983	6942.08	239.34	96252.2	2012	0
12828.3	2.69765	10992	40.9726	7321.6	238.14	106142	2012	0
10495.3	2.69999	15469	36.9449	6776.8	238.54	93202.6	2012	0
13901.3	2.58118	3254	41.4094	5940.19	236.67	102374	2012	0
11874.3	2.6935	28377	40.2124	7095.27	238.14	100570	2012	0
13657.5	2.58118	9048	41.4094	7504.65	236.67	101690	2012	0
14635	2.57512	1468	41.4094	5898.34	236.67	101798	2012	1
11308.1	2.69387	2580	40.2124	7011.91	238.54	98319.6	2012	0
12892.7	2.57385	4817	41.4094	7120.32	236.93	100967	2012	0
12854.4	2.57343	3331	41.4094	7120.32	236.93	100276	2012	0
11933.1	2.57216	1411	43.6739	5522.43	237.19	94153.9	2012	0
12069.5	2.55747	1041	43.6739	4975.66	232.5	80260	2012	1
9982.79	2.5636	1055	43.6739	5047.69	236.75	88412.2	2012	1
10313.5	2.55934	1419	43.6739	4997.52	232.5	90673.7	2012	1
11769.4	2.55491	719	43.6739	4975.66	232.5	88079.4	2012	1
11645	2.55527	1082	43.6739	4975.66	232.5	90204.4	2012	1
11408.5	2.55455	599	43.6739	4975.66	232.5	92021.1	2012	1
7849.22	2.56281	60852	43.6739	5633.28	236.67	94594.4	2012	0
9328.52	2.556	1060	43.6739	5444.25	232.5	98960.8	2012	1
9006.62	2.556	4930	43.6739	5359.54	234.68	99298.7	2012	0
8828.46	2.55636	4213	43.6739	4930.04	234.68	99104.5	2012	0
8323.16	2.5316	825	40.3418	3879.75	231.79	73699.5	2012	1
9493.31	2.5291	1075	42.8166	3784.99	224.21	74747.1	2012	0
8047	2.52871	540	40.3418	3771.06	224.21	66957.3	2012	0
10725.5	2.52834	1272	42.8166	3784.99	224.21	71666.4	2012	0
16329	2.37213	1018	36.9126	3814.91	219.04	57649.1	2012	1
7851.34	2.52703	3442	40.3418	3520.92	224.21	60601.5	2012	0
18214.5	2.36569	4284	37.5111	3979.35	219.04	61070.8	2012	0.444444
933.528	2.52694	75641	35.1495	3503.03	227.15	40912.8	2012	0
18275.3	2.36569	4188	37.5111	3979.35	219.04	60848.4	2012	1
854.223	2.52694	4534	35.1495	3509.1	227.15	40966.1	2012	0
18012.1	2.36606	6751	37.5111	3979.35	219.04	61472.2	2012	0.285714
5940.06	2.52684	1353	40.3418	3635.2	226.96	55094.4	2012	0
5699.42	2.52664	1847	40.3418	3635.2	226.96	54387.5	2012	0
2696.17	2.52654	9425	35.1495	3607.03	226.96	45262	2012	0
2442.14	2.52645	21439	35.1495	3528.08	226.96	44071.3	2012	0
12245.5	2.38567	3376	36.9126	3700.5	220.95	74403.1	2012	0
6056.29	2.52594	48760	40.3418	3558.33	224.15	54993.1	2012	0
11573.3	2.38739	2593	43.9165	3705.31	220.95	73625.1	2012	0
3885.27	2.52536	2471	25.703	3529.08	226.96	47524.3	2012	0
6834.87	2.52553	249	40.3418	3558.33	223.36	57350.1	2012	1
6491.52	2.52536	1404	40.3418	3472.44	223.36	56099.3	2012	0.285714
6861.36	2.52532	735	25.703	3518.92	223.36	57404.3	2012	1
18648	2.35772	3033	33.6613	3638.75	206.09	62968.2	2012	1
7940.91	2.45314	8963	25.703	3442	222.76	60224.5	2012	0
7142.1	2.45801	12558	25.703	3266.27	223.36	56804.8	2012	0
6778.92	2.46051	9218	25.703	3396.54	223.36	56511.2	2012	0
7886.37	2.45116	19889	25.703	3442	222.76	60892.3	2012	0
16540.5	2.35675	3045	33.6613	3764.14	210.5	65278.2	2012	1
16435.6	2.35675	3002	33.6613	3764.14	210.5	65633.3	2012	1
18169.5	2.35424	2298	33.6613	3780.36	210.5	64142.5	2012	1
23211.5	2.34856	5607	84.5653	3448.84	206.09	58748.9	2012	1
17391.4	2.35364	2453	33.6613	2863.43	210.5	64902.7	2012	1
6141.93	2.39524	5276	25.703	3197.71	220.4	55933	2012	0
6878.03	2.38397	40913	43.9165	3383.85	217.85	63582.5	2012	0
15914.4	2.35424	4847	33.6613	3580.79	210.5	65089.5	2012	1
20891.8	2.34909	5158	41.7652	3357.8	206.09	58982.4	2012	1
22264.4	2.34753	5610	84.5653	3425.97	206.09	58926.8	2012	1
4964.25	0.912434	902	65.8757	249.718	190.83	38603.9	2012	0.0196078
4533.88	0.912169	935	64.5331	249.718	190.83	38811.9	2012	0.00826446
4391.33	0.912066	817	64.5331	223.13	190.83	39620.3	2012	0.00568182
4619.08	0.912273	918	64.5331	249.718	190.83	39442.2	2012	0
5222.09	0.913388	1611	65.8757	249.718	190.83	42553.9	2012	0
5283.83	0.913324	1360	65.8757	249.718	190.83	42837.3	2012	0
5099.9	0.913717	1247	65.8757	288.823	190.83	42206.6	2012	0.0566038
5105.3	0.913583	1790	65.8757	288.823	190.83	42514.5	2012	0.00900901
5225.65	0.91509	515	65.8757	300.393	190.18	46770.7	2012	0
5111.84	0.915168	840	65.8757	300.393	190.18	47509.3	2012	0
4221.7	0.914488	725	65.8757	288.823	190.5	44538.2	2012	1
5033.8	0.91509	596	65.8757	288.823	190.5	46389.3	2012	0
4994.09	0.915168	438	65.8757	300.393	190.5	46600.6	2012	0
4232.95	0.91486	723	65.8757	288.823	190.5	46327.5	2012	0
3784.51	0.914488	1177	65.8757	277.346	190.5	45580.2	2012	0
4003.14	0.914785	1057	65.8757	288.823	190.5	46524.8	2012	0
8152.68	0.931655	2222	66.9756	496.42	189.71	68091.7	2012	0
8349.71	0.931757	475	66.9756	496.42	189.71	68121.7	2012	0.00621118
8907.25	0.933313	975	70.4695	511.426	189.71	68121.5	2012	0.857143
8780.31	0.933313	1335	70.4695	511.426	189.71	68106.8	2012	0
13602.3	0.933419	1722	70.4695	563.772	190.45	63865.8	2012	1
8814.24	0.933419	1188	70.4695	511.426	189.71	68390.8	2012	0.0130719
8880.01	0.933419	1130	70.4695	539.026	189.71	68347.4	2012	0
13570.5	0.933631	1887	70.4695	563.772	190.45	63944.4	2012	1
12634.4	0.934272	3451	70.4695	577.936	190.45	69983.1	2012	1
13159.4	0.934703	308	70.4695	539.026	190.45	78743.9	2012	1
12934.5	0.935029	1005	70.4695	565.54	190.45	80104.4	2012	0
12745.9	0.935029	1785	70.4695	565.54	190.45	79494	2012	0.833333
12876.8	0.935356	1509	70.4695	565.54	190.45	80332.7	2012	0
11890	0.935465	3818	70.4695	578.473	190.45	81037.9	2012	1
12208.2	0.937232	4579	70.4695	603.339	185.26	108039	2012	1
12235.8	0.937232	4439	70.4695	603.339	185.26	108076	2012	0.923077
12209.4	0.937343	3453	70.4695	603.339	185.26	110487	2012	1
25197.4	1.87848	1736	625.54	2721.26	174.24	40515.9	2012	1
25112.5	1.87848	2193	625.54	2721.26	174.24	40395.3	2012	1
24681.3	1.87712	3311	625.54	2721.26	174.24	40387.1	2012	0.657143
21722.5	1.87917	5464	524.832	2720.77	174.24	54538.3	2012	0.00934579
21708.4	1.87986	2781	524.832	2724.05	174.24	55007.9	2012	1
21748.8	1.87986	2155	524.832	2699.28	174.24	55139	2012	1
23645.4	1.87612	4360	625.54	1906.39	174.24	48944.5	2012	0.0731707
22947.1	1.87712	3710	524.832	1323.72	174.24	53751	2012	1
23965.4	1.8748	6332	625.54	1906.2	173.63	51535.9	2012	1
25403.2	1.87351	1984	625.54	1906.93	173.63	46590.4	2012	1
24797	1.87383	1736	625.54	1906.93	173.63	48570.5	2012	1
22628.2	1.87746	2583	524.832	2696	173.63	60055.8	2012	1
25154.9	1.87351	2082	625.54	1906.93	173.63	48864.7	2012	1
23547.5	1.87579	3647	625.54	1323.72	173.63	54825.1	2012	0.00328947
23703.5	1.87513	4257	625.54	1323.72	173.63	54911.7	2012	0.104803
25212.7	1.87319	2489	625.54	1906.93	173.63	49376.1	2012	1
25564.7	1.87255	2093	625.54	1906.93	173.63	48033.3	2012	1
24316.7	1.87447	2191	625.54	1906.2	173.63	52427.5	2012	0.00626959
24668.8	1.87351	676	625.54	1906.2	173.63	50965.7	2012	1
9738.71	1.98342	1079	45.9157	1319.76	176.15	55175.1	2012	1
25338.2	1.87319	2061	625.54	1377.76	173.63	51915.2	2012	1
25598.2	1.87223	1974	625.54	1377.76	173.63	49912.9	2012	1
10298.7	1.98417	1287	45.9157	1319.76	176.15	51284.8	2012	0.209876
25672.7	1.87223	1703	625.54	1377.76	173.63	53423.7	2012	1
23522.4	1.87192	1531	459.386	1390.85	173.63	67082	2012	1
23644.3	1.87223	840	459.386	1380.78	173.63	69326.3	2012	1
23073.7	1.87068	1367	625.54	1390.85	173.51	62434.8	2012	1
23403.3	1.87192	1699	459.386	1390.85	173.63	67680.3	2012	0
23305.7	1.8713	1811	459.386	1390.85	173.51	67162.7	2012	1
23280.2	1.8713	1877	459.386	2543.43	173.51	68804.4	2012	1
22867.8	1.86977	1291	625.54	2552.56	174.35	62943.7	2012	1
22766.6	1.87007	1968	459.386	2552.56	173.51	66858.5	2012	0
22857.9	1.87068	1208	459.386	2552.56	173.51	68454.5	2012	1
22647	1.87007	1830	459.386	2552.56	173.51	68166.8	2012	0
22349.5	1.86947	1085	606.534	2552.56	174.35	64102.9	2012	1
22584	1.86977	1640	459.386	2552.56	173.51	67726.3	2012	0
22482.3	1.86977	1892	459.386	2552.56	173.51	68065.2	2012	0
22384.4	1.86977	2211	459.386	2552.56	173.51	66791.6	2012	0.012987
15971.1	0.942172	46963	66.6521	673.677	184.37	150819	2012	1
4944.9	1.96833	2180	56.2518	814.094	176.82	53104.9	2012	0
15981.2	0.942172	54492	66.6521	673.677	184.37	151514	2012	0
4930.76	1.96742	1450	56.2518	938.523	176.82	55276.7	2012	0
16005.6	0.942284	55594	66.6521	673.677	184.37	151517	2012	0
21786.9	1.8677	2172	606.534	2552.56	174.35	67126.1	2012	0
4733.92	1.96652	1543	56.2518	938.523	176.82	54323.4	2012	0
4654.12	1.96742	4323	56.2518	814.094	178.05	52401.7	2012	0
4411.75	1.96652	6800	56.2518	814.094	177.99	50339.9	2012	0
21321.3	1.86741	1330	606.534	2558.94	174.35	70737.5	2012	0.39759
22072.5	0.997771	888	66.6521	735.945	184.37	162031	2012	1
22419.8	0.998329	926	71.4723	767.298	170.03	204453	2012	1
21914.5	0.998468	909	71.4723	812.096	170.03	210126	2012	1
20399.6	0.998079	861	71.4723	740.902	184.37	184423	2012	1
20173.9	0.998169	888	71.4723	740.902	184.37	185943	2012	1
21704	0.998504	705	71.4723	812.096	170.03	213284	2012	1
19771.2	0.998231	1108	71.4723	740.902	184.37	189764	2012	1
21307.5	0.999551	1306	71.4723	812.096	170.03	215566	2012	1
20954.9	0.999683	2204	71.4723	812.096	170.03	214145	2012	1
20860.2	0.999683	2199	71.4723	812.096	170.03	215109	2012	1
20461.8	0.999789	1862	70.3562	812.096	170.03	214240	2012	1
19946.6	0.999862	1601	70.3562	812.096	170.03	211838	2012	1
7882.66	1.86888	1184	216.286	887.959	175.86	62177.4	2012	0.0967742
7518.3	1.86858	1847	216.286	887.959	175.86	58342	2012	0
7566.57	1.8677	1030	82.6608	887.959	175.86	60074.4	2012	0
7097.83	1.86829	1201	82.6608	885.283	177.05	56068.5	2012	1
7586.51	1.86713	1047	82.6608	885.283	177.05	60169.9	2012	0
13087.4	1.00137	1825	66.6683	757.945	165.56	177237	2012	0.875
13030.8	1.00137	936	66.6683	757.945	165.56	176257	2012	1
24817	1.49448	1003	521.047	799.551	173.5	131542	2012	1
24649.2	1.49448	1243	521.047	799.551	173.5	130934	2012	1
24744.8	1.49448	1144	521.047	799.551	173.5	131844	2012	1
24560.5	1.49448	1434	521.047	799.551	173.5	131217	2012	1
24184	1.49513	1391	521.047	799.551	173.5	129797	2012	1
24080.6	1.49513	1450	521.047	799.551	173.5	129865	2012	1
22503.1	1.49805	1780	450.587	852.369	173.5	131211	2012	1
23490.8	1.49578	1127	521.047	852.369	173.5	132906	2012	1
21950.6	1.49967	1129	450.587	824.369	176.22	130316	2012	1
21672.2	1.49934	2502	450.587	824.369	176.65	130332	2012	1
21608.5	1.49902	2736	450.587	824.369	176.65	131285	2012	1
21696.3	1.49967	2010	450.587	888.943	176.65	130839	2012	1
22037.1	1.49805	1187	450.587	888.943	176.65	130349	2012	1
21380.1	1.49934	1874	450.587	888.943	176.65	131047	2012	1
21156.7	1.49837	1491	450.587	888.943	176.65	132402	2012	1
21086.8	1.49837	1363	450.587	888.943	176.65	132974	2012	1
21413.8	1.49934	1377	450.587	896.312	176.65	131226	2012	1
21475.9	1.49934	1587	450.587	896.312	176.65	131253	2012	1
20734.8	1.49805	779	450.587	888.943	176.65	132491	2012	1
21854.2	1.49967	1714	450.587	896.312	176.65	132018	2012	1
20853.6	1.49805	593	450.587	888.943	176.65	133255	2012	1
22049.5	1.50032	1617	450.587	896.312	176.65	132623	2012	1
22174.8	1.50064	1626	450.587	896.312	176.65	133992	2012	1
21992.9	1.49967	1844	450.587	896.312	176.65	134266	2012	1
22196.8	1.50032	1667	450.587	833.973	176.65	134744	2012	1
6878.15	1.75743	3373	91.8808	605.564	179.71	47225	2012	0
7173.39	1.75592	788	91.8808	605.564	179.71	47369.8	2012	0
6793.43	1.75743	992	91.8808	605.564	179.71	47024	2012	0
7073.09	1.75592	1083	91.8808	605.564	179.71	47493	2012	0
24087.1	1.41458	726	155.919	849.373	176.84	187086	2012	1
24204.8	1.41458	867	155.919	849.373	176.84	185484	2012	1
26152	1.41314	692	155.919	865.373	176.84	187669	2012	1
26178.3	1.41314	724	155.919	865.373	176.84	187972	2012	1
26069.4	1.41314	693	155.919	865.373	176.84	185929	2012	1
25769.9	1.414	1193	155.919	849.373	176.84	185061	2012	1
25951.7	1.41286	847	155.919	886.303	176.84	185718	2012	1
25796.7	1.414	705	155.919	870.303	176.84	182289	2012	1
[truncated: 1,492 more rows]

## Sheet: Fig2b-predictions
connectivity	predation_pressure	predatory_fish_densities
190138	2915.87	1.70806e-09
190177	2915.87	9.92274e-10
190007	2915.87	2.22696e-09
190027	2915.87	3.34407e-09
190423	2915.87	1.3646e-09
190608	2915.87	3.55533e-09
190458	2915.87	2.61132e-09
190455	2915.87	2.5233e-09
190605	2915.87	1.92893e-09
190309	2915.87	1.97505e-09
190488	2915.87	2.01851e-09
190743	2915.87	8.89685e-10
190550	2915.87	1.30541e-09
190890	2915.87	1.1107e-09
91663.1	2915.87	0.907419
91415.1	2915.87	119.455
91060.1	2915.87	0.989576
90690.5	2915.87	0.991872
91641.4	2915.87	0.982004
91409.5	2915.87	0.972616
90180.9	2915.87	1.29016e+06
91060.1	2915.87	0.917244
91409.5	2915.87	0.931464
91060.1	2915.87	0.883043
86816	2915.87	0.853679
86753.3	2915.87	0.925
86816	2915.87	0.963558
86736.3	2915.87	0.952259
86761.3	2915.87	1.04078
86732.2	2915.87	1.0492
86621.1	2915.87	0.940749
86539.8	2915.87	0.791813
86643.1	2915.87	0.681457
86643.1	2915.87	0.726709
105560	2915.87	0.735966
104608	2915.87	0.774557
104881	2915.87	0.804638
105191	2915.87	118.013
104881	2915.87	0.799686
103982	2915.87	0.678466
104608	2915.87	0.777341
105218	2915.87	6326.35
104639	2915.87	0.840046
104915	2915.87	0.84031
95419	2915.87	1.42829
94148.4	2915.87	1.54449
93475.8	2915.87	1.47845
95932	2915.87	1.37575
95419	2915.87	1.64758
97038.9	2915.87	1.7213
96467.7	2915.87	1.83926
94148.4	2915.87	168.387
95982.6	2915.87	1.87938
94850.5	2915.87	1.84635
190687	2915.87	0.0640015
193014	2915.87	0.0569091
192966	2915.87	0.0624005
193275	2915.87	0.0722563
191668	2915.87	0.0777832
196714	2915.87	0.054699
193127	2915.87	1.67024e+13
191817	2915.87	0.0785976
193002	2915.87	0.0814699
196436	2915.87	0.0667989
192099	2915.87	83.7946
196172	2915.87	0.0745332
192062	2915.87	0.0730702
193202	2915.87	0.0807325
195844	2915.87	0.0838939
193273	2915.87	81.2896
195368	2915.87	0.0891747
195125	2915.87	0.0846755
195463	2915.87	0.0717514
199976	2915.87	0.0778006
195525	2915.87	0.0659251
199330	2915.87	0.0876895
199015	2915.87	0.0895926
198300	2915.87	0.0880312
197923	2915.87	0.0861296
201690	2915.87	0.0839237
200775	2915.87	0.0900332
201115	2915.87	0.087943
200342	2915.87	0.0896101
199964	2915.87	0.0888293
159207	2915.87	0.574109
159032	2915.87	0.586101
158141	2915.87	0.496033
159208	2915.87	0.577779
159116	2915.87	0.56428
159304	2915.87	0.54936
158382	2915.87	0.625933
158504	2915.87	6.35123e+52
158726	2915.87	0.668012
158656	2915.87	0.678753
158805	2915.87	0.685515
158628	2915.87	0.683583
158881	2915.87	1.0893e+91
158821	2915.87	0.673793
158883	2915.87	0.661663
268213	2915.87	0.0264841
158897	2915.87	0.578059
158942	2915.87	0.49838
157648	2915.87	0.683045
158926	2915.87	0.411298
269652	2915.87	3.75417
268213	2915.87	0.0392414
157448	2915.87	0.702754
157218	2915.87	0.724304
157283	2915.87	0.720571
157153	2915.87	0.692259
157319	2915.87	41590.4
269652	2915.87	0.0226264
269409	2915.87	4.6046
269679	2915.87	0.0156117
267923	2915.87	0.0391662
269652	2915.87	0.0130963
157867	2915.87	0.617258
158124	2915.87	0.678888
158320	2915.87	0.71854
269552	2915.87	0.0104506
269673	2915.87	0.00804427
267662	2915.87	9504984198117850
158274	2915.87	0.780938
158144	2915.87	0.828392
158160	2915.87	2.33164e+33
266823	2915.87	0.747861
267487	2915.87	0.00643842
267231	2915.87	915353
267624	2915.87	0.788203
268863	2915.87	0.00646439
268787	2915.87	3.08046e+20
268360	2915.87	3.135
268503	2915.87	0.0198713
268929	2915.87	0.0224751
177086	2915.87	73.4759
176310	2915.87	0.542982
172461	2915.87	0.485514
171235	2915.87	78.1199
162045	2915.87	0.574042
163844	2915.87	0.552096
163770	2915.87	617.534
161847	2915.87	0.613184
163574	2915.87	627.623
163440	2915.87	646.014
167269	2915.87	0.403551
167336	2915.87	0.416079
167394	2915.87	0.408484
167400	2915.87	0.414529
175519	2915.87	1.31596e+24
167515	2915.87	0.405868
167710	2915.87	0.401342
167641	2915.87	0.400486
178768	2915.87	1.17533e+08
173654	2915.87	772925
176310	2915.87	66.0456
164962	2915.87	1.64992e+06
163137	2915.87	0.4767
163210	2915.87	1.19121e+06
163440	2915.87	365.645
169574	2915.87	0.560568
169610	2915.87	0.561431
160590	2915.87	533.382
160558	2915.87	2.03312e+12
201380	2915.87	0.295076
163389	2915.87	0.30914
160627	2915.87	1.51898e+46
169673	2915.87	0.628928
163434	2915.87	0.254762
161413	2915.87	0.478498
169425	2915.87	0.634293
169380	2915.87	0.599994
169767	2915.87	0.568097
201215	2915.87	2491.95
169741	2915.87	0.580443
169743	2915.87	0.621879
169498	2915.87	0.640276
169610	2915.87	0.633578
163253	2915.87	0.166718
169447	2915.87	0.636932
169512	2915.87	0.626696
201377	2915.87	50.1329
163238	2915.87	0.175807
201040	2915.87	48.2137
169618	2915.87	0.604728
169729	2915.87	0.539839
169675	2915.87	0.574855
169425	2915.87	0.655558
169499	2915.87	746.589
162993	2915.87	0.209815
231833	2915.87	1608.98
201246	2915.87	0.361156
200909	2915.87	387253
163004	2915.87	0.209671
201185	2915.87	0.366136
200848	2915.87	0.295641
162916	2915.87	228.397
232468	2915.87	2092.34
201178	2915.87	0.349397
162688	2915.87	0.194023
162785	2915.87	0.19269
231384	2915.87	2.18691e+07
200822	2915.87	64.0905
234638	2915.87	3948.96
235627	2915.87	4301.69
233579	2915.87	4.14727e+09
232890	2915.87	2947.95
230813	2915.87	2.35289e+09
228388	2915.87	27.7774
233534	2915.87	4180506937721030
224164	2915.87	0.365459
220675	2915.87	0.311853
227905	2915.87	0.196343
226396	2915.87	0.479199
222122	2915.87	0.534675
158708	2915.87	0.552904
158342	2915.87	0.543422
221959	2915.87	0.594381
220243	2915.87	0.426684
159083	2915.87	0.541229
159367	2915.87	553.932
226124	2915.87	0.682429
223442	2915.87	5588.22
220134	2915.87	0.341513
158296	2915.87	0.514499
159324	2915.87	0.44441
158098	2915.87	0.522117
158188	2915.87	0.519036
158299	2915.87	0.510701
159137	2915.87	0.444392
159555	2915.87	0.408296
192833	2915.87	0.344004
157791	2915.87	0.543669
192793	2915.87	0.424926
192273	2915.87	51.9033
158221	2915.87	0.54271
158522	2915.87	576.632
158857	2915.87	0.513783
159221	2915.87	0.474385
159456	2915.87	0.38806
194682	2915.87	2500.82
194045	2915.87	405712
192827	2915.87	0.466917
193993	2915.87	3485.27
193346	2915.87	0.457453
192827	2915.87	0.34279
201852	2915.87	2120.98
157620	2915.87	0.58514
157730	2915.87	0.597983
193346	2915.87	0.337496
157987	2915.87	0.599777
158158	2915.87	0.606568
201852	2915.87	0.288795
201489	2915.87	51.3151
157390	2915.87	645.702
159077	2915.87	0.574399
157791	2915.87	0.598294
158138	2915.87	133276164505820
201467	2915.87	0.390435
157837	2915.87	0.609556
156118	2915.87	0.485697
201797	2915.87	0.455475
201434	2915.87	0.399644
156672	2915.87	0.498905
156891	2915.87	0.510317
157312	2915.87	0.480698
203771	2915.87	1.16671
202152	2915.87	0.54485
201733	2915.87	0.395113
202843	2915.87	77.7761
153931	2915.87	0.841055
153763	2915.87	0.885562
153771	2915.87	0.900633
153646	2915.87	0.844566
153816	2915.87	0.908337
153517	2915.87	0.888786
153521	2915.87	0.976308
153768	2915.87	0.905965
153479	2915.87	1.00482
153584	2915.87	60852.1
153445	2915.87	1.02046
153724	2915.87	0.702412
153473	2915.87	1.00722
153567	2915.87	1.02723
153470	2915.87	1.03172
153719	2915.87	0.799859
153688	2915.87	0.857348
153565	2915.87	1.03345
153845	2915.87	0.81097
153701	2915.87	0.743679
153588	2915.87	3.79168e+09
153605	2915.87	1.04717
153415	2915.87	1149.37
153376	2915.87	1.00694
153252	2915.87	1.13398
153217	2915.87	1.09308
153092	2915.87	1.00393
152929	2915.87	1.38352
151361	2915.87	0.766353
151265	2915.87	1.12078
151444	2915.87	1.22973
151383	2915.87	1.17936
150165	2915.87	1.06097
150278	2915.87	1.23355
150318	2915.87	1.24815
150272	2915.87	1.24874
150392	2915.87	1.24104
149619	2915.87	1.20021
149684	2915.87	1370.44
149745	2915.87	1.30323
149822	2915.87	80033.8
149871	2915.87	1.35365
149967	2915.87	1.35679
149986	2915.87	1.3598
149327	2915.87	1.26506
149215	2915.87	1.26284
149652	2915.87	1460.65
149693	2915.87	1.34249
149736	2915.87	1.36292
149892	2915.87	1.36811
149907	2915.87	1496.95
149992	2915.87	1.3459
149641	2915.87	1.13189
149586	2915.87	1.13896
173781	2915.87	1.24137
173871	2915.87	1.26573
172922	2915.87	1.32983
172763	2915.87	1.74867
172889	2915.87	1969.54
172824	2915.87	1.80857
172883	2915.87	1.23551
172876	2915.87	1.56271
172726	2915.87	1.81846
172562	2915.87	109591
172813	2915.87	1.49879
172380	2915.87	109153
172466	2915.87	1.81985
172678	2915.87	1.85786
172498	2915.87	1.91012
172163	2915.87	1.80539
172365	2915.87	1.86987
172338	2915.87	1.93245
172164	2915.87	1.82372
172181	2915.87	1.8821
172775	2915.87	1.4002
171877	2915.87	1.89326
171821	2915.87	1.88207
172193	2915.87	1.85585
172097	2915.87	2.1379
172103	2915.87	2.59898
68542	2915.87	0.117528
68731.1	2915.87	117.906
68612.1	2915.87	0.104018
68919.6	2915.87	0.128285
68786.1	2915.87	0.127529
68887	2915.87	0.128259
69122.1	2915.87	143.679
69227	2915.87	0.171818
68543.6	2915.87	331245
69407.6	2915.87	0.166864
69310.9	2915.87	0.180524
69310.9	2915.87	10372.2
69163.9	2915.87	0.146355
69414.3	2915.87	0.171319
69588.1	2915.87	0.171526
69385.5	2915.87	0.154564
69770	2915.87	9831.35
53656.3	2915.87	2.47649
54009.5	2915.87	2.47572
54252.1	2915.87	2.51877
54864.4	2915.87	2.51419
55239.4	2915.87	2.49105
52569.2	2915.87	2.64449
52734.9	2915.87	2.63156
52786.9	2915.87	2.6355
52949.5	2915.87	2.6469
53057.6	2915.87	2.63683
53217.8	2915.87	2.6206
53458.4	2915.87	2.60539
53563.9	2915.87	2.59794
53975.5	2915.87	2.54529
54182.4	2915.87	2.59633
54440.4	2915.87	2.54644
50561.5	2915.87	2.89911
50805.4	2915.87	2.91756
50983.7	2915.87	2.92334
51204.9	2915.87	2.9202
51644.5	2915.87	2.90847
51987.7	2915.87	2.89646
52332	2915.87	2.77386
49265.2	2915.87	2.75331
49272	2915.87	2.79033
49303.6	2915.87	2.84376
49354.4	2915.87	2.88355
49581	2915.87	3.00793
49774.5	2915.87	3.04023
50105.2	2915.87	3.12952
47336.1	2915.87	1.93431
47369.8	2915.87	1.9485
47336.1	2915.87	1.97521
47369.8	2915.87	1.98575
46990.5	2915.87	1.98749
47129.7	2915.87	2.035
47473.6	2915.87	2.01934
47306.4	2915.87	2.0442
47324.7	2915.87	2.06258
47059.1	2915.87	2.12818
47419.3	2915.87	2.10745
47156.2	2915.87	2.16336
47195.6	2915.87	2.14384
47247.2	2915.87	2.20959
47405.4	2915.87	2.1825
47039.4	2915.87	2.23155
47171.5	2915.87	2.191
47270.6	2915.87	2.21017
47352.8	2915.87	2.20527
47189.1	2915.87	2.1977
60542.1	2915.87	3.47809
16153.2	2915.87	0.543712
16153.2	2915.87	0.720904
16153.2	2915.87	0.566628
16150.9	2915.87	0.838528
16153.2	2915.87	0.586058
16123	2915.87	0.621171
16127.2	2915.87	0.661647
16127.2	2915.87	1.05528
16127.2	2915.87	0.58139
16139.8	2915.87	0.919316
16150.9	2915.87	0.555462
16127.2	2915.87	0.603114
16127.2	2915.87	0.630143
16123	2915.87	1.04693
16123	2915.87	0.537065
16127.2	2915.87	0.496793
16127.2	2915.87	1.22437
16150.9	2915.87	1.2253
16153.2	2915.87	1.10102
16123	2915.87	1.13051
16127.2	2915.87	0.487967
16127.2	2915.87	0.822315
16150.9	2915.87	0.511279
16153.2	2915.87	0.453917
16123	2915.87	0.44741
16150.9	2915.87	0.427834
16153.2	2915.87	0.44179
16127.2	2915.87	0.454687
16127.2	2915.87	0.450154
194499	2915.87	0.00716305
193659	2915.87	0.0104265
193654	2915.87	0.00847509
193655	2915.87	0.0143068
173433	2915.87	179.464
176864	2915.87	303.29
178587	2915.87	36271
178495	2915.87	0.036267
176928	2915.87	0.052283
178438	2915.87	7.28552
173137	2915.87	0.0386541
179727	2915.87	0.0585052
176731	2915.87	0.0500808
178109	2915.87	0.0553019
179727	2915.87	0.0616961
171423	2915.87	301.64
174991	2915.87	7.36975
171529	2915.87	47555.4
171309	2915.87	4.44593
176478	2915.87	65675.7
172897	2915.87	7.71134
174877	2915.87	8.67416
178082	2915.87	3.40325e+89
172771	2915.87	8.2246
177820	2915.87	0.0594735
174655	2915.87	5.85633e+08
176399	2915.87	0.0523659
176310	2915.87	8.13427
176182	2915.87	53247.7
176162	2915.87	274.477
174501	2915.87	0.0465492
174436	2915.87	347.543
68145	2915.87	0.0501269
68350.4	2915.87	0.0537822
68661	2915.87	0.0669733
68780.8	2915.87	0.0427661
68555.4	2915.87	633.197
69085.4	2915.87	0.0709959
69085.4	2915.87	0.0424184
68323.2	2915.87	0.00943952
68950.9	2915.87	0.0402414
68880.6	2915.87	0.0702586
68880.6	2915.87	0.0580011
69261.1	2915.87	1724.96
68485.7	2915.87	0.0108665
68615.3	2915.87	0.0141622
69129.2	2915.87	0.0361942
68332.7	2915.87	11.9572
68998.3	2915.87	0.0111742
69227	2915.87	0.0192819
68666.9	2915.87	0.0108639
68865.6	2915.87	0.0138828
69310.9	2915.87	32.2755
69310.9	2915.87	0.0478931
69242.4	2915.87	1.40477e+27
69242.4	2915.87	0.0283235
69242.4	2915.87	0.0476173
68733.1	2915.87	718.352
69414.3	2915.87	1.14972e+08
69620.7	2915.87	0.0685213
69616.6	2915.87	0.0260803
69532.4	2915.87	24.5192
69402.7	2915.87	1.34235e+13
69345.1	2915.87	8.74206e+07
69770.4	2915.87	0.0248388
69751	2915.87	0.0712276
69627	2915.87	0.0663013
69986.1	2915.87	0.0802032
69816.2	2915.87	1344.79
70471.5	2915.87	1.22473e+37
70402.5	2915.87	0.0672752
71480.6	2915.87	2.59655e+32
54542.7	2915.87	1.14583
54899.7	2915.87	1.14387
55063	2915.87	1.13695
55271.3	2915.87	1.13145
55419.7	2915.87	1.11473
53210.3	2915.87	1.19338
53651	2915.87	1.20147
53810.4	2915.87	1.19405
52317.3	2915.87	1.35616
54088	2915.87	1.24423
52878	2915.87	1.33073
55184.9	2915.87	1.10422
53237.8	2915.87	1.29634
50938.8	2915.87	1.50851
51377	2915.87	1.50611
53966	2915.87	1.19027
54618.2	2915.87	1.15779
52817.8	2915.87	1.38284
52950.6	2915.87	1.3355
53567.2	2915.87	1.13279
50618.5	2915.87	1.5509
51202.2	2915.87	1.56928
52665.1	2915.87	1.40058
52922.4	2915.87	1.19776
53008.2	2915.87	1.12449
49735.9	2915.87	1.417
49821.5	2915.87	1.49122
50138.7	2915.87	1.598
52324.6	2915.87	1.48143
52447.8	2915.87	1.45762
46528.3	2915.87	1.55423
46198.9	2915.87	1.55867
46010.9	2915.87	1.5468
45957.9	2915.87	1.43614
47218.2	2915.87	1.23784
46101.1	2915.87	1.43264
47203.7	2915.87	1.22196
47029.9	2915.87	1.16553
46941.7	2915.87	1.14659
47440.8	2915.87	0.681737
46968.4	2915.87	1.13669
47259.4	2915.87	0.705947
47149.8	2915.87	0.683724
47043.4	2915.87	0.899635
47480.3	2915.87	0.656907
47101.3	2915.87	0.792663
47480.3	2915.87	0.698039
47125.3	2915.87	0.809994
47369.8	2915.87	0.719696
47324.9	2915.87	0.862624
47494.3	2915.87	0.74926
47099	2915.87	0.799876
47493.6	2915.87	0.781943
47322.4	2915.87	0.89344
47154.6	2915.87	0.921532
47296	2915.87	0.916392
47076.3	2915.87	0.943378
47099	2915.87	0.91849
46991.7	2915.87	0.945418
68930.5	2915.87	0.00010278
68894.7	2915.87	0.000103599
69085.4	2915.87	0.000102017
69055	2915.87	6.33083e-05
68950.9	2915.87	6.36905e-05
69053.1	2915.87	6.95292e-05
69053.1	2915.87	9.22017e+42
69231.1	2915.87	9.62208e-05
69129.2	2915.87	4.5396e-05
69129.2	2915.87	4.52859e+19
69055.8	2915.87	1.37733e-05
69055.8	2915.87	0.0367197
69055.8	2915.87	4.77546e+48
69227	2915.87	1.32982e-05
69227	2915.87	4.84945
69227	2915.87	4.63926e-05
69227	2915.87	8.67189e-05
69432.4	2915.87	3.79291e-05
69432.4	2915.87	2.87492
69432.4	2915.87	3004.66
69432.4	2915.87	4.12246e-05
69407.6	2915.87	1.46059e-05
69227	2915.87	2.90302e+86
69407.6	2915.87	0.000110051
69310.9	2915.87	0.000123168
69407.6	2915.87	3.28852e-05
69432.4	2915.87	1.52183e-05
69432.4	2915.87	1.89546e-05
54591	2915.87	0.224973
54812.8	2915.87	0.221662
55082.8	2915.87	0.218681
55467	2915.87	0.202456
54068.6	2915.87	0.26278
52245.2	2915.87	0.31932
54604.4	2915.87	0.249815
54908.3	2915.87	0.240551
52751	2915.87	0.313229
53226.2	2915.87	0.287537
52687.8	2915.87	0.34779
52880.6	2915.87	0.323523
54758.4	2915.87	0.209633
51264.6	2915.87	0.45297
50706.6	2915.87	0.461203
49774.8	2915.87	0.377586
50729.8	2915.87	3.73089
51117	2915.87	0.599042
50373	2915.87	0.605053
49488.2	2915.87	0.485976
51669.6	2915.87	0.931549
47075.7	2915.87	0.260593
46972.3	2915.87	0.2625
47082.4	2915.87	0.104236
47295.7	2915.87	0.135626
47295.7	2915.87	0.135681
47157.4	2915.87	0.132428
47245.8	2915.87	0.148944
47251	2915.87	0.150039
47335.3	2915.87	0.107987
47382.4	2915.87	0.167162
47278.8	2915.87	0.16951
47147.6	2915.87	0.172475
47508.4	2915.87	0.100303
47345.7	2915.87	0.173827
47375.5	2915.87	0.14149
47372.7	2915.87	0.139285
47335	2915.87	0.166618
47102.1	2915.87	0.176299
47524.3	2915.87	0.11851
47301.9	2915.87	0.166343
47432.4	2915.87	0.166019
47526.5	2915.87	0.151929
47518.1	2915.87	0.169312
47323.9	2915.87	0.161245
47220.2	2915.87	0.161681
47517	2915.87	0.161243
47405.2	2915.87	0.161455
47510.7	2915.87	0.159939
16127.2	2915.87	0.61638
16127.2	2915.87	0.644492
16153.2	2915.87	0.691503
16123	2915.87	0.792668
16139.8	2915.87	0.689781
16153.2	2915.87	0.991148
16123	2915.87	0.893893
16127.2	2915.87	0.708921
16153.2	2915.87	0.70734
16127.2	2915.87	1.0917
16150.9	2915.87	0.672592
16123	2915.87	1.22431
16127.2	2915.87	1.16956
16127.2	2915.87	0.88675
16139.8	2915.87	0.679611
16139.8	2915.87	0.781167
16123	2915.87	0.610488
16127.2	2915.87	0.663235
16153.2	2915.87	1.28164
16153.2	2915.87	1.4739
16123	2915.87	0.67214
16150.9	2915.87	0.649178
16127.2	2915.87	0.589372
16123	2915.87	0.560175
16153.2	2915.87	0.542239
16139.8	2915.87	0.530366
16153.2	2915.87	0.568562
16150.9	2915.87	0.561998
16153.2	2915.87	0.560418
36932.4	2915.87	0.197262
58511.5	2915.87	0.0261087
59673.8	2915.87	0.0307828
58242.2	2915.87	0.0276193
63837.2	2915.87	0.0280008
58606.7	2915.87	0.036033
60441.2	2915.87	0.0369087
58341.2	2915.87	0.0375217
68472.4	2915.87	0.00119945
67793.7	2915.87	0.0140076
61949.5	2915.87	0.0492546
58695.2	2915.87	0.0999819
69723.2	2915.87	0.0187305
61904.5	2915.87	0.0915584
193657	2915.87	0.0447027
193278	2915.87	0.0135786
194284	2915.87	0.0236486
197590	2915.87	0.0350327
193108	2915.87	0.0101268
193162	2915.87	0.021534
193108	2915.87	0.0160303
192987	2915.87	0.0303303
197743	2915.87	0.109145
193715	2915.87	0.0307542
193644	2915.87	0.0259929
193657	2915.87	0.0177353
193479	2915.87	0.0283049
193658	2915.87	0.0283149
177085	2915.87	2.69641e+33
173433	2915.87	797.112
173351	2915.87	0.127631
176820	2915.87	0.155519
178438	2915.87	0.156084
173242	2915.87	1218.46
178380	2915.87	1519.93
170630	2915.87	0.101032
172831	2915.87	3.21325e+07
176509	2915.87	0.197785
171358	2915.87	0.152239
174991	2915.87	0.185262
179823	2915.87	0.224476
171414	2915.87	0.140821
176570	2915.87	0.194904
174935	2915.87	0.208607
178051	2915.87	0.201816
179877	2915.87	0.223616
179867	2915.87	0.215197
174807	2915.87	0.208988
176478	2915.87	0.20103
178020	2915.87	0.226707
172789	2915.87	0.193992
177949	2915.87	0.201057
174687	2915.87	1673.88
176344	2915.87	29.2491
174374	2915.87	2.50843e+21
176162	2915.87	0.139668
64241	2915.87	0.0614784
64250.4	2915.87	0.0210777
64459.4	2915.87	0.063987
64770.3	2915.87	648.413
64744.8	2915.87	2.07008e+16
65678.6	2915.87	0.0562605
68950.9	2915.87	0.0436439
68295	2915.87	0.773207
68593.7	2915.87	1177548593513540
68818.7	2915.87	0.0166946
69432.4	2915.87	6.31423e+06
69414.3	2915.87	0.0298593
69540.2	2915.87	3.05284e+10
53359.7	2915.87	1.84749
53074.4	2915.87	1.9539
53753.1	2915.87	1.90604
52203.9	2915.87	2.17846
53674.8	2915.87	1.72965
51986.8	2915.87	2.26152
50147.9	2915.87	2.35396
50365.2	2915.87	2.44412
49272.2	2915.87	2.27326
50451.1	2915.87	2.66784
49692.5	2915.87	2.46747
46419.7	2915.87	1.95983
46915	2915.87	1.71121
47427.3	2915.87	1.15858
47402.9	2915.87	1.26452
47336.4	2915.87	1.13319
47235.5	2915.87	1.29041
47164.7	2915.87	1.40102
47220.2	2915.87	1.35649
66886	2915.87	1.25162
66662.2	2915.87	1.38687
66162.4	2915.87	1.34693
65738.9	2915.87	1.28864
64738.5	2915.87	1.2682
64751.9	2915.87	1.30907
64754.3	2915.87	1.49578
64812.5	2915.87	1.59328
72775.9	2915.87	0.384705
71840.7	2915.87	0.33262
77934.1	2915.87	0.441126
75038.9	2915.87	0.416223
81223.8	2915.87	0.411578
79230.3	2915.87	0.462794
82779.5	2915.87	0.416313
84891.9	2915.87	0.5248
80833.9	2915.87	0.864129
81049.4	2915.87	0.923799
80921.3	2915.87	0.91837
80939.1	2915.87	0.853041
81027.7	2915.87	0.939968
81104.8	2915.87	0.954921
81104.8	2915.87	0.926283
81104.8	2915.87	1.15856
80918.8	2915.87	1.02352
81093.6	2915.87	1.16008
81093.6	2915.87	0.885491
81257.3	2915.87	0.959837
81138.8	2915.87	1.15114
81082.4	2915.87	0.991379
81181.3	2915.87	0.900134
81186.1	2915.87	0.964539
81347.8	2915.87	0.846566
81347.8	2915.87	0.914587
81678.4	2915.87	0.98621
81867.7	2915.87	0.850307
81708.7	2915.87	0.96867
81828.1	2915.87	0.910738
81828.1	2915.87	0.98069
82006.7	2915.87	0.906265
81884.7	2915.87	0.967755
81956.2	2915.87	0.90481
82054.5	2915.87	126.779
82130.9	2915.87	0.966564
82007.5	2915.87	0.972719
82007.5	2915.87	0.902271
82251.5	2915.87	0.966783
82127.8	2915.87	0.900052
82079.2	2915.87	0.963989
82296.2	2915.87	0.958714
82372	2915.87	0.846623
82249.5	2915.87	0.960389
82249.5	2915.87	2.69828e+36
82373	2915.87	0.834911
82433.5	2915.87	0.956972
82397.6	2915.87	0.927378
82549.7	2915.87	0.804275
82704.8	2915.87	0.853246
85287.1	2915.87	0.597962
85331.7	2915.87	0.610607
85331.7	2915.87	0.597989
85150.4	2915.87	0.406549
85150.4	2915.87	87.8821
85398.7	2915.87	0.488673
85444.2	2915.87	0.401151
85422.8	2915.87	7.16283e+25
86701.8	2915.87	0.774495
86701.8	2915.87	0.759508
86802.8	2915.87	0.785687
86696.7	2915.87	0.791252
86696.7	2915.87	0.792448
86696.7	2915.87	0.79186
86696.7	2915.87	849807
86688.3	2915.87	0.787177
86827.8	2915.87	0.789453
86827.8	2915.87	0.759433
87037	2915.87	0.787184
88453.9	2915.87	0.802667
88470.7	2915.87	0.786599
88595.3	2915.87	994799
88904.2	2915.87	0.837853
88779.8	2915.87	0.849158
88779.8	2915.87	0.84785
88779.8	2915.87	125.743
89121.5	2915.87	0.854169
89121.5	2915.87	0.859569
89231.2	2915.87	0.725855
89464.3	2915.87	0.817247
89819.1	2915.87	0.858838
89784.4	2915.87	0.902824
89784.4	2915.87	0.887756
89784.4	2915.87	0.875131
89820.3	2915.87	0.898821
90063.8	2915.87	0.909353
90121.8	2915.87	0.894998
90121.8	2915.87	0.900321
90121.8	2915.87	0.912408
102442	2915.87	40.7481
100223	2915.87	5.72373
53502.4	2915.87	2.64485
69181.5	2915.87	2.35674
81895.8	2915.87	2355.19
103731	2915.87	4920.45
102452	2915.87	1643.03
87906.8	2915.87	2.29195
92002.4	2915.87	6.01229
94797	2915.87	28.9855
37617.4	2915.87	6.407
36681.5	2915.87	2.51609
79076.3	2915.87	2189.83
55842.5	2915.87	1.94129
27162.7	2915.87	42.3688
29099.1	2915.87	2.21461
77985.6	2915.87	2.06691
58095.9	2915.87	53.7222
53027.3	2915.87	7.62428
42012.8	2915.87	163.031
58643.5	2915.87	0.111828
59534.3	2915.87	0.122522
58162.9	2915.87	0.120639
60716	2915.87	0.131254
63564.9	2915.87	0.119846
58526.8	2915.87	0.145717
58261.8	2915.87	0.164322
68863.3	2915.87	0.0568635
58526.8	2915.87	0.311481
60915.7	2915.87	0.243109
68312.1	2915.87	0.0786973
69790.9	2915.87	0.0654683
62040.4	2915.87	0.211752
193130	2915.87	0.0414216
193639	2915.87	0.131301
193206	2915.87	0.0188213
193650	2915.87	0.0793516
193956	2915.87	0.22548
197003	2915.87	0.201175
193593	2915.87	0.146866
193109	2915.87	0.106525
193109	2915.87	0.0543246
194057	2915.87	0.147542
193485	2915.87	0.211873
193177	2915.87	0.121122
193177	2915.87	0.178747
196798	2915.87	0.646841
196640	2915.87	1.88951
193980	2915.87	0.529947
266995	2915.87	6.41646e+11
259047	2915.87	0.463751
268623	2915.87	0.0662075
263260	2915.87	0.120579
248041	2915.87	1.40591e+23
257197	2915.87	0.606759
257112	2915.87	0.608223
237143	2915.87	32.8039
239509	2915.87	0.278853
239236	2915.87	0.308401
230840	2915.87	3036.63
231888	2915.87	4.20119
230166	2915.87	7.61389e+10
241887	2915.87	5.51333e+07
234750	2915.87	14.3659
233790	2915.87	0.877382
231931	2915.87	11.3626
231624	2915.87	1.46767
225532	2915.87	5.14032
233117	2915.87	6.2596e+06
245144	2915.87	1005.55
244479	2915.87	0.958822
244246	2915.87	9.28255
241576	2915.87	1.02203
242732	2915.87	0.744668
242965	2915.87	3.58121
241047	2915.87	3.20926
239866	2915.87	4.05533
241158	2915.87	4.4892
237948	2915.87	5.71238
61151.6	2915.87	2.23524
61074.2	2915.87	2.10572
60939	2915.87	1.9622
61019.8	2915.87	1.89482
60894.5	2915.87	2.07103
61089	2915.87	2.2246
61091.7	2915.87	2.12185
61237.3	2915.87	2.04378
61010.7	2915.87	2.28213
61225.1	2915.87	2.09936
61291.7	2915.87	1.96407
61059	2915.87	2.32621
60907.7	2915.87	1.90901
61111.4	2915.87	1.84664
60983.4	2915.87	1.78209
61081.8	2915.87	1.79699
61005.4	2915.87	1.77803
61079.9	2915.87	1.74903
68136.2	2915.87	1.25641
68054.7	2915.87	1.25918
68022.1	2915.87	1.29769
68162.7	2915.87	1.29824
68082.5	2915.87	1.27609
68170	2915.87	1.31636
68253.3	2915.87	1.26137
68168	2915.87	1.35593
68129.2	2915.87	1.33796
68211	2915.87	1.34612
68193.7	2915.87	1.3366
68282.8	2915.87	1.27294
68231.2	2915.87	1.36028
68112	2915.87	1.38138
68249.4	2915.87	1.30614
68116.7	2915.87	1.38143
68227.8	2915.87	1.34436
68246.8	2915.87	1.37815
68090.8	2915.87	1.39503
68408	2915.87	1.34976
68202.9	2915.87	1.41197
68207.3	2915.87	1.41176
68275.9	2915.87	1.35536
68070.9	2915.87	1.51721
68211	2915.87	1.37059
68284.6	2915.87	1.29444
79605.9	2915.87	125.747
79763.5	2915.87	6791.26
79527.6	2915.87	130.637
79474	2915.87	0.893416
79746.3	2915.87	0.877878
80572.4	2915.87	106.342
80608.3	2915.87	0.727881
80249.4	2915.87	0.827649
80693.3	2915.87	0.749785
80149.2	2915.87	127.169
80089.7	2915.87	0.86169
80611.6	2915.87	0.747574
80481.1	2915.87	0.810603
80117	2915.87	7020.45
79733.2	2915.87	0.851812
80434.5	2915.87	0.826752
80496.3	2915.87	0.837608
80066.8	2915.87	0.859445
80551	2915.87	0.824401
79843.5	2915.87	0.787795
80828	2915.87	0.751259
79914.1	2915.87	0.851385
80855	2915.87	0.76667
80907.3	2915.87	0.784739
79896.8	2915.87	0.828327
80642.3	2915.87	0.822801
80884.6	2915.87	0.725394
81008.4	2915.87	0.766933
80934.1	2915.87	0.772971
80641.5	2915.87	0.820514
80867.7	2915.87	0.799799
80414.7	2915.87	0.797103
9670.74	2915.87	0.735847
9702.31	2915.87	0.7399
9670.74	2915.87	0.737448
9678.24	2915.87	0.562771
9702.31	2915.87	0.717139
9678.24	2915.87	0.566617
9702.31	2915.87	0.679868
9702.31	2915.87	0.505125
9702.31	2915.87	3993.98
9670.74	2915.87	4123.31
9678.24	2915.87	73.9925
9702.31	2915.87	0.626002
9670.74	2915.87	0.501415
9702.31	2915.87	0.554617
9646.47	2915.87	4089.05
9670.74	2915.87	0.551061
9630.95	2915.87	7.28931e+11
9630.95	2915.87	0.525289
9646.47	2915.87	0.575895
9702.31	2915.87	0.546534
9646.47	2915.87	0.560023
9702.31	2915.87	0.539226
9670.74	2915.87	0.50135
9678.24	2915.87	0.523301
9702.31	2915.87	0.535351
9646.47	2915.87	0.499126
9702.31	2915.87	0.494763
9630.95	2915.87	0.520019
61289	2915.87	0.119592
61294.4	2915.87	0.119705
60999.7	2915.87	0.110688
61484.9	2915.87	28.6225
61020.1	2915.87	136567
60931.4	2915.87	0.10757
60629.2	2915.87	0.0984004
60705.3	2915.87	0.102013
60741.8	2915.87	15.5468
60146	2915.87	0.0919951
59908.3	2915.87	0.0893241
58869.6	2915.87	23.3427
57922	2915.87	0.139577
58285.8	2915.87	0.138452
57989.9	2915.87	1175.07
57952.3	2915.87	1109.31
58024.6	2915.87	0.130473
57946.3	2915.87	0.128523
58007.8	2915.87	0.125127
57939	2915.87	1117.67
57919	2915.87	0.124573
57932.2	2915.87	0.12075
57858.3	2915.87	0.120018
57873.9	2915.87	0.117645
57784.7	2915.87	0.113468
28731.5	2915.87	1.71025
28512.3	2915.87	1.70365
28374.3	2915.87	1.72203
28343.6	2915.87	1.71882
28062.4	2915.87	1.68607
27896	2915.87	1.21252
27946.9	2915.87	1.73131
27759.6	2915.87	1.71418
27597.2	2915.87	1.19619
27687.3	2915.87	1.78233
27400.7	2915.87	1.72368
27453.9	2915.87	1.2233
26991.1	2915.87	1.81033
26967.4	2915.87	1.74692
27070.9	2915.87	1.26111
26944.8	2915.87	1.75454
26848.6	2915.87	1.15724
26798.2	2915.87	1.93829
26690	2915.87	1.20653
26759.8	2915.87	1.73463
26480.6	2915.87	1.95209
26390.7	2915.87	1.70297
26247.8	2915.87	1.70029
194547	2915.87	0.00188702
156349	2915.87	0.0643017
155913	2915.87	0.274626
156326	2915.87	1.36319
155964	2915.87	1.03783
157525	2915.87	0.0305015
157119	2915.87	0.0834536
156813	2915.87	0.211146
157142	2915.87	0.100459
156392	2915.87	0.356782
156694	2915.87	0.0364395
156000	2915.87	7.38749e+16
266916	2915.87	0.00013442
156821	2915.87	2.22364e+23
260390	2915.87	0.0441172
156010	2915.87	0.037306
159477	2915.87	0.238763
158521	2915.87	0.109704
255206	2915.87	0.000181049
257746	2915.87	0.000178993
159847	2915.87	42017.6
252677	2915.87	0.00033524
155911	2915.87	0.0783963
159584	2915.87	0.0977316
159943	2915.87	11.0468
157030	2915.87	10.5204
158911	2915.87	4.53008e+36
253324	2915.87	0.02103
156473	2915.87	9.74114e+06
156211	2915.87	2.81084e+26
156671	2915.87	1.0975e+20
156733	2915.87	1.83777e+11
249420	2915.87	0.00343189
157059	2915.87	171884003399602
156207	2915.87	63809.8
156036	2915.87	0.129234
251733	2915.87	0.00607355
156453	2915.87	0.0176274
254508	2915.87	0.000961525
251547	2915.87	0.077494
170792	2915.87	0.0753052
170932	2915.87	0.0399868
171726	2915.87	0.0517018
170777	2915.87	0.0458102
171370	2915.87	0.127906
171577	2915.87	143454
171094	2915.87	1.6771e+11
172570	2915.87	1.36107e+30
171616	2915.87	7.27754e+85
173796	2915.87	5.28499e+09
244096	2915.87	0.00738987
243394	2915.87	0.00669375
244954	2915.87	0.0101483
244101	2915.87	0.0273128
244156	2915.87	0.00957088
242318	2915.87	0.021719
242979	2915.87	0.0312419
243348	2915.87	0.045212
244621	2915.87	0.0120524
242577	2915.87	0.0351366
244950	2915.87	0.0128283
242626	2915.87	0.0303943
244450	2915.87	0.0194112
241911	2915.87	0.0467509
244464	2915.87	0.0183079
241456	2915.87	0.0786308
241435	2915.87	0.0146319
243960	2915.87	0.0173885
244063	2915.87	0.0151617
240857	2915.87	0.00585962
63820.9	2915.87	7.84183
63901.3	2915.87	0.842285
63731	2915.87	1.67837
49427.8	2915.87	1.39771
49914.3	2915.87	2.07172
49283.1	2915.87	2.33752
49110.7	2915.87	1.39483
62973.4	2915.87	2337.43
62574.2	2915.87	0.751676
58032.9	2915.87	1.06307
59013.6	2915.87	0.974181
55985.1	2915.87	0.882957
60270.7	2915.87	1.22581
59870.9	2915.87	1.25242
46986.1	2915.87	1.2606
47430.4	2915.87	0.742171
47148.6	2915.87	0.993436
47162.4	2915.87	0.823753
47407.1	2915.87	0.863071
47373.2	2915.87	0.793959
47075.9	2915.87	0.975793
114786	2915.87	0.0974949
114105	2915.87	0.119334
114206	2915.87	0.123192
114337	2915.87	0.154766
113849	2915.87	0.151955
98430.4	2915.87	0.588318
98157.1	2915.87	0.671619
98085	2915.87	0.559433
97627.8	2915.87	0.655679
97658.2	2915.87	0.572379
4756.78	2915.87	1.417e+10
4869.42	2915.87	0.509724
4930.65	2915.87	0.943277
4950.61	2915.87	0.407298
4943.81	2915.87	0.311634
4931.92	2915.87	0.467413
4951.99	2915.87	0.39961
4938.39	2915.87	0.158564
4959.73	2915.87	0.0582211
10540.9	2915.87	824.554
6935.53	2915.87	0.777517
7853.23	2915.87	0.589249
7890.02	2915.87	3.73308
9906.32	2915.87	0.877302
13266.6	2915.87	2.50681
9630.95	2915.87	4.64541
14105	2915.87	0.983858
9630.95	2915.87	1.40392e+07
9670.74	2915.87	12945.6
13304.2	2915.87	1.08944
11827	2915.87	1.07307
8444.54	2915.87	0.954334
5681.41	2915.87	0.43903
14103.9	2915.87	1.19444
9630.95	2915.87	0.684544
9670.74	2915.87	9.99712
13719.4	2915.87	1.12005
9670.74	2915.87	0.278404
14204.5	2915.87	1.16462
9678.24	2915.87	0.659998
9960.13	2915.87	15.4075
9950.86	2915.87	1.09489
9917.36	2915.87	1.18757e+06
9960.13	2915.87	0.323457
9953.79	2915.87	5.90662
13691.1	2915.87	232679
15864.8	2915.87	21193.3
55706.3	2915.87	0.0319453
55754.7	2915.87	569318
56011.5	2915.87	1.78203
56177	2915.87	9.53211e+06
56011	2915.87	835568
57797.5	2915.87	1.74382e+91
57961.7	2915.87	5.92007e+07
59625.2	2915.87	0.0817836
62749.2	2915.87	1.37483
63747.6	2915.87	0.171601
64024.2	2915.87	0.03142
69307.1	2915.87	1.19555
75356.9	2915.87	43.4184
76735.2	2915.87	0.273438
73000.4	2915.87	10.652
75932.2	2915.87	0.0793737
76053	2915.87	0.0104611
68391.7	2915.87	0.931852
68656.2	2915.87	0.857964
78148.5	2915.87	2.2402e+09
78036	2915.87	149.509
75897.7	2915.87	1.16367
81181.4	2915.87	10.0906
82137.3	2915.87	1.5427
83157.7	2915.87	5.67742
90647.4	2915.87	0.383508
97946	2915.87	0.124395
101359	2915.87	132835
109288	2915.87	0.0806902
116273	2915.87	0.0677355
117836	2915.87	0.0135285
117869	2915.87	114.251
117728	2915.87	0.0199166
116360	2915.87	0.000673642
117829	2915.87	378.859
118649	2915.87	0.0262763
118724	2915.87	0.0122437
119805	2915.87	0.126166
39213.5	2915.87	5.78937e+09
86487.8	2915.87	444510
24950.3	2915.87	1.49694
30138.2	2915.87	3.45093
77099.2	2915.87	4.5e+07
40859.4	2915.87	16.3821
78054	2915.87	166.116
32629.3	2915.87	8000.42
24111.8	2915.87	1.56632
75441.5	2915.87	0.0140077
20518.6	2915.87	5.19415e+06
45806.9	2915.87	3501.34
73708.2	2915.87	5.54824e+09
66170.4	2915.87	2.90977e+09
36875.1	2915.87	9110.25
74515.8	2915.87	0.295133
51721.7	2915.87	23990.5
72680.5	2915.87	590.075
29039.3	2915.87	7007.84
24035.7	2915.87	1.72437
73353.5	2915.87	0.565182
24112.4	2915.87	1.8414
71892.4	2915.87	6.42158e+10
33344.7	2915.87	29.4988
56564.6	2915.87	69.4506
66256.2	2915.87	49688.7
62847.1	2915.87	35.6681
28738.1	2915.87	3.60693
61767.8	2915.87	0.0400094
41538.3	2915.87	4.40276
42872.4	2915.87	1.424
194184	2915.87	2.88473e-05
156119	2915.87	0.00150706
155922	2915.87	2.75005e+06
157916	2915.87	0.000867716
155819	2915.87	44.9958
156220	2915.87	0.0139547
156968	2915.87	0.00495566
156521	2915.87	0.0270268
156074	2915.87	0.0814587
157121	2915.87	0.00168788
156376	2915.87	0.0528672
156606	2915.87	1.68428e+06
266483	2915.87	1.37025e-06
156787	2915.87	0.0115607
260329	2915.87	4.62902e-07
156162	2915.87	0.0223699
159395	2915.87	0.0627728
158162	2915.87	0.236593
255285	2915.87	1.54912e-07
258001	2915.87	0.00563459
159776	2915.87	6.77612e+08
252190	2915.87	4.33947e-07
155924	2915.87	0.00155992
159357	2915.87	627.171
156012	2915.87	2.25041e+40
159973	2915.87	1.85952e+08
158758	2915.87	0.00685542
253487	2915.87	0.00103791
156371	2915.87	54629.5
157010	2915.87	0.0212499
157067	2915.87	1.36111e+09
156682	2915.87	0.32673
249349	2915.87	0.0020169
156999	2915.87	3.20836e+08
156190	2915.87	2.66227
251197	2915.87	0.000724283
156016	2915.87	7.29454e+09
156345	2915.87	0.0025695
254663	2915.87	0.00050094
251672	2915.87	17.198
170816	2915.87	0.000396282
170967	2915.87	0.000781741
171766	2915.87	0.00121807
170777	2915.87	0.365357
171324	2915.87	0.00669381
171613	2915.87	0.0166485
172680	2915.87	0.379987
171007	2915.87	6.49648
171514	2915.87	0.00455039
173871	2915.87	0.00031301
243361	2915.87	3.92127e-05
245160	2915.87	5.74209e-05
244193	2915.87	0.000116408
244153	2915.87	4.88803e-05
242619	2915.87	0.000251909
242758	2915.87	0.000453093
243444	2915.87	0.00126303
244572	2915.87	7.60391e-05
242523	2915.87	0.000496755
244867	2915.87	6.53479e-05
242374	2915.87	0.000466301
244871	2915.87	0.000158979
242376	2915.87	0.000207382
244864	2915.87	0.000136699
241412	2915.87	0.000251077
244221	2915.87	0.000150598
243953	2915.87	0.000142568
240956	2915.87	2.25284e-05
42914.6	2915.87	0.0239795
42914.6	2915.87	0.139961
42241.2	2915.87	0.0982463
42845.4	2915.87	0.768706
42431.6	2915.87	0.132751
42483.8	2915.87	0.110175
42911.6	2915.87	0.0364922
42823.4	2915.87	0.0615678
46703.8	2915.87	0.0429389
47317.5	2915.87	0.0755113
43459.2	2915.87	0.100912
43179.9	2915.87	0.0534635
42801.8	2915.87	0.0691808
43240.4	2915.87	0.229678
43971.6	2915.87	0.0745758
44648.7	2915.87	0.093884
43469.6	2915.87	0.0303194
43371.5	2915.87	0.229482
47813.2	2915.87	0.0710328
44275.4	2915.87	0.0827884
47509.7	2915.87	0.160543
46171.6	2915.87	0.0610223
44443	2915.87	0.0676364
46382.3	2915.87	0.521037
45675	2915.87	0.0662078
44066.6	2915.87	0.185116
43018.8	2915.87	0.16301
45542.4	2915.87	0.140546
50167.1	2915.87	0.148027
50650.1	2915.87	0.311057
42975	2915.87	0.742048
48569.2	2915.87	0.161538
47237.5	2915.87	0.0963144
43505.3	2915.87	0.571484
47583.5	2915.87	0.0889293
43449.2	2915.87	0.148285
48039.5	2915.87	0.141409
45933.8	2915.87	0.0742821
53358.8	2915.87	0.0449582
48195.6	2915.87	0.0877618
53221.9	2915.87	0.0481638
53367.9	2915.87	0.044331
55963.3	2915.87	0.107008
60618.8	2915.87	0.0437672
59682.5	2915.87	0.0483465
58442	2915.87	0.0399544
57815	2915.87	0.0336087
60323.3	2915.87	0.0513631
56086.8	2915.87	0.205912
60271.1	2915.87	0.0473294
57908.1	2915.87	0.0402779
56958	2915.87	0.249985
59368.4	2915.87	0.0969631
54550.4	2915.87	0.224456
53950.3	2915.87	0.0603597
54413.7	2915.87	0.0592122
54677.3	2915.87	0.105429
56383.8	2915.87	0.113842
61084	2915.87	0.0809497
61317.5	2915.87	0.0708818
57756.7	2915.87	0.129097
61784.6	2915.87	0.0581321
62140.2	2915.87	0.196856
62625.4	2915.87	0.284639
62096.3	2915.87	0.379865
62226.9	2915.87	0.216331
68801.2	2915.87	0.00022336
68543.6	2915.87	2.14835e+07
69406.2	2915.87	0.196973
69325	2915.87	3.8099e-05
67912.3	2915.87	0.0985638
67929	2915.87	0.0888757
68001.6	2915.87	0.0661852
67920.4	2915.87	0.0223402
67932.5	2915.87	0.274164
68091.7	2915.87	0.111205
67967	2915.87	0.0198029
67986.6	2915.87	0.0155218
67973.6	2915.87	0.0190553
68190.1	2915.87	0.00696884
67588.9	2915.87	0.0224052
67368.5	2915.87	0.021308
67990.9	2915.87	0.00519761
65314.4	2915.87	0.00109705
65459.3	2915.87	0.000700129
68349.8	2915.87	0.0112539
67229.1	2915.87	0.0102523
68122.2	2915.87	0.0182349
68352.2	2915.87	0.0168123
64018.4	2915.87	0.00164969
65200.5	2915.87	0.00307205
64024.8	2915.87	0.00277516
67626.4	2915.87	0.0154874
68017.9	2915.87	0.0488355
65798.3	2915.87	0.00447094
65126.6	2915.87	0.00463937
64039.8	2915.87	0.00137009
64003.5	2915.87	0.00207487
67721.5	2915.87	0.0324292
65377.3	2915.87	0.00572131
67924.6	2915.87	0.0944796
66006.8	2915.87	0.0042388
68271	2915.87	0.0832003
64526.3	2915.87	0.00216874
64765.4	2915.87	0.00570262
68146	2915.87	0.00546025
67401.4	2915.87	0.00522615
68913.2	2915.87	0.00420688
69549.3	2915.87	0.0346431
67346.2	2915.87	0.00886206
69694.8	2915.87	0.0067098
69994.7	2915.87	0.00337905
71318.2	2915.87	0.0144164
71813	2915.87	0.00777163
74027.4	2915.87	0.125824
72992.1	2915.87	0.00611691
74332.5	2915.87	0.00424883
74002.4	2915.87	0.00786507
75683.8	2915.87	0.148824
78743.9	2915.87	7.90895e-05
76556.6	2915.87	0.00504198
76940.7	2915.87	0.000482494
76111.2	2915.87	0.00847968
79237.9	2915.87	0.000262754
78170.1	2915.87	0.00394244
79102.3	2915.87	0.0012177
78213	2915.87	0.00700726
80384.1	2915.87	0.000565174
78376.6	2915.87	0.0106521
80407.6	2915.87	0.000541059
79600.6	2915.87	0.00144428
79293.7	2915.87	0.0315477
80405.3	2915.87	0.00130268
80672.7	2915.87	0.00952269
80931.6	2915.87	0.00100471
79997.9	2915.87	0.00126939
80967.8	2915.87	0.00205386
81269.9	2915.87	0.00572391
81407.7	2915.87	0.00228178
80607.1	2915.87	0.00748136
81514	2915.87	0.0697151
83810.1	2915.87	0.190566
85386.9	2915.87	0.0252812
89160	2915.87	0.0206542
53104.9	2915.87	0.205183
51177.1	2915.87	0.349166
52270.3	2915.87	0.329415
50339.9	2915.87	0.41888
182534	2915.87	3.00812e-07
182201	2915.87	6.17209e-08
182731	2915.87	1.58819e-08
182112	2915.87	3.55736e-08
180828	2915.87	1.24569e-07
181325	2915.87	1.05397e-07
181370	2915.87	8.38815e-08
161375	2915.87	0.000422376
161851	2915.87	1716.17
158354	2915.87	0.000372807
180671	2915.87	5.7545e-07
165354	2915.87	0.000212279
159362	2915.87	0.00052088
168660	2915.87	0.000108824
161487	2915.87	0.00107789
167380	2915.87	0.000865859
180451	2915.87	2.99551e-07
180032	2915.87	0.000225009
179277	2915.87	3.5109e-07
167842	2915.87	0.000714225
166035	2915.87	0.000921402
179307	2915.87	1.4888e-07
160767	2915.87	0.000976058
159539	2915.87	0.000494568
180145	2915.87	1.49443e-07
162089	2915.87	0.00164617
168243	2915.87	0.000137329
178544	2915.87	19.6749
159503	2915.87	0.000486103
167559	2915.87	0.000710877
180028	2915.87	2.26342e-07
165231	2915.87	0.000860344
168084	2915.87	0.00375042
167109	2915.87	0.00378031
176899	2915.87	4.05748e-07
176895	2915.87	3.54395e-07
177009	2915.87	9.44304e-07
176856	2915.87	9.51901e-07
176794	2915.87	1.19781e-06
176798	2915.87	1.51906e-06
176597	2915.87	2.26106e-06
176763	2915.87	3.33802e-06
47041.1	2915.87	4.5234
47225	2915.87	0.170501
47328.7	2915.87	0.0705854
47262.6	2915.87	0.0877979
47011.8	2915.87	0.0854601
47493	2915.87	0.0809761
47028	2915.87	0.120668
35.19	2915.87	0.927388
4442.04	2915.87	0.5126
4521.71	2915.87	13.0553
4521.91	2915.87	11544.6
4514.42	2915.87	4.18817
4495.19	2915.87	4.62139e+07
4917.46	2915.87	570.037
4959.73	2915.87	2.30439
4931.92	2915.87	153.761
4937.24	2915.87	11.7404
4951.99	2915.87	19.0648
4951.99	2915.87	0.745088
4937.72	2915.87	0.260166
4958.69	2915.87	0.172961
4951.99	2915.87	0.047102
34314.2	2915.87	279241
79146.4	2915.87	0.305887
77099.2	2915.87	15.7532
25017.2	2915.87	0.400244
38749.4	2915.87	2.03508e+11
24592.8	2915.87	0.883679
28066.2	2915.87	200.732
37994.5	2915.87	771.65
56546.5	2915.87	1.38235
34292.9	2915.87	5.57963
54607.5	2915.87	219.289
42239.7	2915.87	2.83011
42723	2915.87	3.65158
42257.2	2915.87	5.07543
43749.5	2915.87	174.783
47441.2	2915.87	1.05733e+22
46018.9	2915.87	0.00993977
46508.9	2915.87	0.0129354
45926.5	2915.87	5.59291e+39
45606.7	2915.87	0.0403388
46524.8	2915.87	2.52072e+12
47395.3	2915.87	3.36326e+20
67870.3	2915.87	0.00254838
67895.7	2915.87	0.000285524
67877.8	2915.87	0.000148906
68210.9	2915.87	0.00042188
68080.9	2915.87	0.000795727
68200	2915.87	2.9121e+55
64056.8	2915.87	10.2309
68198.7	2915.87	0.109971
64045.3	2915.87	10.75
68327.2	2915.87	112265
64144.7	2915.87	5.93267e-06
64037.5	2915.87	0.115457
63985.6	2915.87	85640.9
69646.4	2915.87	6.60148e-05
78743.9	2915.87	6.48251e+30
79178.9	2915.87	65.2741
80514.1	2915.87	253.857
80812.2	2915.87	1.67406e-06
80603.2	2915.87	0.000561722
80227.4	2915.87	6.27586e+10
80673.6	2915.87	5.57063e+16
81470	2915.87	1.7151e-05
194147	2915.87	2.22045e-16
196815	2915.87	2.22045e-16
193646	2915.87	2.22045e-16
161961	2915.87	2.22045e-16
196231	2915.87	2.22045e-16
163713	2915.87	1.28361e+32
197244	2915.87	5.43548e-05
162297	2915.87	2.22045e-16
166479	2915.87	2.22045e-16
165231	2915.87	2.22045e-16
165075	2915.87	2.22045e-16
166517	2915.87	2.22045e-16
199340	2915.87	2.22045e-16
199030	2915.87	2.22045e-16
168269	2915.87	2.22045e-16
200111	2915.87	2.22045e-16
168923	2915.87	2.22045e-16
201762	2915.87	Inf
170455	2915.87	2.22045e-16
170456	2915.87	2.22045e-16
170835	2915.87	2.22045e-16
204452	2915.87	2.22045e-16
173306	2915.87	3.66449e-14
175798	2915.87	2.22045e-16
182865	2915.87	3.37914e-16
210874	2915.87	2.22045e-16
211632	2915.87	6.31221e-12
184861	2915.87	2.22045e-16
184658	2915.87	2.22045e-16
213196	2915.87	310250
185945	2915.87	2.22045e-16
186273	2915.87	2.22045e-16
213310	2915.87	2.22045e-16
189682	2915.87	1.18709e+56
215827	2915.87	Inf
190198	2915.87	3.75393e-05
213279	2915.87	3.70023e+79
190413	2915.87	3.98362e+26
191082	2915.87	2.6251e-11
215403	2915.87	2.95669e+08
213783	2915.87	Inf
191486	2915.87	7.29635e+26
214927	2915.87	281.82
191176	2915.87	1.031e+98
213047	2915.87	2.22045e-16
192072	2915.87	2.84035e-09
191315	2915.87	4.02259e-15
214457	2915.87	2.00368e+23
191904	2915.87	2.22045e-16
215707	2915.87	2.22045e-16
214134	2915.87	2.55945e+23
213898	2915.87	2.22045e-16
191242	2915.87	2.22045e-16
211717	2915.87	2.7764e+08
191484	2915.87	7.46832e-16
211785	2915.87	1.61842e+26
4906.34	2915.87	1.89986
4926.63	2915.87	2.06793
4940.94	2915.87	1.72899
4951.99	2915.87	1.71257
4951.99	2915.87	2.52606
4959.73	2915.87	2.54492
4938.39	2915.87	2.38478
4940.94	2915.87	5.06395
4950.5	2915.87	1.58289
4951.99	2915.87	1.96159
4950.61	2915.87	2.00657
4950.61	2915.87	2.00657
4930.65	2915.87	1.20966e+30
4926.51	2915.87	1.26106
4954.2	2915.87	1.26457
81019.7	2915.87	1.75347
81678.4	2915.87	1.06365
82130.9	2915.87	1.45875
82296.2	2915.87	1.66951
82373	2915.87	1.97401
82589.1	2915.87	0.485363
84016.7	2915.87	13.418
89107.3	2915.87	0.292518
91995.5	2915.87	0.343265
93374.6	2915.87	59.9628
93524.6	2915.87	1.40766
93954.3	2915.87	1.53718
95845.8	2915.87	1.60975
95756.3	2915.87	2.43231
95990.4	2915.87	1.84692
102955	2915.87	5.9643
34224.9	2915.87	3.42183
94042.1	2915.87	2318.37
25360.5	2915.87	3.43285
80911.2	2915.87	0.528498
24553.1	2915.87	3.39939
24592.8	2915.87	3.44561
77111.5	2915.87	5.48933e+28
24098.9	2915.87	3.41768
29735.5	2915.87	2.86107
74581.7	2915.87	2.98533
36532.9	2915.87	8.83864
24579.6	2915.87	3.42659
74346.6	2915.87	13.2465
25991.9	2915.87	3.24081
24201	2915.87	3.52588
36890	2915.87	3.35876
24667.8	2915.87	3.42182
25079.7	2915.87	3.25438
34199.6	2915.87	3.58027
25643.2	2915.87	3.55172
63282.4	2915.87	0.216615
62342.7	2915.87	0.178682
45421.5	2915.87	3.77218
39536.8	2915.87	3.88298
31853.3	2915.87	3.7751
24929	2915.87	3.66943
49696.6	2915.87	3.78986
29442.9	2915.87	3.79457
27951.2	2915.87	3.4536
27238.6	2915.87	3.43791
27091.1	2915.87	3.53496
26664.6	2915.87	3.43172
18877.8	2915.87	3.36129
18761.7	2915.87	3.35493
18124.8	2915.87	3.36622
16213.6	2915.87	3.38324
14743	2915.87	3.40701
13502.1	2915.87	3.42889
38603.9	2915.87	3.55041
38498.3	2915.87	1.37557
38811.9	2915.87	10.4206
39620.3	2915.87	10.3313
40999.4	2915.87	1.66228
39442.2	2915.87	1.38573
42223.6	2915.87	2.32981
42914.6	2915.87	1.02978
42553.9	2915.87	1.39677
42467.2	2915.87	1.32969
42837.3	2915.87	1.337
42206.6	2915.87	27.5222
42514.5	2915.87	10.8309
46770.7	2915.87	1.11414
47509.3	2915.87	1.26845
44538.2	2915.87	3.89096
46389.3	2915.87	1.1885
46600.6	2915.87	1.12077
45784.9	2915.87	1.21702
46327.5	2915.87	1.4272
43256.9	2915.87	2.61905
45580.2	2915.87	1.66446
46524.8	2915.87	1.5871
47643.7	2915.87	1.46127
68091.7	2915.87	0.887134
68121.7	2915.87	1.35597
4762.42	2915.87	170.795
4946.27	2915.87	2.16942e+06
4938.11	2915.87	70.4289
4933.26	2915.87	1.6475e+07
4950.61	2915.87	7.83693e+21
4943.81	2915.87	0.0145082
4921.23	2915.87	0.00854696
4937.72	2915.87	0.0234966
4941.23	2915.87	5.85974e+09
4959.73	2915.87	594808
4933.26	2915.87	0.00639012
4959.73	2915.87	0.136776
4930.65	2915.87	0.560572
4926.51	2915.87	83.6513
4930.65	2915.87	0.0170075
4954.2	2915.87	0.375504
4950.5	2915.87	6.41901e-05
4950.5	2915.87	6.38159e-05
56127.3	2915.87	2.25004e+82
56162	2915.87	5.19597e+12
56126.8	2915.87	6.45865e+39
56956.3	2915.87	9.20846e+07
57021.9	2915.87	8.52581e-06
57703.1	2915.87	3.90416e+112
57844.8	2915.87	969936924281288
57857.1	2915.87	2.7157e+06
60164.4	2915.87	0.000278881
60203.9	2915.87	43.1309
66669.7	2915.87	1.96461e+07
72631	2915.87	1.14358e+23
76053	2915.87	1.31974e-08
11236	2915.87	0.131565
11163.1	2915.87	0.381852
11170	2915.87	0.30237
11262.8	2915.87	0.599688
11170	2915.87	0.156858
11236	2915.87	11.321
11236	2915.87	0.00362959
11262.8	2915.87	0.0150267
11170	2915.87	0.0114625
11236	2915.87	0.448334
14061.4	2915.87	0.212573
42287.4	2915.87	0.0383643
42207.7	2915.87	0.00499318
42827.7	2915.87	0.00251188
43818.5	2915.87	0.00234013
46855.6	2915.87	4.01507e-05
45784.9	2915.87	2.72827e-05
43502.1	2915.87	3.56036e+07
44940.7	2915.87	0.000484035
47335.9	2915.87	22.9198
46374.4	2915.87	0.00198887
68091.7	2915.87	0.00101427
68001.1	2915.87	216.924
68144	2915.87	2.20332e+20
68164.9	2915.87	5.19388e+39
68306.2	2915.87	0.0730831
63888.5	2915.87	2862.95
64008.7	2915.87	4.3712
69646.4	2915.87	2.48943e-08
70988.6	2915.87	2.55488e-09
79515	2915.87	0.000607342
79728.6	2915.87	1.03861
80758.7	2915.87	2.00567e+34
80954.1	2915.87	1.68637e+26
81659.2	2915.87	2.6667e+06
4761.34	2915.87	23.6197
4816.3	2915.87	12244.8
4946.18	2915.87	0.00618202
4959.73	2915.87	1197.97
4940.94	2915.87	0.00283932
4938.39	2915.87	0.0102846
4950.5	2915.87	0.00629848
4921.23	2915.87	0.00201726
4940.94	2915.87	0.00522138
4959.73	2915.87	0.00352483
4951.99	2915.87	0.00222836
4950.61	2915.87	29.1207
4950.5	2915.87	0.00391272
4950.5	2915.87	0.00489099
4959.73	2915.87	0.00361144
4930.65	2915.87	0.000339036
4938.39	2915.87	0.00417245
4959.73	2915.87	0.000436904
4930.65	2915.87	0.000159149
4959.73	2915.87	0.00351758
4951.99	2915.87	0.000413049
4941.23	2915.87	0.00236314
4937.2	2915.87	0.000906965
4930.65	2915.87	0.0121699
7287.08	2915.87	0.0126187
7344.09	2915.87	0.0346338
7582.29	2915.87	0.0224367
8054.28	2915.87	0.0014613
8151.98	2915.87	0.000708172
8471.81	2915.87	0.000245282
8533.71	2915.87	0.000421372
8747.11	2915.87	0.00389904
9142.45	2915.87	0.000691471
9325.72	2915.87	0.02857
9646.47	2915.87	0.00398335
9646.47	2915.87	0.0262317
9678.24	2915.87	0.0414482
9630.95	2915.87	0.00566306
9630.95	2915.87	0.0296756
9678.24	2915.87	3.54094
55922.9	2915.87	0.00762993
55865.7	2915.87	1.12507e+34
56592	2915.87	59.9863
57261	2915.87	5.20749
57868.4	2915.87	1.16368e+11
57962.4	2915.87	0.167512
57988.1	2915.87	7.93866e+70
59290.3	2915.87	0.983371
59523.6	2915.87	1.4e+16
59561.1	2915.87	989.203
60695.1	2915.87	0.164107
61637.6	2915.87	0.00528351
61786.6	2915.87	168.614
62258.7	2915.87	2.56407e+20
64288.4	2915.87	0.39701
65439.1	2915.87	9.00494e+09
69805.1	2915.87	4.75863e+07
15701.8	2915.87	0.310758
16154.7	2915.87	0.36481
15127.5	2915.87	1.02704
11163.1	2915.87	0.0213256
11241.8	2915.87	0.118565
11163.1	2915.87	0.137627
11236	2915.87	0.155368
11262.8	2915.87	0.0902521
11236	2915.87	0.12381
163206	2915.87	9.80457e-09
162811	2915.87	6.58703e-08
163356	2915.87	6.70627e-09
163260	2915.87	1.18694e-08
162371	2915.87	6.65225e-08
162298	2915.87	1.78574e-08
139142	2915.87	7.5681e+06
139202	2915.87	2.19659
139270	2915.87	1.23414e+30
139235	2915.87	1.78235e+28
139377	2915.87	71883.3
139407	2915.87	1.35135e+26
174020	2915.87	3.91516
174387	2915.87	3.61059
173949	2915.87	0.000826729
174012	2915.87	1.77302e+106
174535	2915.87	2214.19
174486	2915.87	128031
200843	2915.87	0.00011455
200135	2915.87	5.54941e-05
201810	2915.87	2.72009e-05
200724	2915.87	7.30511e-05
201458	2915.87	0.603951
199639	2915.87	6.40406e-05
42682	2915.87	0.210735
42715.5	2915.87	0.241416
42198.9	2915.87	0.249579
42233	2915.87	0.220622
42684.6	2915.87	0.218087
42109.6	2915.87	0.265937
42560.9	2915.87	0.256401
42061.4	2915.87	0.277784
42198.9	2915.87	0.761447
42456.9	2915.87	0.261524
43529.9	2915.87	0.209614
43423.3	2915.87	0.219583
43561	2915.87	0.233294
43721	2915.87	0.231408
44033.6	2915.87	0.210728
4779.92	2915.87	10.6668
4837.01	2915.87	4.88121
4921.3	2915.87	1.21969
4941.23	2915.87	20317.4
4937.72	2915.87	0.643764
4931.92	2915.87	0.619501
4921.23	2915.87	0.372946
4937.2	2915.87	0.397479
4933.26	2915.87	0.26601
4937.24	2915.87	0.350867
4937.72	2915.87	0.538198
4954.17	2915.87	0.240366
4941.23	2915.87	0.212957
4950.5	2915.87	0.576787
4926.51	2915.87	0.214903
4930.65	2915.87	0.172569
4938.39	2915.87	0.191444
4950.61	2915.87	0.492532
4937.2	2915.87	0.171477
4930.65	2915.87	3.26433
7287.08	2915.87	0.3911
7311.32	2915.87	1.6927
7582.29	2915.87	0.530395
8009.26	2915.87	0.44742
8091.41	2915.87	0.143736
8471.81	2915.87	0.0908345
8533.71	2915.87	0.104941
8735.42	2915.87	0.282801
9142.45	2915.87	0.152044
9362.53	2915.87	1.10367
9646.47	2915.87	0.774658
9646.47	2915.87	0.614055
9678.24	2915.87	1.75303
9630.95	2915.87	0.354105
9678.24	2915.87	1.47516
9670.74	2915.87	2.21964
11236	2915.87	0.39418
11170	2915.87	2.65725
11170	2915.87	1.54993
11163.1	2915.87	4.85995
11241.8	2915.87	2.2094
11262.8	2915.87	0.934437
42236.5	2915.87	0.279365
42837.3	2915.87	0.106482
42338	2915.87	20.3576
42241.8	2915.87	0.317541
43430.3	2915.87	0.125724
[truncated: 5,416 more rows]

## Sheet: Fig2b-raw
predictor:distance_from_open_sea	predictor:offshore_stickleback	predictor:wave_exposure	predictor:fishing	predictor:top_predators	predictor:temperature	predictor:connectivity	random_effect:year	response:predatory_fish_densities
35687	0.058877	770	44.6712	1892.97	312.53	169085	2002	0
35661.6	0.058877	840	44.6712	1892.97	312.53	169361	2002	11
35601.7	0.0588652	907	44.6712	1892.97	312.53	169605	2002	0
35707.8	0.058877	742	44.6712	1892.97	312.53	168814	2002	0
35710.7	0.058877	760	44.6712	1892.97	312.53	168944	2002	0
35606.2	0.0588652	884	44.6712	1892.97	312.53	169768	2002	22
35660.9	0.058877	823	44.6712	1892.97	312.53	169486	2002	0
35606.4	0.058877	806	44.6712	1892.97	312.53	169868	2002	0
35673.1	0.058877	800	44.6712	1892.97	312.53	169492	2002	18
35620.1	0.058877	824	44.6712	1892.97	312.53	169946	2002	11
35663.5	0.058877	692	44.6712	1892.97	312.53	169647	2002	7
35634.4	0.058877	795	44.6712	1892.97	312.53	169994	2002	0
35546.4	0.058877	887	44.6712	1892.97	312.53	170562	2002	66
35604.2	0.058877	893	44.6712	1892.97	312.53	170477	2002	22
35554.2	0.058877	1097	44.6712	1892.97	312.53	170801	2002	15
19099.2	0.102067	1391	155.919	347.356	303.06	190138	2002	0
19119.8	0.102083	1212	155.919	347.356	303.06	190177	2002	0
19085.2	0.102067	1482	155.919	347.356	303.06	190007	2002	0
19060.6	0.102067	1646	155.919	347.356	303.06	190027	2002	0
19151.1	0.102083	1347	155.919	347.356	303.06	190423	2002	0
19022.2	0.102067	1683	155.919	347.356	303.06	190608	2002	0
19098.1	0.102067	1580	155.919	347.356	303.06	190458	2002	0
19093.2	0.102067	1562	155.919	347.356	303.06	190455	2002	0
19162.8	0.102083	1496	155.919	347.356	303.06	190605	2002	0
19125.1	0.102067	1470	155.919	347.356	303.06	190309	2002	0
19122.1	0.102067	1486	155.919	347.356	303.06	190488	2002	0
19140.4	0.102083	1209	155.919	347.356	303.06	190743	2002	0
19165.9	0.102083	1344	155.919	347.356	303.06	190550	2002	0
19177.2	0.102083	1307	155.919	347.356	303.06	190890	2002	0
28809.6	0.0939089	722	46.6382	1565.1	314.2	142521	2002	22
28794.9	0.0939089	736	46.6382	1565.1	314.2	142096	2002	188
28793.6	0.0939089	753	46.6382	1565.1	314.2	141479	2002	33
28768.3	0.0939089	738	46.6382	1565.1	314.2	140638	2002	0
28758.4	0.0939089	809	46.6382	1565.1	314.2	141661	2002	343
28757.3	0.0939089	829	46.6382	1565.1	314.2	142185	2002	0
28750.3	0.0939089	825	46.6382	1565.1	314.2	140934	2002	0
28724.8	0.0939089	877	46.6382	1565.1	314.2	141909	2002	55
28726.9	0.0939089	876	46.6382	1565.1	314.2	142119	2002	22
28720.4	0.0939089	819	46.6382	1565.1	314.2	140611	2002	11
28711.4	0.0939089	871	46.6382	1565.1	314.2	140875	2002	0
28668.7	0.0939089	1066	46.6382	1565.1	314.2	141736	2002	22
28665.3	0.0939089	1037	46.6382	1565.1	314.2	141167	2002	0
28659.9	0.0939089	976	46.6382	1565.1	314.2	142080	2002	0
27351.9	0.0588532	678	31.9088	1136.88	305.45	193733	2002	0
27317.2	0.0588532	833	31.9088	1136.88	305.45	193426	2002	0
27345.5	0.0588652	876	31.9088	1136.88	305.45	193123	2002	11
27368.2	0.0588532	921	31.9088	1136.88	305.45	193241	2002	0
27420.2	0.0588532	881	31.9088	1195.15	305.45	192995	2002	0
27531.4	0.0588532	314	31.9088	1195.15	305.45	192835	2002	0
27394.4	0.0588652	918	31.9088	1195.15	305.45	192866	2002	11
27415.9	0.0588652	998	31.9088	1195.15	305.45	192947	2002	0
27471.4	0.0588532	872	31.9088	1195.15	305.45	192697	2002	0
27473.6	0.0588652	1002	31.9088	1195.15	305.45	192559	2002	0
27342.4	0.0588652	744	31.9088	1195.15	305.45	192475	2002	0
27298.2	0.0588652	946	31.9088	1195.15	305.45	192559	2002	0
27298.9	0.0588652	924	31.9088	1195.15	305.45	192345	2002	0
27226.4	0.0588652	862	31.9088	1186.92	305.45	192426	2002	11
27353.2	0.0588652	625	31.9088	1186.92	305.45	192169	2002	0
27295.1	0.0588652	896	31.9088	1186.92	305.45	192072	2002	0
27330	0.0588652	768	31.9088	1186.92	305.45	192093	2002	33
27322.4	0.0588652	884	31.9088	1186.92	305.45	191996	2002	0
27357.6	0.0588652	636	31.9088	1186.92	305.45	191864	2002	0
27339.2	0.0588652	829	31.9088	1186.92	305.45	191757	2002	0
27337	0.0588652	825	31.9088	1186.92	305.45	191848	2002	0
27411.3	0.0588652	629	31.9088	1186.92	305.45	191228	2002	0
25202.3	0.058817	1094	31.9088	886.255	305.45	187097	2002	0
25204.7	0.058817	976	31.9088	886.255	305.45	186514	2002	44
25182.2	0.058817	1135	31.9088	886.255	305.45	186847	2002	11
25112.3	0.058817	1277	31.9088	886.255	305.45	186131	2002	0
25102.9	0.058817	1171	31.9088	886.255	305.45	185977	2002	0
25093.5	0.058817	982	31.9088	886.255	305.45	185559	2002	88
25041.7	0.0588291	1316	31.9088	886.255	305.45	185149	2002	0
24982.5	0.0588291	1524	31.9088	886.255	305.45	184757	2002	11
24931.9	0.0588291	1462	31.9088	1102.39	305.45	184245	2002	55
24946.9	0.0588291	1336	31.9088	886.255	305.45	184431	2002	0
24961	0.0588291	944	31.9088	886.255	305.45	184337	2002	44
24920.4	0.0588291	1543	31.9088	1102.39	305.45	184056	2002	33
24861	0.0588291	1711	31.9088	1102.39	305.45	183695	2002	11
24853.4	0.0588291	1721	31.9088	1102.39	305.45	183635	2002	11
24818.6	0.0588532	1659	31.9088	1102.39	305.45	183301	2002	44
24776.9	0.0588532	1656	31.9088	1102.39	305.45	182839	2002	33
24762.4	0.0588532	1616	31.9088	1102.39	305.45	182725	2002	0
24731.5	0.0588532	1568	31.9088	1102.39	305.45	182319	2002	0
24710.1	0.0588532	1295	31.9088	1102.39	305.45	181805	2002	0
24715.6	0.0588532	1807	31.9088	1102.39	305.45	182128	2002	88
24706.7	0.0588532	1570	31.9088	1159.6	305.45	181825	2002	29
24592.3	0.0588652	2000	31.9088	1159.32	305.45	179537	2002	74
24547.8	0.0588652	2511	31.9088	1159.32	305.45	178802	2002	7
5415.38	0.0593704	1065	31.8876	737.02	313.31	48431.4	2003	0
5215.95	0.059295	1414	31.8876	737.02	313.31	49204.1	2003	0
4978.93	0.059222	1440	31.8876	737.02	316.93	50300.7	2003	0
5214.77	0.059295	1107	31.8876	737.02	313.31	48958.6	2003	0
4908.78	0.0592042	1495	31.8876	737.02	316.93	50429.7	2003	60
4796.43	0.0591514	1468	31.8876	737.02	316.93	50791.7	2003	0
4739.3	0.0591343	1316	31.8876	732.098	316.93	51266.5	2003	0
4853.26	0.0591689	1538	31.8876	737.02	316.93	50429.7	2003	0
4929.12	0.0592042	1339	31.8876	737.02	313.31	50104	2003	0
4709.73	0.0591343	1267	31.8876	737.02	316.93	50774.5	2003	0
5835.54	0.0366063	424	24.1282	1914.44	343.42	203380	2003	0
5835.54	0.0366063	279	24.1282	1914.44	343.42	203400	2003	0
5829.93	0.0366063	268	24.1282	1914.44	343.42	203422	2003	0
5836.01	0.0366063	272	24.1282	1914.44	343.42	203598	2003	0
5744.18	0.0366063	335	24.1282	1914.44	343.42	203544	2003	0
5751.82	0.0366063	449	24.1282	1914.44	343.42	203657	2003	0
5738.96	0.0366063	440	24.1282	1914.44	343.42	203682	2003	0
5757.28	0.0366554	438	24.1282	1914.44	343.42	203532	2003	0
5777.25	0.0366554	428	24.1282	1914.44	343.42	203404	2003	0
5780.3	0.0366554	409	24.1282	1914.44	343.42	203272	2003	0
5645.49	0.0366063	425	24.1282	1914.44	343.42	203811	2003	0
5638.42	0.0366063	425	24.1282	1914.44	343.42	203696	2003	0
5650.94	0.0366554	461	24.1282	1914.44	343.42	203558	2003	0
3964.47	0.0590834	550	31.8876	735.037	313.31	50798.8	2003	0
5670.27	0.0366554	450	24.1282	1914.44	343.42	203653	2003	0
3897.96	0.0590834	661	30.3186	735.037	313.31	50599	2003	0
3935.34	0.0590834	650	30.3186	735.037	313.31	50798.8	2003	0
5090.46	0.0364092	1309	24.1282	1824.6	343.42	204069	2003	0
5083.79	0.0364092	1371	24.1282	1824.6	343.42	204146	2003	0
5070.87	0.0364586	1366	24.1282	1824.6	343.42	203956	2003	0
5066.86	0.0364586	1497	24.1282	1824.6	343.42	203966	2003	0
5125.41	0.0364833	1097	24.1282	1824.6	343.42	204698	2003	0
5224.39	0.0364833	529	24.1282	1824.6	343.42	204678	2003	0
5112.19	0.0364833	996	24.1282	1824.6	343.42	204536	2003	0
5033.4	0.0364586	1505	24.1282	1824.6	343.42	203669	2003	0
5207.24	0.0364833	564	24.1282	1824.6	343.42	204872	2003	0
3715.88	0.0591343	646	30.3186	735.037	313.31	50106	2003	0
3803.33	0.0590834	723	30.3186	735.037	313.31	50394.2	2003	0
3898.33	0.0590669	683	30.3186	735.037	313.31	50779.9	2003	0
5198.59	0.0364833	770	24.1282	1824.6	343.42	204847	2003	0
5161.4	0.0364833	335	24.1282	1824.6	343.42	204467	2003	0
3645.02	0.0591343	636	30.3186	735.037	313.31	49873.7	2003	0
3739.49	0.0591003	676	30.3186	735.037	313.31	50279.6	2003	0
3839.86	0.0590669	616	30.3186	735.037	313.31	50575.5	2003	0
3549.37	0.0591689	538	30.3186	735.037	313.31	49111.3	2003	0
4944.58	0.0648575	754	29.8333	376.204	312.98	91663.1	2003	0
4985.67	0.0648575	525	29.8333	376.204	312.98	91415.1	2003	5
4727.35	0.0649826	916	29.8333	379.623	312.98	91060.1	2003	0
4657.56	0.0650138	898	29.8333	379.623	312.98	90690.5	2003	0
4771.89	0.0649826	912	29.8333	379.623	312.98	91641.4	2003	0
4700.72	0.0650138	860	29.8333	379.623	312.98	91409.5	2003	0
4479.56	0.0651071	1102	29.8333	379.623	312.98	90180.9	2003	14
4675.97	0.065076	701	29.8333	379.623	312.98	91060.1	2003	0
4716.44	0.065076	750	29.8333	379.623	312.98	91409.5	2003	0
4719.32	0.0651071	630	29.8333	379.623	312.98	91060.1	2003	0
4375.03	0.0421644	352	30.7068	2051.11	337.28	197520	2003	0
4373.21	0.0421371	308	30.7068	2051.11	337.28	197412	2003	0
4362.03	0.0421371	352	30.7068	2051.11	337.28	197574	2003	0
4368.59	0.0421644	325	30.7068	2051.11	337.28	197303	2003	0
4758.11	0.0659838	987	29.0893	118.826	311.32	86816	2003	0
4354.68	0.0421644	411	30.7068	2051.11	337.28	197421	2003	0
4335.94	0.0421644	327	30.7068	2051.11	337.28	197330	2003	0
4315.27	0.0421644	341	30.7068	2051.11	337.28	197518	2003	0
4322.41	0.0421644	384	30.7068	2051.11	337.28	197528	2003	0
4308.05	0.0421644	360	30.7068	2051.11	337.28	197598	2003	0
4302.18	0.0421644	357	30.7068	2051.11	337.28	197656	2003	0
4302.52	0.0421371	317	30.7068	2051.11	337.28	197599	2003	0
4309.67	0.042219	304	30.7068	2051.11	337.28	197404	2003	0
4280.33	0.042219	313	30.7068	2051.11	337.28	197558	2003	0
4645.52	0.0660422	1228	29.0893	118.826	311.32	86753.3	2003	0
4622.31	0.0660713	1386	29.0893	121.925	311.32	86816	2003	0
4578.84	0.0660713	1321	29.0893	118.826	311.32	86736.3	2003	0
4510.11	0.0661002	1736	29.0893	121.925	311.32	86761.3	2003	0
4485.49	0.0661002	1770	29.0893	121.925	311.32	86732.2	2003	0
4469.19	0.0660713	1219	29.0893	118.826	311.32	86621.1	2003	0
4485.89	0.0660713	708	29.0893	118.826	311.32	86539.8	2003	0
4518.62	0.0660422	462	29.0893	118.826	311.32	86643.1	2003	0
4493.71	0.0660713	551	29.0893	118.826	311.32	86643.1	2003	0
5511	0.0452757	1028	28.604	1731.99	332.01	176291	2003	0
5504.93	0.0452757	746	28.604	1731.99	332.01	175793	2003	0
5414.17	0.0452757	746	28.604	1731.99	332.01	177776	2003	0
5418.27	0.0452757	729	28.604	1731.99	332.01	177129	2003	0
5425.18	0.0453033	669	28.604	1731.99	332.01	176682	2003	0
5417.58	0.0453033	714	28.604	1731.99	332.01	176679	2003	0
3685.71	0.0444101	1395	28.232	1967.18	337.28	192987	2003	0
5338	0.0453033	713	28.604	1731.99	332.01	177318	2003	0
5344.38	0.0453033	631	28.604	1731.99	332.01	177022	2003	0
3602.71	0.0443259	1352	28.232	1967.18	337.28	193156	2003	0
5333.12	0.0453033	795	28.604	1731.99	332.01	177671	2003	0
5324.15	0.0453033	787	28.604	1731.99	332.01	178251	2003	0
3649.74	0.0444101	1490	28.232	1967.18	337.28	192987	2003	0
3584.14	0.0443259	1387	28.232	1967.18	337.28	193109	2003	0
4002.56	0.0740983	670	25.0616	70.8177	306.34	105560	2003	0
3966.1	0.0740336	747	25.0616	70.8177	306.34	104608	2003	0
3890.1	0.0445505	900	28.232	1967.18	337.28	193156	2003	0
3616.14	0.0444101	1584	28.232	1967.18	337.28	193109	2003	0
3850.65	0.0446067	1342	28.232	1967.18	337.28	193109	2003	0
3920.91	0.0740659	825	25.0616	70.8177	306.34	104881	2003	0
3522.45	0.044382	1517	28.232	1967.18	337.28	193108	2003	0
3566.94	0.0444101	1738	28.232	1967.18	337.28	192987	2003	0
3809.33	0.0446067	1505	28.232	1967.18	337.28	193177	2003	0
5211.91	0.0453033	890	28.604	1731.99	332.01	178491	2003	0
3479.85	0.044382	1483	28.232	1967.18	337.28	193109	2003	0
3890.25	0.0740983	794	25.0616	70.8177	306.34	105191	2003	5
3878.07	0.0740659	798	25.0616	70.8177	306.34	104881	2003	0
5207.43	0.0453308	803	28.604	1731.99	332.01	177979	2003	0
3789.21	0.0446067	1578	28.232	1967.18	337.28	193156	2003	0
3858.9	0.0739691	491	25.0616	70.8177	306.34	103982	2003	0
3538.04	0.0444101	1838	28.232	1967.18	337.28	193156	2003	0
3531.68	0.0444101	1875	28.232	1967.18	337.28	193108	2003	0
5211.32	0.0453308	718	28.604	1731.99	332.01	177446	2003	0
5218.87	0.0453308	674	28.604	1731.99	332.01	177135	2003	0
3505.63	0.0444382	1991	28.232	1967.18	337.28	193108	2003	0
3746.4	0.0446067	1697	28.232	1967.18	337.28	193109	2003	0
3499.66	0.0444382	2032	28.232	1967.18	337.28	193156	2003	0
3816.14	0.0740659	715	25.0616	70.8177	306.34	104608	2003	0
3481.22	0.0444382	2153	28.232	1967.18	337.28	193156	2003	0
3910.16	0.0446628	986	28.232	1967.18	337.28	193156	2003	0
5092.93	0.0453308	1064	28.604	1731.86	332.01	179149	2003	0
5101.56	0.0453308	979	28.604	1731.86	332.01	178774	2003	0
5084.28	0.0453308	1042	28.604	1731.86	332.01	179486	2003	0
5084.3	0.0453308	989	28.604	1731.86	332.01	179918	2003	0
3801.15	0.0741632	730	25.0616	70.8177	306.34	105218	2003	9
3897.77	0.0446628	909	28.232	1967.18	337.28	193177	2003	0
3452.27	0.0444382	2265	28.232	1967.18	337.28	193108	2003	0
3435.07	0.0444944	2350	28.232	1967.18	337.28	193108	2003	0
3691.02	0.0446067	1682	28.232	1967.18	337.28	193108	2003	0
3672.57	0.0446067	1762	28.232	1967.18	337.28	193177	2003	0
3406.99	0.0444944	2443	28.232	1967.18	337.28	193108	2003	0
3666.04	0.0446347	1566	28.232	1967.18	337.28	193109	2003	0
3665.03	0.0446347	1477	28.232	1967.18	337.28	193177	2003	0
3383.29	0.0445225	2436	28.232	1967.18	337.28	193177	2003	0
3615.87	0.0740983	834	25.0616	70.8177	306.34	104639	2003	0
3377.77	0.0445225	2363	28.232	1967.18	337.28	193177	2003	0
3593.28	0.0741632	833	25.0616	70.8177	306.34	104915	2003	0
3355.4	0.0445225	2192	28.232	1967.18	337.28	193177	2003	0
2850.93	0.0737771	3408	25.0616	66.9884	306.34	95419	2003	0
2854.48	0.0736818	4672	25.0616	66.9884	306.34	94148.4	2003	0
2872.42	0.0736818	3860	25.0616	66.9884	306.34	93475.8	2003	0
2824.28	0.0738089	2921	25.0616	66.9884	306.34	95932	2003	0
2800.97	0.0737771	6210	25.0616	66.9884	306.34	95419	2003	0
2785.16	0.0739049	7696	25.0616	66.9884	306.34	97038.9	2003	0
2717.6	0.0738409	10259	25.0616	66.9884	306.34	96467.7	2003	0
2728.3	0.0737136	1319	25.0616	66.9884	306.34	94148.4	2003	5
2660.83	0.0738409	11140	25.0616	66.9884	306.34	95982.6	2003	0
2646.82	0.0737771	10041	25.0616	66.9884	306.34	94850.5	2003	0
14998.6	0.141998	1182	30.6605	211.256	250.19	190687	2003	0
14950.2	0.141972	1075	30.6605	211.256	250.19	193014	2003	0
14930.6	0.141972	1183	30.6605	211.256	250.19	192966	2003	0
14892.8	0.141998	1394	30.6605	211.256	250.19	193275	2003	0
14937.4	0.143417	1493	30.6605	211.256	250.19	191668	2003	0
14847.4	0.141921	1085	30.6605	211.256	250.19	196714	2003	0
14876.2	0.141998	1506	30.6605	211.256	250.19	193127	2003	33
14931.3	0.143417	1514	30.6605	211.256	250.19	191817	2003	0
14858.7	0.143395	1576	30.6605	211.256	250.19	193002	2003	0
14769	0.141972	1303	30.6605	211.256	250.19	196436	2003	0
14915.5	0.143417	1462	30.6605	211.256	250.19	192099	2003	7
14737.2	0.141972	1450	30.6605	211.256	250.19	196172	2003	0
14904.9	0.143417	1375	30.6605	211.256	250.19	192062	2003	0
14852.2	0.143417	1562	30.6605	211.256	250.19	193202	2003	0
14721.3	0.141998	1647	30.6605	211.256	250.19	195844	2003	0
14840.9	0.143417	1401	30.6605	211.256	250.19	193273	2003	7
14698.5	0.143395	1735	30.6605	211.256	250.19	195368	2003	0
14698.9	0.143417	1615	30.6605	211.256	250.19	195125	2003	0
14703	0.143417	1334	30.6605	211.256	250.19	195463	2003	0
14500.6	0.141972	1505	30.6605	211.256	250.19	199976	2003	0
14712.8	0.143417	1214	30.6605	211.256	250.19	195525	2003	0
14509.4	0.141972	1720	30.6605	211.256	250.19	199330	2003	0
14517.1	0.141998	1758	30.6605	211.256	250.19	199015	2003	0
14525.5	0.141998	1692	30.6605	211.256	250.19	198300	2003	0
14534.1	0.141998	1636	30.6605	211.256	250.19	197923	2003	0
14399.4	0.141972	1645	30.6605	211.256	250.19	201690	2003	0
14416.3	0.141972	1764	30.6605	211.256	250.19	200775	2003	0
14401.1	0.141972	1716	30.6605	211.256	250.19	201115	2003	0
14430.5	0.141998	1745	30.6605	211.256	250.19	200342	2003	0
14437	0.141998	1713	30.6605	211.256	250.19	199964	2003	0
4237.38	0.0841436	741	27.3423	83.042	292.43	159207	2003	0
4240.88	0.0841436	773	27.3423	83.042	292.43	159032	2003	0
4053.26	0.0843384	489	27.2776	83.042	292.43	158141	2003	0
4242.46	0.0841436	753	27.3423	83.042	292.43	159208	2003	0
4241.55	0.0841436	713	27.3423	83.042	292.43	159116	2003	0
4252.17	0.0841114	679	27.3423	83.042	292.43	159304	2003	0
4020.75	0.0843384	806	27.2776	83.042	292.43	158382	2003	0
4010.07	0.0843384	906	27.2776	83.042	292.43	158504	2003	122
4004.5	0.0843384	938	27.2776	83.042	292.43	158726	2003	0
3994.92	0.0843384	968	27.2776	83.042	292.43	158656	2003	0
4003.63	0.0843384	998	27.2776	83.042	292.43	158805	2003	0
3998.73	0.0843384	985	27.2776	83.042	292.43	158628	2003	0
4001.44	0.0843384	995	27.3423	83.042	292.43	158881	2003	210
4006.74	0.0842732	960	27.3423	83.042	292.43	158821	2003	0
4007.11	0.0842732	922	27.3423	83.042	292.43	158883	2003	0
8252.49	0.103055	766	29.7385	114.332	278.26	268213	2003	0
4010.37	0.0842732	681	27.3423	83.042	292.43	158897	2003	0
4030.16	0.0842732	500	27.3423	83.042	292.43	158942	2003	0
3760.08	0.0845356	871	27.2776	83.042	292.43	157648	2003	0
4046.96	0.0842732	341	27.3423	83.042	292.43	158926	2003	0
8352.1	0.10318	937	29.7385	114.332	282.6	269652	2003	5
8202.05	0.103055	1096	29.7385	114.332	278.26	268213	2003	0
3749.97	0.0845026	923	27.2776	83.042	292.43	157448	2003	0
3723.89	0.0845026	976	27.2776	83.042	292.43	157218	2003	0
3722.49	0.0845026	965	27.2776	83.042	292.43	157283	2003	0
3730.09	0.0845026	877	27.2776	83.042	292.43	157153	2003	0
3736.04	0.0845026	890	27.2776	83.042	292.43	157319	2003	11
8315.5	0.10318	832	29.7385	114.332	282.6	269652	2003	0
8220.63	0.103149	1065	29.7385	114.332	282.6	269409	2003	5
8375.92	0.103243	614	29.7385	114.332	282.6	269679	2003	0
8027.06	0.103024	1025	29.7385	111.407	278.26	267923	2003	0
8373.23	0.10318	527	29.7385	114.332	282.6	269652	2003	0
3496.71	0.0847349	624	27.2776	83.042	292.43	157867	2003	0
3484.72	0.0847349	778	27.2776	83.042	292.43	158124	2003	0
3472.88	0.0846682	890	27.2776	83.042	292.43	158320	2003	0
8474.4	0.103243	471	29.7385	109.747	282.6	269552	2003	0
8445.2	0.103243	378	29.7385	109.747	282.6	269673	2003	0
10727.8	0.103565	685	29.7385	112.911	282.6	267662	2003	42
3461.07	0.0846682	1083	27.2776	83.042	292.43	158274	2003	0
3457.23	0.0846682	1249	27.2776	83.042	292.43	158144	2003	0
3453.3	0.0846682	1313	27.2776	83.042	292.43	158160	2003	77
10953.6	0.103631	690	29.7385	112.911	282.6	266823	2003	5
10685.9	0.103533	758	29.7385	112.911	282.6	267487	2003	0
11023.3	0.103631	731	29.7385	112.911	282.6	267231	2003	19
11056.7	0.103565	772	29.7385	112.911	282.6	267624	2003	5
10751.3	0.103435	841	29.7385	109.747	282.6	268863	2003	0
8237.13	0.103403	784	29.7385	109.747	282.6	268787	2003	51
8233.91	0.103371	748	29.7385	109.747	282.6	268360	2003	5
8293.97	0.103435	730	29.7385	109.747	282.6	268503	2003	0
8199.37	0.103403	795	29.7385	109.747	282.6	268929	2003	0
4689.01	0.0871272	569	27.2776	91.6708	279.75	177086	2003	5
4673.44	0.0870932	668	27.2776	91.6708	279.75	176310	2003	0
4805.48	0.0870591	507	27.2776	91.6708	279.75	172461	2003	0
4854.8	0.086991	591	27.2776	91.6708	279.75	171235	2003	5
10053.7	0.144027	1562	48.0617	152.335	250.19	162045	2003	0
10272.7	0.143895	1785	48.0617	140.632	250.19	163844	2003	0
10265.7	0.143895	1852	48.0617	140.632	250.19	163770	2003	7
10039.3	0.144027	1784	48.0617	152.335	250.19	161847	2003	0
10263.2	0.143895	1906	48.0617	140.632	250.19	163574	2003	7
10230.4	0.143895	1988	48.0617	140.632	250.19	163440	2003	7
10496	0.143793	1245	30.6605	140.632	250.19	167269	2003	0
10500.3	0.143793	1326	30.6605	140.632	250.19	167336	2003	0
10493.5	0.143793	1277	30.6605	140.632	250.19	167394	2003	0
10489.3	0.143793	1311	30.6605	140.632	250.19	167400	2003	0
4524.31	0.087229	838	27.2776	91.6708	279.75	175519	2003	56
10490	0.143793	1263	30.6605	140.632	250.19	167515	2003	0
10504.1	0.143793	1252	30.6605	140.632	250.19	167710	2003	0
10504.7	0.143793	1245	30.6605	140.632	250.19	167641	2003	0
4321.28	0.0873304	923	27.2776	91.6708	279.75	178768	2003	19
4607.01	0.0871951	867	27.2776	91.6708	279.75	173654	2003	14
4509.77	0.0873304	417	27.2776	91.6708	279.75	176310	2003	5
10137	0.143869	1429	30.6605	152.335	250.19	164962	2003	15
10056.8	0.143895	1368	30.6605	117.835	250.19	163137	2003	0
10085.5	0.143895	823	30.6605	117.835	250.19	163210	2003	15
10123.1	0.143895	717	30.6605	117.835	250.19	163440	2003	7
3074.6	0.0874986	298	27.2776	89.9918	279.75	169574	2003	0
3072.55	0.0874986	299	27.2776	89.9918	279.75	169610	2003	0
9848	0.144082	1192	30.6605	117.835	250.19	160590	2003	7
9852.51	0.144027	1357	30.6605	117.835	250.19	160558	2003	29
5001.15	0.0904735	466	23.7352	91.9057	277.44	201380	2003	0
10177.4	0.143895	643	30.6605	117.835	250.19	163389	2003	0
9864.82	0.144027	1358	30.6605	117.835	250.19	160627	2003	107
3005.31	0.0875321	372	27.2776	89.9918	279.75	169673	2003	0
10213.7	0.143895	469	30.6605	117.835	250.19	163434	2003	0
10022.6	0.143974	1293	30.6605	117.835	250.19	161413	2003	0
2989.38	0.0875321	374	27.2776	89.9918	279.75	169425	2003	0
2978.52	0.0875321	329	27.2776	89.9918	279.75	169380	2003	0
3021.05	0.087599	301	27.2776	89.9918	279.75	169767	2003	0
4952.65	0.0904735	486	23.7352	91.9057	277.44	201215	2003	9
3014.01	0.087599	314	27.2776	89.9918	279.75	169741	2003	0
2995.89	0.087599	362	27.2776	89.9918	279.75	169743	2003	0
2985.84	0.087599	382	27.2776	89.9918	279.75	169498	2003	0
2959.71	0.087599	370	27.2776	89.9918	279.75	169610	2003	0
10247.8	0.143895	241	30.6605	117.835	250.19	163253	2003	0
2955	0.087599	372	27.2776	89.9918	279.75	169447	2003	0
2977.15	0.087599	363	27.2776	89.9918	279.75	169512	2003	0
4892.42	0.0905082	557	23.7352	91.9057	277.44	201377	2003	5
10274.8	0.143895	265	30.6605	117.835	250.19	163238	2003	0
4905.02	0.0904735	519	23.7352	91.9057	277.44	201040	2003	5
2966.49	0.087599	335	27.2776	89.9918	279.75	169618	2003	0
3004.9	0.0876323	268	27.2776	89.9918	279.75	169729	2003	0
2984.16	0.0876323	303	27.2776	89.9918	279.75	169675	2003	0
2934.52	0.087599	393	27.2776	89.9918	279.75	169425	2003	0
2897.53	0.087599	422	27.2776	89.9918	279.75	169499	2003	7
10304.9	0.143895	353	30.6605	117.835	250.19	162993	2003	0
5220.21	0.0956722	666	29.1239	98.5281	277.44	231833	2003	9
4842.29	0.0905082	609	23.7352	91.9057	277.44	201246	2003	0
4858.97	0.0905082	499	23.7352	91.9057	277.44	200909	2003	14
10353.6	0.143895	362	30.6605	117.835	250.19	163004	2003	0
4792.73	0.0905776	609	23.7352	91.9057	277.44	201185	2003	0
4822.88	0.0905082	425	23.7352	91.9057	277.44	200848	2003	0
10394	0.143895	365	30.6605	117.835	250.19	162916	2003	7
5117.43	0.0957013	954	29.1239	98.5281	277.44	232468	2003	9
4746.96	0.0905776	550	23.7352	91.9057	277.44	201178	2003	0
10429	0.143895	330	30.6605	117.835	250.19	162688	2003	0
10443.9	0.143895	330	30.6605	117.835	250.19	162785	2003	0
5113.18	0.0956722	331	23.7352	98.5281	277.44	231384	2003	19
4618.74	0.0906123	796	23.7352	91.9057	278.76	200822	2003	5
4919.98	0.0957888	2644	29.1239	98.5281	277.44	234638	2003	9
4868.31	0.0958183	3102	29.1239	98.5281	277.44	235627	2003	9
4784.11	0.0957888	1903	29.1239	98.5281	277.44	233579	2003	23
4815.9	0.0957596	1452	29.1239	98.5281	277.44	232890	2003	9
4946.13	0.0956722	771	23.7352	98.5281	277.44	230813	2003	23
5085.35	0.0955861	526	23.7352	98.5281	277.44	228388	2003	5
4744.64	0.0957888	1388	29.1239	98.5281	277.44	233534	2003	37
4532.58	0.0955576	1047	23.7352	93.2686	277.44	224164	2003	0
4511.67	0.095473	720	23.7352	93.2686	277.44	220675	2003	0
4427.19	0.0956434	428	23.7352	93.2686	277.44	227905	2003	0
4391.51	0.0955861	1681	23.7352	93.2686	277.44	226396	2003	0
4386.77	0.0955293	1817	23.7352	93.2686	277.44	222122	2003	0
10253.1	0.153	1426	43.5002	163.672	250.19	158708	2003	0
10288.1	0.153	1387	43.5002	163.672	250.19	158342	2003	0
4337.68	0.0955293	2166	23.7352	93.2686	277.44	221959	2003	0
4353.41	0.0955293	1125	23.7352	93.2686	277.44	220243	2003	0
10227.8	0.152976	1356	43.5002	163.672	250.19	159083	2003	0
10196.8	0.152976	1160	43.5002	163.672	250.19	159367	2003	7
4285.9	0.0955861	3120	23.7352	93.2686	277.44	226124	2003	0
4281.58	0.0955576	2956	23.7352	93.2686	277.44	223442	2003	9
4308.69	0.0955293	751	23.7352	93.2686	277.44	220134	2003	0
10282.5	0.153	1229	43.5002	163.672	250.19	158296	2003	0
10247	0.152976	915	43.5002	163.672	250.19	159324	2003	0
10215.2	0.153	1217	43.5002	163.672	250.19	158098	2003	0
10203.5	0.153	1197	43.5002	163.672	250.19	158188	2003	0
10194	0.153	1154	43.5002	163.672	250.19	158299	2003	0
10155.5	0.152976	867	43.5002	163.672	250.19	159137	2003	0
10145.8	0.152976	737	43.5002	163.672	250.19	159555	2003	0
3502.36	0.0906469	257	23.7352	91.9057	278.76	192833	2003	0
10170.5	0.153048	1286	43.5002	163.672	250.19	157791	2003	0
3445.27	0.090716	366	23.7352	91.9057	278.76	192793	2003	0
3474	0.0906469	257	23.7352	91.9057	278.76	192273	2003	5
10085.2	0.153	1237	43.5002	163.672	250.19	158221	2003	0
10061.6	0.153	1150	43.5002	163.672	250.19	158522	2003	7
10049.6	0.152976	1097	43.5002	163.672	250.19	158857	2003	0
10040.5	0.152976	933	43.5002	163.672	250.19	159221	2003	0
10042	0.152976	630	43.5002	163.672	250.19	159456	2003	0
3408.02	0.0907851	216	23.7352	91.9057	278.76	194682	2003	9
3381.7	0.0907506	244	23.7352	91.9057	278.76	194045	2003	14
3406.41	0.090716	430	23.7352	91.9057	278.76	192827	2003	0
3335.59	0.0907851	369	23.7352	91.9057	278.76	193993	2003	9
3331.61	0.0907506	406	23.7352	91.9057	278.76	193346	2003	0
3380.79	0.0907506	242	23.7352	91.9057	278.76	192827	2003	0
3945.85	0.0911282	259	23.7352	91.745	278.76	201852	2003	9
10035.3	0.153048	1399	43.5002	163.672	250.19	157620	2003	0
9999.25	0.153	1444	43.5002	163.672	250.19	157730	2003	0
3263	0.0907851	227	23.7352	91.9057	278.76	193346	2003	0
9985.41	0.153	1452	43.5002	163.672	250.19	157987	2003	0
9943.25	0.153	1454	43.5002	164.847	250.19	158158	2003	0
3851.98	0.0951201	290	23.7352	91.745	278.76	201852	2003	0
3835.61	0.0911623	387	23.7352	91.745	278.76	201489	2003	5
9966.11	0.153048	1352	43.5002	164.847	250.19	157390	2003	7
9853.95	0.152976	1256	43.5002	164.847	250.19	159077	2003	0
9923.78	0.153	1383	43.5002	164.847	250.19	157791	2003	0
9890.23	0.153	1489	43.5002	164.847	250.19	158138	2003	33
3790.99	0.095094	467	23.7352	91.745	278.76	201467	2003	0
9895.57	0.153	1422	43.5002	164.847	250.19	157837	2003	0
10024.3	0.153072	893	43.5002	164.847	250.19	156118	2003	0
3772.56	0.0951201	619	23.7352	91.745	278.76	201797	2003	0
3742.16	0.095094	476	23.7352	91.745	278.76	201434	2003	0
9963.16	0.153048	927	43.5002	164.847	250.19	156672	2003	0
9944.64	0.153048	968	43.5002	164.847	250.19	156891	2003	0
9922.59	0.153048	853	43.5002	164.847	250.19	157312	2003	0
3694.12	0.0951995	4906	23.7352	91.745	278.76	203771	2003	0
3785.87	0.0951201	886	23.7352	91.745	278.76	202152	2003	0
3787.72	0.0951201	480	23.7352	91.745	278.76	201733	2003	0
3733.8	0.0951465	818	23.7352	91.745	278.76	202843	2003	5
6145.81	0.144793	460	43.1767	122.3	250.19	153931	2003	0
6100.04	0.14473	507	45.3281	122.3	250.19	153763	2003	0
6100.99	0.144793	535	43.1767	122.3	250.19	153771	2003	0
6036.43	0.144698	432	45.3281	122.3	250.19	153646	2003	0
6098.32	0.144793	547	43.1767	122.3	250.19	153816	2003	0
6021.1	0.144698	488	45.3281	122.3	250.19	153517	2003	0
6040.96	0.14473	635	45.3281	122.3	250.19	153521	2003	0
6082.29	0.144793	538	43.1767	122.3	250.19	153768	2003	0
6021.94	0.14473	680	45.3281	122.3	250.19	153479	2003	0
5993.55	0.144698	693	45.3281	122.3	250.19	153584	2003	11
5986.11	0.144698	696	45.3281	122.3	250.19	153445	2003	0
6134.73	0.144825	291	43.1767	122.3	250.19	153724	2003	0
5995.95	0.14473	675	45.3281	122.3	250.19	153473	2003	0
5978.41	0.144698	708	45.3281	122.3	250.19	153567	2003	0
5980.1	0.14473	722	43.1767	122.3	250.19	153470	2003	0
6118.85	0.144825	397	43.1767	122.3	250.19	153719	2003	0
6063.54	0.144793	460	43.1767	122.3	250.19	153688	2003	0
5964.75	0.14473	721	43.1767	122.3	250.19	153565	2003	0
6117.46	0.144825	412	43.1767	122.3	250.19	153845	2003	0
6072.18	0.144793	323	43.1767	122.3	250.19	153701	2003	0
5892.98	0.144698	735	45.3281	122.3	250.19	153588	2003	22
5891.1	0.144698	714	45.3281	122.3	250.19	153605	2003	0
5885.98	0.144698	717	43.1767	122.3	250.19	153415	2003	7
5888.53	0.14473	641	43.1767	122.3	250.19	153376	2003	0
5811.29	0.144698	862	43.1767	122.3	250.19	153252	2003	0
5814.11	0.144698	775	43.1767	122.3	250.19	153217	2003	0
5819.91	0.14473	609	43.1767	122.3	250.19	153092	2003	0
5727.3	0.144698	1515	43.1767	122.3	250.19	152929	2003	0
5695.72	0.144424	309	45.3281	116.886	253.09	151361	2003	0
5692.21	0.144424	861	45.3281	116.886	253.09	151265	2003	0
5701.23	0.144454	1148	45.3281	116.886	253.09	151444	2003	0
5700.46	0.144454	1009	45.3281	116.886	253.09	151383	2003	0
5540.34	0.144336	662	45.3281	116.886	253.09	150165	2003	0
5537.8	0.144365	1039	45.3281	116.886	253.09	150278	2003	0
5535.15	0.144365	1077	45.3281	116.886	253.09	150318	2003	0
5534.11	0.144365	1077	45.3281	116.886	253.09	150272	2003	0
5537.72	0.144424	1061	45.3281	116.886	253.09	150392	2003	0
5394.56	0.144336	874	45.3281	116.886	253.09	149619	2003	0
5382.07	0.144336	985	45.3281	116.886	253.09	149684	2003	7
5355.38	0.144365	1110	45.3281	116.886	253.09	149745	2003	0
5334.94	0.144365	1193	45.3281	116.886	253.09	149822	2003	11
5339.81	0.144424	1247	45.3281	116.886	253.09	149871	2003	0
5346.21	0.144424	1263	45.3281	116.886	253.09	149967	2003	0
5355.76	0.144424	1279	45.3281	116.886	253.09	149986	2003	0
5200.65	0.144336	941	45.3281	112.634	253.09	149327	2003	0
5215.41	0.144336	941	45.3281	112.634	253.09	149215	2003	0
5175.49	0.144365	1081	45.3281	116.886	253.09	149652	2003	7
5175.85	0.144365	1110	45.3281	116.886	253.09	149693	2003	0
5184.38	0.144424	1172	45.3281	116.886	253.09	149736	2003	0
5187.35	0.144424	1192	45.3281	116.886	253.09	149892	2003	0
5194.36	0.144424	1188	45.3281	116.886	253.09	149907	2003	7
5195.16	0.144424	1137	45.3281	116.886	253.09	149992	2003	0
5001.24	0.144365	607	45.3281	112.634	253.09	149641	2003	0
5002.3	0.144365	618	45.3281	112.634	253.09	149586	2003	0
6209.17	0.147132	1922	43.1767	143.321	250.19	173781	2003	0
6203.5	0.147132	2031	43.1767	143.321	250.19	173871	2003	0
6095.57	0.147011	2176	43.1767	143.321	250.19	172922	2003	0
6082.17	0.147052	5185	43.1767	143.321	250.19	172763	2003	0
6000.63	0.147011	5458	43.1767	143.321	250.19	172889	2003	7
5999.28	0.147011	5583	43.1767	143.321	250.19	172824	2003	0
6074.58	0.147052	1732	43.1767	143.321	250.19	172883	2003	0
6075.69	0.147132	3555	43.1767	143.321	250.19	172876	2003	0
5996.98	0.147011	5675	43.1767	143.321	250.19	172726	2003	0
6000.74	0.147052	5803	43.1767	143.321	250.19	172562	2003	11
6085.64	0.147132	3122	43.1767	143.321	250.19	172813	2003	0
5993.41	0.147052	5682	43.1767	143.321	250.19	172380	2003	11
5997.41	0.147052	5667	43.1767	143.321	250.19	172466	2003	0
5928.33	0.147011	5898	43.1767	143.321	250.19	172678	2003	0
5922.75	0.147011	6479	43.1767	143.321	250.19	172498	2003	0
5987.75	0.147052	5454	43.1767	143.321	250.19	172163	2003	0
5931.76	0.147011	6016	43.1767	143.321	250.19	172365	2003	0
5938.23	0.147052	6798	43.1767	143.321	250.19	172338	2003	0
5980.11	0.147052	5629	43.1767	143.321	250.19	172164	2003	0
5933.51	0.147052	6146	43.1767	143.321	250.19	172181	2003	0
5839.36	0.146971	2212	43.1767	143.321	250.19	172775	2003	0
5926.59	0.147052	6225	43.1767	143.321	250.19	171877	2003	0
5928.25	0.147052	6093	43.1767	143.321	250.19	171821	2003	0
5829.78	0.147011	5530	43.1767	143.321	250.19	172193	2003	0
5822.29	0.147011	9320	43.1767	143.321	250.19	172097	2003	0
5748.1	0.147011	20156	43.1767	143.321	250.19	172103	2003	0
21116.4	0.417768	646	41.7652	826.499	231.72	69442.7	2003	18
21121.2	0.417768	580	41.7652	826.499	231.72	69518.8	2003	7
20949.6	0.417925	1229	41.7652	826.499	231.72	69842.7	2003	0
20967	0.417925	1302	41.7652	826.499	231.72	70020.9	2003	0
20863.8	0.417925	1296	41.7652	826.499	231.72	70291.3	2003	0
20882.9	0.417925	1314	41.7652	826.499	231.72	70109.5	2003	0
20970.5	0.417925	1397	41.7652	826.499	231.72	70147.1	2003	33
20920.2	0.417925	1411	41.7652	826.499	231.72	70343	2003	0
20769.9	0.417925	1163	41.7652	826.499	231.72	70306.9	2003	0
20682.9	0.417925	671	41.7652	826.499	231.72	70123.9	2003	0
20987.5	0.417925	1378	41.7652	826.499	231.72	70302.8	2003	0
21243.4	0.417925	1008	84.5653	826.499	231.72	70489.9	2003	0
20957.5	0.417925	1422	41.7652	826.499	231.72	70340.9	2003	0
21262.5	0.417925	793	84.5653	826.499	231.72	70467	2003	22
20719.8	0.417925	950	41.7652	826.499	231.72	70267.3	2003	0
20805.1	0.417925	1351	41.7652	826.499	231.72	70376.1	2003	0
21029.5	0.417925	1357	41.7652	826.499	231.72	70355.1	2003	0
20861.1	0.417925	1449	41.7652	826.499	231.72	70750.2	2003	0
21065.5	0.417925	1335	41.7652	826.499	231.72	70698.4	2003	0
21021.6	0.417925	1384	41.7652	826.499	231.72	70668.3	2003	7
20891.4	0.417925	1466	41.7652	826.499	231.72	70808.8	2003	0
20910.1	0.417925	1480	41.7652	826.499	231.72	70788.9	2003	0
20819.4	0.417925	1372	41.7652	826.499	231.72	70946	2003	0
21039.9	0.417925	1374	41.7652	826.499	231.72	70894.5	2003	0
20962.6	0.417925	1453	41.7652	826.499	231.72	71240.3	2003	0
21006.8	0.417925	1452	41.7652	826.499	231.72	71029.4	2003	0
20879.1	0.417925	1445	41.7652	826.499	231.72	71261.6	2003	0
20883.1	0.417925	1162	41.7652	815.74	231.72	71431	2003	0
20887.2	0.417925	1173	41.7652	815.74	231.72	71825	2003	0
12741.5	0.544191	391	35.1333	1205.67	228.09	80108.8	2003	0
12639.1	0.543982	535	35.1333	1205.67	228.09	78571.3	2003	0
12639.5	0.543982	630	35.1333	1172.88	228.09	79002.2	2003	0
12646.2	0.543982	642	35.1333	1172.88	228.09	79167.7	2003	0
12656.5	0.544191	653	35.1333	1172.88	228.09	79478.7	2003	0
12674.8	0.544191	603	35.1333	1172.88	228.09	79730.8	2003	0
12569.1	0.543982	673	35.1333	1172.88	228.09	78213.7	2003	0
12482.1	0.543982	519	35.1333	1172.88	228.09	77212.3	2003	0
12569	0.543982	757	35.1333	1172.88	228.09	78241.9	2003	62
12584.4	0.543982	838	35.1333	1172.88	228.09	78692.9	2003	0
12487.6	0.543982	857	35.1333	1172.88	228.09	77666.7	2003	15
12483.8	0.543982	625	35.1333	1172.88	228.09	77600.9	2003	18
12395.8	0.543775	884	35.1333	1172.88	228.09	76583.1	2003	0
12397.9	0.543775	904	35.1333	1172.88	228.09	76503.4	2003	0
12391.1	0.543775	895	35.1333	1172.88	228.09	76743.8	2003	26
12384.7	0.543982	923	35.1333	1172.88	228.09	76515.1	2003	0
20595.9	0.591294	901	341.936	250.961	222.84	68542	2003	0
20646.6	0.591521	815	341.936	250.961	222.84	68731.1	2003	7
20686.8	0.591521	793	341.936	250.961	222.84	68612.1	2003	0
20555.2	0.591294	1022	341.936	250.961	222.84	68919.6	2003	0
20590.5	0.591521	1034	341.936	250.961	222.84	68786.1	2003	0
20593.3	0.591521	1049	341.936	250.961	222.84	68887	2003	0
20513.5	0.591294	1034	341.936	250.961	222.84	69122.1	2003	7
20336.3	0.591294	1462	341.936	250.961	222.84	69227	2003	0
20693.1	0.591521	763	341.936	250.961	222.84	68543.6	2003	15
20426.1	0.591294	1486	341.936	250.961	222.84	69407.6	2003	0
20327.1	0.591294	1592	341.936	250.961	222.84	69310.9	2003	0
20396.7	0.591294	1552	341.936	250.961	222.84	69310.9	2003	11
20501.2	0.591521	1238	341.936	250.961	222.84	69163.9	2003	0
20437.1	0.591294	1570	341.936	250.961	222.84	69414.3	2003	0
20328.6	0.591294	1465	341.936	250.961	222.84	69588.1	2003	0
20512.3	0.591521	1380	341.936	250.961	222.84	69385.5	2003	0
20445.9	0.591521	1481	341.936	250.961	222.84	69770	2003	11
10471.2	0.67607	760	45.9157	726.412	227.34	52235.9	2003	0
10466.2	0.676602	873	45.9157	726.412	227.34	52136.1	2003	0
10251.1	0.677134	1007	45.9157	726.412	227.34	52191.7	2003	0
10343.8	0.676868	1035	45.9157	726.412	227.34	52076	2003	0
10270.3	0.677134	1070	45.9157	726.412	227.34	51929.2	2003	7
10112.2	0.677668	1011	45.9157	726.412	227.34	52366.1	2003	0
10291.3	0.677134	1238	45.9157	726.412	227.34	51815.6	2003	7
10363.8	0.676868	1095	45.9157	726.412	227.34	51805.2	2003	0
10308.1	0.676868	1298	45.9157	726.412	227.34	51705.4	2003	0
10392.7	0.676868	1005	45.9157	726.412	227.34	51705.4	2003	0
10043.4	0.677935	940	45.9157	726.412	227.34	52808.9	2003	0
10312.4	0.677134	1293	45.9157	726.412	227.34	51671.9	2003	0
10352.7	0.676868	1173	45.9157	726.412	227.34	51601.2	2003	0
10327.7	0.677134	1265	45.9157	726.412	227.34	51601.2	2003	7
10275.3	0.677668	1329	45.9157	726.412	227.34	51268.9	2003	0
10165.4	0.677935	1375	45.9157	726.412	227.32	51588.3	2003	0
10312.6	0.677668	1232	45.9157	726.412	227.32	51201.5	2003	0
10179.9	0.677935	1381	45.9157	726.412	227.32	51552.9	2003	7
10204.1	0.677935	1319	45.9157	726.412	227.32	51392.9	2003	0
10236.2	0.677935	1280	45.9157	726.412	227.32	51218.3	2003	7
10279.2	0.678202	1124	45.9157	726.412	227.32	51097.9	2003	0
10248.9	0.678202	1083	45.9157	726.412	227.32	51530.2	2003	0
10297.4	0.678202	1004	45.9157	726.412	227.32	51247.5	2003	7
4997.01	0.690063	1758	56.2518	291.215	227.32	53656.3	2003	0
4991.99	0.690063	1733	56.2518	291.215	227.32	54009.5	2003	0
4997.42	0.690599	1653	56.2518	415.644	227.32	54252.1	2003	0
4991.29	0.690599	1592	56.2518	415.644	227.32	54864.4	2003	0
4996.46	0.690867	1455	56.2518	415.644	227.32	55239.4	2003	0
4846.71	0.690063	3025	56.2518	293.685	227.32	52569.2	2003	0
4829.19	0.690599	2840	56.2518	291.215	227.32	52734.9	2003	0
4818.19	0.690599	2856	56.2518	291.215	227.32	52786.9	2003	0
4807.61	0.690599	2946	56.2518	291.215	227.32	52949.5	2003	0
4798.65	0.690867	2808	56.2518	291.215	227.32	53057.6	2003	0
4783.05	0.690867	2600	56.2518	291.215	227.32	53217.8	2003	0
4760.02	0.691134	2399	56.2518	291.215	227.32	53458.4	2003	0
4757.97	0.691134	2323	56.2518	291.215	227.32	53563.9	2003	0
4730.33	0.691669	1853	56.2518	291.215	227.32	53975.5	2003	0
4726.86	0.691669	1815	56.2518	415.644	227.32	54182.4	2003	0
4717.67	0.691669	1489	56.2518	415.644	227.32	54440.4	2003	0
4476.67	0.691134	6591	56.2518	291.215	226.27	50561.5	2003	0
4455.34	0.691669	6937	56.2518	291.215	226.27	50805.4	2003	0
4441.43	0.691669	6983	56.2518	291.215	226.27	50983.7	2003	0
4430.55	0.691935	6771	56.2518	291.215	226.27	51204.9	2003	0
4410.09	0.691935	6236	56.2518	291.215	226.27	51644.5	2003	0
4396.7	0.691935	5794	56.2518	291.215	226.27	51987.7	2003	0
4343.68	0.692202	3207	56.2518	291.215	225.28	52332	2003	0
4178.17	0.692734	3063	56.2518	291.256	226.27	49265.2	2003	0
4153.65	0.692734	3501	56.2518	291.256	226.27	49272	2003	0
4109.46	0.692999	4227	56.2518	291.256	226.27	49303.6	2003	0
4090.3	0.692999	4919	56.2518	291.256	226.27	49354.4	2003	0
4030.88	0.693264	7620	56.2518	291.256	225.28	49581	2003	0
4018.3	0.693794	8625	56.2518	291.256	225.28	49774.5	2003	0
3984.86	0.693794	12391	56.2518	291.256	225.28	50105.2	2003	0
7165.49	0.894375	816	91.8808	149.666	217.42	47336.1	2003	0
7133.2	0.894375	837	91.8808	149.666	217.42	47369.8	2003	0
7110.27	0.894375	905	91.8808	149.666	217.42	47336.1	2003	0
7095.54	0.894375	929	91.8808	149.666	217.42	47369.8	2003	0
6824.37	0.89324	758	91.8808	149.666	217.42	46990.5	2003	0
6798.46	0.89324	881	91.8808	149.666	217.42	47129.7	2003	0
7071.01	0.893806	1028	91.8808	149.666	217.42	47473.6	2003	0
7044.79	0.893806	1103	91.8808	149.666	217.42	47306.4	2003	0
7014.45	0.893806	1151	91.8808	149.666	217.42	47324.7	2003	0
6882.41	0.893522	1321	91.8808	149.666	217.42	47059.1	2003	0
6989.26	0.893806	1327	91.8808	149.666	217.42	47419.3	2003	0
6866.06	0.893522	1482	91.8808	149.666	217.42	47156.2	2003	0
6970.85	0.893806	1497	91.8808	149.666	217.42	47195.6	2003	0
6850.73	0.893522	1734	91.8808	149.666	217.42	47247.2	2003	0
6943.23	0.893806	1684	91.8808	149.666	217.42	47405.4	2003	0
6831.81	0.893522	1858	91.8808	149.666	217.42	47039.4	2003	0
6926.85	0.893806	1720	91.8808	149.666	217.42	47171.5	2003	0
6911.56	0.893522	1822	91.8808	149.666	217.42	47270.6	2003	0
6903.3	0.893522	1776	91.8808	149.666	217.42	47352.8	2003	0
6887.24	0.893522	1709	91.8808	149.666	217.42	47189.1	2003	0
35384.6	1.67911	897	48.4724	895.499	212.03	146198	2003	0
35365.3	1.67911	863	48.4724	895.499	212.03	146395	2003	7
35296.7	1.67911	1260	48.4724	895.499	212.03	148611	2003	7
35316.2	1.67911	1266	48.4724	895.499	212.03	149536	2003	7
35276.1	1.67911	1263	48.4724	895.499	212.03	148929	2003	11
35232.3	1.67911	1253	48.4724	895.499	212.03	149175	2003	18
35454.1	1.67908	810	40.1906	955.256	212.03	152187	2003	15
35253.4	1.67911	1356	40.1906	895.499	212.03	150262	2003	22
35216.7	1.67911	1254	48.4724	895.499	212.03	149442	2003	0
35224.4	1.67911	1343	40.1906	895.499	212.03	150477	2003	22
35431.7	1.67908	1041	40.1906	826.25	212.03	152704	2003	7
35156.7	1.67911	1400	40.1906	955.256	212.03	151525	2003	0
35407.9	1.67908	1035	40.1906	826.25	212.03	154670	2003	0
35387	1.67908	1089	40.1906	826.25	212.03	154866	2003	7
35402.7	1.67908	730	40.1906	826.25	212.03	155696	2003	0
35078.6	1.67911	1134	40.1906	955.256	212.03	152287	2003	7
35387.1	1.67908	713	40.1906	826.25	212.03	155985	2003	0
35049.2	1.67913	1145	40.1906	955.256	212.03	152530	2003	7
35314.3	1.67908	1127	40.1906	826.25	212.03	156214	2003	0
35340.5	1.67908	1073	40.1906	826.25	212.03	156544	2003	0
35277.8	1.67908	1154	40.1906	826.25	212.03	156663	2003	0
35257.1	1.67908	1155	40.1906	826.25	212.03	157038	2003	11
35225.3	1.67908	1167	40.1906	826.25	212.03	157455	2003	0
35257.5	1.67908	1001	40.1906	826.25	212.03	157634	2003	77
34877.8	1.67913	2146	40.1906	955.256	212.03	153174	2003	33
35148	1.67911	1023	40.1906	826.25	212.03	158060	2003	0
35173.1	1.67908	1003	40.1906	826.25	212.03	158398	2003	15
35077	1.67911	859	40.1906	826.25	212.03	158336	2003	7
35121.7	1.67911	936	40.1906	826.25	212.03	159055	2003	0
35705.4	1.68014	645	44.6712	2036.8	219.07	168797	2003	0
35702.9	1.68014	752	44.6712	2036.8	219.07	168794	2003	0
35626.9	1.68008	846	44.6712	2036.8	219.07	169434	2003	0
35603	1.68008	606	44.6712	2036.8	219.07	169607	2003	0
35671.1	1.68014	825	44.6712	2036.8	219.07	169235	2003	0
35706.9	1.68014	727	44.6712	2036.8	219.07	168804	2003	0
35604.2	1.68008	1017	44.6712	2036.8	219.07	169752	2003	22
35710.1	1.68014	760	44.6712	2036.8	219.07	168944	2003	0
35611.2	1.68014	884	44.6712	2036.8	219.07	169752	2003	0
35636.1	1.68014	836	44.6712	2036.8	219.07	169770	2003	0
35540	1.68008	856	44.6712	2036.8	219.07	170128	2003	0
35712.6	1.68014	692	44.6712	2036.8	219.07	169019	2003	0
35689.2	1.68014	778	44.6712	2036.8	219.07	169320	2003	0
35550.1	1.68008	817	44.6712	2036.8	219.07	170126	2003	7
35650.6	1.68014	819	44.6712	2036.8	219.07	169756	2003	0
35608.9	1.68014	716	44.6712	2036.8	219.07	169964	2003	7
35606.1	1.68014	795	44.6712	2036.8	219.07	170175	2003	7
35605.9	1.68014	876	44.6712	2036.8	219.07	170233	2003	7
35609.6	1.68014	892	44.6712	2036.8	219.07	170262	2003	29
35613.8	1.68014	868	44.6712	2036.8	219.07	170435	2003	0
35568.9	1.68014	996	44.6712	2036.8	219.07	170608	2003	0
35539	1.68014	1197	44.6712	2036.8	219.07	170658	2003	15
35558.6	1.68014	1004	44.6712	2036.8	219.07	170620	2003	29
35579.1	1.68014	980	44.6712	2036.8	219.07	170727	2003	0
27355.1	1.68002	678	31.9088	1268.05	194.51	193578	2003	0
27363	1.68002	716	31.9088	1268.05	194.51	193678	2003	0
27374.1	1.68002	758	31.9088	1268.05	194.51	193668	2003	0
27330.2	1.68002	828	31.9088	1268.05	194.51	193506	2003	33
27325.9	1.68002	809	31.9088	1268.05	194.51	193327	2003	0
27322.9	1.68008	806	31.9088	1268.05	194.51	193109	2003	0
27389.4	1.68002	924	31.9088	1319.35	194.51	193196	2003	0
27461.4	1.68002	532	31.9088	1319.35	194.51	192814	2003	0
27452.7	1.68002	858	31.9088	1319.35	194.51	192886	2003	0
27447.8	1.68002	1003	31.9088	1319.35	194.51	192844	2003	0
27443.5	1.68008	1035	31.9088	1319.35	194.51	192712	2003	0
27436.4	1.68008	992	31.9088	1319.35	194.51	192731	2003	0
27438.9	1.68008	968	31.9088	1319.35	194.51	192832	2003	0
27436.4	1.68008	967	31.9088	1319.35	194.51	192764	2003	15
27469.5	1.68008	964	31.9088	1319.35	194.51	192600	2003	11
27348.4	1.68008	766	31.9088	1319.35	194.51	192466	2003	0
27350.3	1.68008	791	31.9088	1319.35	194.51	192426	2003	0
27328.3	1.68008	853	31.9088	1319.35	194.51	192295	2003	33
27290.9	1.68008	906	31.9088	1311.11	194.51	192428	2003	0
27278.5	1.68008	946	31.9088	1311.11	194.51	192224	2003	44
27253.7	1.68008	907	31.9088	1311.11	194.51	192328	2003	7
27380.6	1.68008	623	31.9088	1311.11	194.51	191843	2003	0
27353.9	1.68008	636	31.9088	1311.11	194.51	191878	2003	0
27335	1.68008	829	31.9088	1311.11	194.51	191770	2003	0
27325	1.68008	807	31.9088	1311.11	194.51	191899	2003	0
27377.8	1.68008	705	31.9088	1311.11	194.51	191559	2003	0
27402	1.68008	572	31.9088	1311.11	194.51	191273	2003	0
27417.1	1.68008	630	31.9088	1311.11	194.51	191193	2003	0
27399.3	1.68008	630	31.9088	1311.11	194.51	191106	2003	0
27386.8	1.68008	751	31.9088	1311.11	194.51	191187	2003	0
25256.6	1.67985	962	31.9088	1015.26	194.51	187255	2003	0
25255.7	1.67985	871	31.9088	1015.26	194.51	187062	2003	0
25252.8	1.67985	973	31.9088	1015.26	194.51	187116	2003	7
25255.4	1.67985	892	31.9088	1015.26	194.51	186738	2003	0
25249.4	1.67985	719	31.9088	1015.26	194.51	186713	2003	18
25178.4	1.67985	1102	31.9088	1015.26	194.51	187025	2003	0
25171.6	1.67985	1142	31.9088	1015.26	194.51	186805	2003	0
25168.1	1.67985	1102	31.9088	1015.26	194.51	186566	2003	7
25087.8	1.67985	1323	31.9088	1015.26	194.51	185835	2003	11
25066.7	1.67985	1303	31.9088	1015.26	194.51	185474	2003	0
25061.7	1.67985	1273	31.9088	1015.26	194.51	185444	2003	44
25056.8	1.67985	943	31.9088	1231.39	194.51	185089	2003	0
24963.9	1.67991	1409	31.9088	1015.26	194.51	184585	2003	0
24959.5	1.67991	1479	31.9088	1231.39	194.51	184558	2003	22
24951.8	1.67991	1489	31.9088	1231.39	194.51	184459	2003	36
24946.2	1.67991	1319	31.9088	1231.39	194.51	184131	2003	7
24926.5	1.67991	1370	31.9088	1231.39	194.51	184236	2003	0
24904.2	1.67991	1466	31.9088	1231.39	194.51	183931	2003	0
24881.5	1.67991	1535	31.9088	1231.39	194.51	183916	2003	7
24869.3	1.67991	1595	31.9088	1231.39	194.51	183746	2003	0
24790	1.68002	1583	31.9088	1231.39	194.51	182984	2003	0
24776.8	1.68002	1606	31.9088	1231.39	194.51	182901	2003	0
24691.5	1.68002	1840	31.9088	1281.16	194.51	181761	2003	0
24683.7	1.68002	1714	31.9088	1281.16	194.51	181719	2003	0
24670.4	1.68002	1590	31.9088	1281.16	194.51	181514	2003	0
24650.1	1.68002	1483	31.9088	1281.16	194.51	181204	2003	0
24540.6	1.68002	1428	31.9088	1280.88	194.51	179179	2003	0
24512.6	1.68002	1108	27.1371	1280.88	194.51	179068	2003	0
24554.3	1.68002	1422	31.9088	1280.88	194.51	179162	2003	22
24578.8	1.68008	2392	31.9088	1280.88	194.51	179319	2003	88
24473.4	1.68008	3171	31.9088	1280.88	194.51	177243	2003	0
24462.6	1.68008	1464	31.9088	1280.88	194.51	176806	2003	0
15355.7	1.72177	886	10.8189	1668.98	180.16	24001.4	2003	0
15401.1	1.72177	636	10.8189	1690.99	180.16	23735.6	2003	0
15934.8	1.72111	409	8.6837	1694.71	180.16	22988.1	2003	0
15380.7	1.72177	566	10.8189	1690.99	180.16	23700.6	2003	0
15556.6	1.72137	630	8.6837	1690.99	180.16	23369.5	2003	0
15538.5	1.72164	289	8.6837	1690.99	180.16	23378.2	2003	0
15646.4	1.72124	608	8.6837	1690.99	180.16	23370.9	2003	0
15738.4	1.72124	478	8.6837	1690.99	180.16	23482.3	2003	0
15550.2	1.72137	660	8.6837	1690.99	180.16	23362.8	2003	0
15843.1	1.72111	632	8.6837	1694.71	180.16	23270	2003	0
15648.3	1.72124	696	8.6837	1690.99	180.16	23361.3	2003	0
15288.9	1.72177	1036	10.8189	1690.99	180.16	23920.5	2003	0
15267.6	1.72177	598	10.8189	1690.99	180.16	24105	2003	0
15851.5	1.72111	591	8.6837	1694.71	180.16	23085.3	2003	0
15425.7	1.72164	149	8.6837	1690.99	180.16	23268.1	2003	0
15558.6	1.72137	669	8.6837	1690.99	180.16	23276.4	2003	11
15557.1	1.72137	650	8.6837	1690.99	180.16	23276.4	2003	0
15319.9	1.72177	610	8.6837	1690.99	180.16	23498.3	2003	0
15234.3	1.72177	353	10.8189	1686.76	180.16	24241.1	2003	0
15870.8	1.72111	571	8.6837	1694.71	180.16	23031.8	2003	0
15663.2	1.72124	798	8.6837	1690.99	180.16	23282.2	2003	0
15663.2	1.72124	798	8.6837	1690.99	180.16	23279.4	2003	0
15224.2	1.72177	1069	8.6837	1690.99	180.16	23783.9	2003	0
15182.6	1.72177	1201	8.6837	1686.76	180.16	24156.2	2003	0
15155.3	1.72177	1371	8.6837	1686.76	180.16	24074	2003	0
6644.5	0.906933	797	43.0916	2160.41	181.7	76764	2004	0
6620.26	0.906933	324	43.0916	2160.41	181.7	76341.1	2004	0
6631.34	0.906933	3730	43.0916	2160.41	181.7	76742.2	2004	0
6671.81	0.907014	6300	43.0916	2160.41	181.7	76948.5	2004	0
6606.53	0.906933	383	43.0916	2160.41	181.7	76339.3	2004	0
6599.6	0.906933	531	43.0916	2160.41	181.7	76457.8	2004	0
6631.07	0.907014	4521	43.0916	2160.41	181.7	76791.7	2004	0
6583.88	0.906933	527	43.0916	2160.41	181.7	76523.2	2004	0
6585.41	0.907014	4471	43.0916	2160.41	181.7	76630.7	2004	0
6632.98	0.907014	6005	43.0916	2160.41	181.7	76707.1	2004	0
6600.59	0.907014	8010	43.0916	2160.41	181.7	76615	2004	0
6567.15	0.907014	9700	43.0916	2160.41	181.7	76546.1	2004	0
6556.37	0.907014	29567	43.0916	2160.41	181.7	76607.1	2004	0
6565.07	0.907014	31225	43.0916	2160.41	181.7	76519.7	2004	0
6514.01	0.907177	70872	40.3418	2160.41	181.7	76462	2004	0
8491.87	0.908672	661	40.3418	2004.38	181.7	73435.8	2004	0
8437.91	0.908672	684	40.3418	2001.3	181.7	73556.3	2004	7
8437.46	0.908672	708	40.3418	2001.3	181.7	73617.4	2004	0
8484.41	0.908672	722	40.3418	2004.38	181.7	73338.3	2004	0
8364.66	0.908767	842	40.3418	2001.3	181.7	73586.2	2004	0
8506.02	0.908767	721	40.3418	2004.38	181.7	73079.9	2004	0
8421.03	0.908767	828	40.3418	2001.3	181.7	73380.9	2004	0
8356.19	0.908767	861	40.3418	2001.3	181.7	73553.8	2004	0
8551.91	0.908767	702	40.3418	2004.38	181.7	72812	2004	7
8272.52	0.908956	988	40.3418	2001.3	181.7	73830.2	2004	0
8558.52	0.908767	626	40.3418	2004.38	181.7	72744	2004	0
8508.24	0.908767	746	40.3418	2004.38	181.7	73018.2	2004	0
8561.54	0.908767	619	40.3418	2004.38	181.7	72842	2004	0
8413.48	0.908956	824	40.3418	2001.3	181.7	73344.6	2004	0
8365.13	0.908956	860	40.3418	2001.3	181.7	73472.8	2004	0
8475.46	0.908956	789	40.3418	2004.38	181.7	73158.3	2004	0
8305.3	0.908956	796	40.3418	2001.3	181.7	73786.3	2004	0
8505.83	0.908956	754	40.3418	2004.38	181.7	73083.5	2004	0
8519	0.908956	732	40.3418	2004.38	181.7	73022.8	2004	0
8487.94	0.908956	719	40.3418	1844.45	181.7	73204.2	2004	0
14883	0.92422	855	48.8824	1813.09	172.23	90907.7	2004	0
14880.4	0.92418	836	48.8824	1813.09	172.23	90595.9	2004	0
14850.5	0.92422	932	48.8824	1813.09	172.23	91167.8	2004	0
14844.8	0.92422	1053	48.8824	1813.09	172.23	90931.5	2004	0
14831.6	0.92418	1087	48.8824	1813.09	172.23	90835	2004	0
14839.9	0.92418	1200	48.8824	1813.09	172.23	90581.1	2004	0
14837	0.92418	982	48.8824	1813.09	172.23	90398.1	2004	0
14848.8	0.92418	896	48.8824	1813.09	172.23	89918.9	2004	0
14790.9	0.92418	1504	48.8824	1813.09	172.23	90811.8	2004	0
14797.8	0.92418	1311	48.8824	1813.09	172.23	90506.9	2004	0
14792.9	0.92418	1077	48.8824	1813.09	172.23	90147.9	2004	0
14730.2	0.92418	1693	48.8824	1813.09	172.23	90997	2004	7
14841.8	0.92418	954	48.8824	1813.09	172.23	89412.9	2004	0
14727.2	0.92418	1567	48.8824	1813.09	172.23	90766.2	2004	0
14739	0.92418	1395	48.8824	1813.09	172.23	90355	2004	0
14689.6	0.92422	1907	48.8824	1813.09	172.23	90971.7	2004	0
14684.3	0.92418	1886	48.8824	1813.09	172.23	90780.6	2004	0
14682.4	0.92418	1346	48.8824	1813.09	172.23	90603.1	2004	0
8072.16	0.910669	533	40.3418	1924.12	175.65	67478.7	2004	0
8066.36	0.910669	542	40.3418	1924.12	175.65	67053.3	2004	0
8047.87	0.910669	533	40.3418	1924.12	175.65	66905.3	2004	0
8069.54	0.910669	461	40.3418	1924.12	175.65	66459.7	2004	0
8162.12	0.910669	509	40.3418	1924.12	175.65	67267.5	2004	0
8144.8	0.910669	505	40.3418	1910.62	175.65	67172	2004	0
8023.42	0.910669	543	40.3418	1910.62	175.65	66161.3	2004	0
8110.82	0.910669	534	40.3418	1910.62	175.65	66596.1	2004	0
8121.74	0.910669	517	40.3418	1910.62	175.65	66716.4	2004	0
8098.7	0.910669	518	40.3418	1910.62	175.65	66449.6	2004	0
8039.71	0.910669	436	40.3418	1910.62	175.65	65570.7	2004	0
8090.86	0.910776	479	40.3418	1910.62	175.65	66071.1	2004	0
8034.99	0.910776	535	40.3418	1910.62	175.65	65944	2004	0
7993.41	0.910776	495	40.3418	1910.62	175.65	65393.2	2004	0
7973.05	0.910776	448	40.3418	1910.62	175.65	65502.6	2004	0
8024.57	0.910776	501	40.3418	1910.62	175.65	65714.5	2004	0
8074.08	0.910776	407	40.3418	1910.62	175.65	65806.6	2004	0
8046.15	0.910776	457	40.3418	1910.62	175.65	65654.7	2004	7
18834.8	0.923288	688	37.5111	2106.57	172.23	58278.9	2004	0
18832.8	0.923288	665	37.5111	2106.57	172.23	58493.3	2004	0
18785	0.923288	872	37.5111	2106.57	172.23	58740	2004	0
18745.8	0.923295	774	37.5111	2106.57	172.23	58861.7	2004	0
18782	0.923288	941	37.5111	2106.57	172.23	58771.5	2004	0
18732.5	0.923288	818	37.5111	2106.57	172.23	58972.9	2004	0
18701.2	0.923295	761	37.5111	2106.57	172.23	59225	2004	7
18781.1	0.923288	802	37.5111	2106.57	172.23	58793.9	2004	0
18729.3	0.923288	1094	37.5111	2106.57	172.23	58992.3	2004	0
18697.4	0.923288	968	37.5111	2106.57	172.23	59336.3	2004	0
18739.5	0.923288	968	37.5111	2106.57	172.23	59107.8	2004	0
18701.7	0.923288	1149	37.5111	2106.57	172.23	59184	2004	0
18703.4	0.923288	1055	37.5111	2106.57	172.23	59253.4	2004	0
18645	0.923288	925	37.5111	2106.57	172.23	59643	2004	0
18654	0.923288	1308	37.5111	2106.57	172.23	59634.2	2004	0
18649.6	0.923288	1194	37.5111	2106.57	172.23	59649.9	2004	0
18561.6	0.923288	1668	37.5111	2106.57	172.23	60091.8	2004	0
929.304	0.912132	20289	35.1495	1795.02	174.05	40995.4	2004	0
897.475	0.912132	921	35.1495	1847.14	174.05	41102.7	2004	0
879.267	0.912299	2648	35.1495	1801.09	174.05	40924.3	2004	0
884.064	0.912299	297	35.1495	1847.14	174.05	41089.6	2004	0
884.645	0.912299	23431	35.1495	1795.02	174.05	40912.8	2004	0
843.719	0.912383	3590	35.1495	1801.09	174.05	40966.1	2004	0
862.144	0.912383	15546	35.1495	1795.02	174.05	41000	2004	0
891.053	0.912383	65837	35.1495	1795.02	174.05	40931.3	2004	0
843.935	0.912494	6444	35.1495	1795.02	174.05	41053.8	2004	0
882.8	0.912494	52951	35.1495	1795.02	174.05	41053.8	2004	0
818.754	0.912494	6008	35.1495	1801.09	174.05	40876.5	2004	0
823.578	0.912494	485	35.1495	1801.09	174.05	40876.5	2004	0
7104.39	0.915186	465	25.703	1703.22	172.32	57079	2004	0
7168.57	0.915186	573	25.703	1703.22	172.32	57071.4	2004	0
7198	0.915186	605	25.703	1703.22	172.32	57052.7	2004	0
7248.58	0.915186	226	25.703	1746.23	172.32	56665.9	2004	0
7310.24	0.915186	440	25.703	1703.22	172.32	56906.9	2004	0
7205.29	0.915309	504	25.703	1746.23	172.32	56712.3	2004	0
7212.61	0.915186	615	25.703	1703.22	172.32	56944.8	2004	7
7266.81	0.915186	553	25.703	1703.22	172.32	56952	2004	0
7307.55	0.915186	472	25.703	1703.22	172.32	56895	2004	0
7308.21	0.915309	230	25.703	1746.23	172.32	56289.3	2004	0
7245	0.915309	441	25.703	1746.23	172.32	56559	2004	0
7269.99	0.915186	535	25.703	1703.22	172.32	56895	2004	0
7222.04	0.915309	510	25.703	1746.23	172.32	56699.4	2004	0
7226.35	0.915309	606	25.703	1703.22	172.32	56859.1	2004	0
7226.87	0.915309	512	25.703	1746.23	172.32	56746	2004	0
7264.27	0.915309	582	25.703	1703.22	172.32	57003.2	2004	0
7261.5	0.915309	444	25.703	1746.23	172.32	56568.3	2004	0
7246.35	0.915309	484	25.703	1746.23	172.32	56661.3	2004	0
7258.13	0.915309	574	25.703	1703.22	172.32	56870.6	2004	7
7276.84	0.915309	420	25.703	1746.23	172.32	56505.4	2004	0
7262.78	0.915309	552	25.703	1703.22	172.32	56863.5	2004	0
7270.92	0.915309	337	25.703	1746.23	172.32	56627.5	2004	0
7305.76	0.915309	504	25.703	1703.22	172.32	56851.8	2004	0
6559.41	0.915557	495	25.703	1746.23	172.32	55407.7	2004	0
6566.25	0.915681	574	25.703	1746.23	172.32	55443	2004	0
6577.78	0.915681	453	25.703	1746.23	172.32	55433.5	2004	0
6522.42	0.915681	549	25.703	1746.23	172.32	55237	2004	0
6632.41	0.915681	324	25.703	1746.23	172.32	55621.9	2004	0
6640.68	0.915681	309	25.703	1746.23	172.32	55702.8	2004	0
6479.53	0.915681	726	25.703	1746.23	172.32	55162	2004	0
6529.85	0.915681	648	25.703	1746.23	172.32	55258.9	2004	0
6493.87	0.915681	656	25.703	1746.23	172.32	55248.2	2004	0
6508.14	0.915681	609	25.703	1746.23	172.32	55228.5	2004	0
6548.26	0.915681	507	25.703	1746.23	172.32	55323.5	2004	0
6562.39	0.915681	358	25.703	1746.23	172.32	55496.2	2004	0
6533.37	0.915681	541	25.703	1746.23	172.32	55368.1	2004	0
6503.57	0.915681	639	25.703	1746.23	172.32	55195	2004	0
6563.02	0.915681	417	25.703	1746.23	172.32	55389.3	2004	0
6264.65	0.926382	64047	25.703	1636.2	172.97	55834.5	2004	0
6248.94	0.926382	70826	25.703	1636.2	171.17	55814.2	2004	0
6242.46	0.926382	55909	25.703	1636.2	171.17	55610.7	2004	0
6316.82	0.926382	38355	25.703	1636.2	172.97	55867.8	2004	0
6233.34	0.926382	27587	25.703	1636.2	171.17	55565.1	2004	0
6317.79	0.926382	7714	25.703	1636.2	172.97	55730.5	2004	0
6298.04	0.926382	36007	25.703	1636.2	172.97	55672.3	2004	0
6345.68	0.926312	11439	25.703	1636.2	172.97	55791.7	2004	0
6361.86	0.926312	6181	25.703	1636.2	172.97	55849.5	2004	0
6387.97	0.926312	811	25.703	1636.2	172.97	55634.5	2004	0
6404.11	0.926312	162	25.703	1636.2	172.97	55593.6	2004	0
6407.9	0.926312	99	25.703	1636.2	172.97	55587.9	2004	0
5491.96	0.926598	34283	25.703	1581.87	170.57	52569.2	2004	0
5504.88	0.926598	32195	25.703	1581.87	170.57	52649.2	2004	0
5521.2	0.926453	21302	25.703	1581.87	170.57	52624.3	2004	0
5470.67	0.926598	41896	25.703	1581.87	170.57	52475.8	2004	0
5517.35	0.926453	23963	25.703	1581.87	170.57	52664.1	2004	0
5444.02	0.926598	52036	25.703	1581.87	170.57	52472.9	2004	0
5437.26	0.926598	76946	25.703	1581.87	170.57	52351.6	2004	0
5475.02	0.926598	27538	25.703	1581.87	170.57	52380.4	2004	0
5519.4	0.926453	20699	25.703	1581.87	170.57	52501	2004	0
5476.38	0.926598	31450	25.703	1581.87	170.57	52468	2004	0
5530.73	0.926453	23031	25.703	1581.87	170.57	52612	2004	0
5490.38	0.926453	17001	25.703	1581.87	170.57	52412.1	2004	0
5426.39	0.926598	59417	25.703	1581.87	170.57	52277	2004	0
5468.71	0.926453	16033	25.703	1581.87	170.57	52440.7	2004	0
5377.76	0.926671	148266	25.703	1581.87	170.57	52239.3	2004	0
10482.5	0.921366	652	45.9157	711.623	146.18	52375.8	2004	0
10478.9	0.921366	822	45.9157	711.623	146.18	52218.7	2004	0
10469.5	0.921192	888	45.9157	711.623	146.18	52221.5	2004	0
10447.1	0.921192	889	45.9157	711.623	146.18	52105.1	2004	5
10335.2	0.921106	789	45.9157	711.623	146.18	52123.7	2004	0
10355.2	0.921106	875	45.9157	711.623	146.18	52025.7	2004	5
10453.4	0.921192	842	45.9157	711.623	146.18	52010	2004	0
10451.9	0.921192	842	45.9157	711.623	146.18	51928.6	2004	5
10354.1	0.921106	1086	45.9157	711.623	146.18	51885.4	2004	0
10385.4	0.921106	1071	45.9157	711.623	146.18	51815.6	2004	0
10071.3	0.920774	1007	45.9157	711.623	146.18	52695.1	2004	5
10387.5	0.921106	1020	45.9157	711.623	146.18	51663.9	2004	0
10270.2	0.920856	1359	45.9157	711.623	146.18	51378.4	2004	0
10303.4	0.920856	1296	45.9157	711.623	146.18	51340.2	2004	0
10189.1	0.920774	1373	45.9157	711.623	146	51446.9	2004	0
10260.5	0.920774	1251	45.9157	711.623	146	51159.7	2004	0
10256.9	0.920774	1225	45.9157	711.623	146	51190.2	2004	0
10350	0.920774	1095	45.9157	711.623	146	51106.3	2004	37
10233.7	0.920693	968	45.9157	711.623	146	51771.7	2004	5
10386.7	0.920534	772	45.9157	711.623	146	51444.5	2004	23
7648.68	0.898912	1871	216.286	434.138	142.17	60542.1	2004	0
35694	0.610518	739	44.6712	1874.95	161.03	168906	2004	0
35710	0.610578	645	44.6712	1874.95	161.03	168797	2004	0
35704.5	0.610578	752	44.6712	1874.95	161.03	168803	2004	5
35628.7	0.610518	824	44.6712	1874.95	161.03	169503	2004	0
35676	0.610578	754	44.6712	1874.95	161.03	169231	2004	0
35628.2	0.610578	872	44.6712	1874.95	161.03	169675	2004	5
35671.5	0.610578	811	44.6712	1874.95	161.03	169373	2004	0
35640.4	0.610578	836	44.6712	1874.95	161.03	169642	2004	0
35542.4	0.610518	841	44.6712	1874.95	161.03	170022	2004	0
35691.3	0.610578	745	44.6712	1874.95	161.03	169232	2004	0
35646.9	0.610578	808	44.6712	1874.95	161.03	169813	2004	0
35556.6	0.610518	937	44.6712	1874.95	161.03	170112	2004	0
35711.1	0.610578	692	44.6712	1874.95	161.03	169033	2004	0
35653	0.610578	819	44.6712	1874.95	161.03	169716	2004	0
35600.4	0.610578	693	44.6712	1874.95	161.03	170149	2004	0
35653.7	0.610578	743	44.6712	1874.95	161.03	169815	2004	172
35588.2	0.610578	813	44.6712	1874.95	161.03	170393	2004	0
35604.6	0.610578	893	44.6712	1874.95	161.03	170385	2004	0
35525	0.610578	1065	44.6712	1874.95	161.03	170698	2004	5
35549.3	0.610578	880	44.6712	1874.95	161.03	170645	2004	0
35583.6	0.610578	982	44.6712	1874.95	161.03	170545	2004	0
35508.7	0.610578	1330	44.6712	1874.95	161.03	170688	2004	0
35538.5	0.610578	1204	44.6712	1874.95	161.03	170733	2004	0
35558.7	0.610578	1054	44.6712	1874.95	161.03	170698	2004	0
27382	0.610458	640	31.9088	1009.27	147.5	193589	2004	0
27366.9	0.610458	729	31.9088	1009.27	147.5	193712	2004	0
27371.8	0.610458	755	31.9088	1009.27	147.5	193516	2004	0
27418.6	0.610458	709	31.9088	1009.27	147.5	193497	2004	0
27331.9	0.610458	743	31.9088	1009.27	147.5	193658	2004	0
27414.9	0.610458	757	31.9088	1009.27	147.5	193565	2004	0
27322.8	0.610458	768	31.9088	1009.27	147.5	193418	2004	0
27407.4	0.610458	804	31.9088	1009.27	147.5	193445	2004	0
27470.4	0.610458	661	31.9088	1009.27	147.5	193388	2004	0
27355.9	0.610458	876	31.9088	1009.27	147.5	193321	2004	0
27380.1	0.610518	948	31.9088	1047.83	147.5	193014	2004	0
27371.8	0.610518	911	31.9088	1047.83	147.5	193037	2004	0
27454.4	0.610458	821	31.9088	1047.83	147.5	192954	2004	0
27376.8	0.610518	823	31.9088	1047.83	147.5	192776	2004	0
27451.2	0.610458	910	31.9088	1047.83	147.5	192884	2004	0
27455.7	0.610458	812	31.9088	1047.83	147.5	192882	2004	0
27323.8	0.610518	834	31.9088	1039.6	147.5	192384	2004	5
27284.3	0.610518	946	31.9088	1039.6	147.5	192242	2004	0
27339.6	0.610518	699	31.9088	1039.6	147.5	192033	2004	0
27324.3	0.610518	854	31.9088	1039.6	147.5	192101	2004	0
27381.8	0.610518	636	31.9088	1039.6	147.5	191806	2004	0
27291	0.610518	843	31.9088	1039.6	147.5	192058	2004	0
27366.9	0.610518	686	31.9088	1039.6	147.5	191850	2004	0
27342.9	0.610518	838	31.9088	1039.6	147.5	191813	2004	0
27405.7	0.610518	525	31.9088	1039.6	147.5	191605	2004	0
27369.3	0.610518	726	31.9088	1039.6	147.5	191711	2004	0
27347	0.610518	821	31.9088	1039.6	147.5	191719	2004	0
27406	0.610518	646	31.9088	1039.6	147.5	191397	2004	0
27376.6	0.610518	716	31.9088	1039.6	147.5	191574	2004	0
27388.1	0.610518	768	31.9088	1039.6	147.5	191239	2004	0
25246.5	0.610278	962	31.9088	743.893	147.5	187217	2004	0
25237.4	0.610278	995	31.9088	743.893	147.5	187058	2004	0
25239.6	0.610278	970	31.9088	743.893	147.5	186837	2004	0
25211.5	0.610278	1072	31.9088	743.893	147.5	187049	2004	5
25202.4	0.610278	1093	31.9088	743.893	147.5	187127	2004	9
25173.4	0.610278	1107	31.9088	743.893	147.5	186921	2004	0
25156.9	0.610278	1168	31.9088	743.893	147.5	186625	2004	0
25139.9	0.610278	1214	31.9088	743.893	147.5	186501	2004	0
25149.5	0.610278	1053	31.9088	743.893	147.5	186160	2004	0
25128.4	0.610278	1012	31.9088	743.893	147.5	185801	2004	56
25081.5	0.610278	1297	31.9088	743.893	147.5	185792	2004	0
25093.8	0.610278	498	31.9088	960.025	147.5	185484	2004	102
25041.5	0.610338	1312	31.9088	743.893	147.5	185133	2004	0
25040.3	0.610338	1314	31.9088	743.893	147.5	185258	2004	46
25028	0.610278	1101	31.9088	960.025	147.5	184874	2004	0
24965.6	0.610338	1188	31.9088	960.025	147.5	184362	2004	0
24937.8	0.610338	1326	31.9088	743.893	147.5	184176	2004	0
24915.9	0.610338	873	31.9088	960.025	147.5	183989	2004	0
24926.9	0.610338	1223	31.9088	743.893	147.5	184255	2004	0
24974.6	0.610458	542	31.9088	743.893	147.5	184329	2004	0
24941.2	0.610458	772	31.9088	743.893	147.5	184180	2004	0
24749.1	0.610458	1683	31.9088	960.025	147.5	182570	2004	5
24691.7	0.610458	1204	31.9088	997.515	147.5	181493	2004	0
24679.1	0.610458	1834	31.9088	997.515	147.5	181414	2004	0
24665.5	0.610458	1781	31.9088	997.515	147.5	181408	2004	0
24646.2	0.610458	1650	31.9088	997.515	147.5	181270	2004	0
24627.4	0.610458	1923	31.9088	997.515	147.5	180636	2004	0
24599.6	0.610458	1142	31.9088	997.515	147.5	180490	2004	5
24598.7	0.610518	2235	31.9088	997.237	147.5	179736	2004	9
24507.1	0.610458	1107	27.1371	997.237	147.5	178967	2004	0
24480.2	0.610518	2968	31.9088	997.237	147.5	177286	2004	0
24462.1	0.610518	2145	31.9088	997.237	147.5	176795	2004	0
1280.1	0.0545788	947	18.3811	455.205	335.37	16153.2	2005	0
964.566	0.0544205	2268	18.3811	458.628	335.37	16153.2	2005	0
1224.32	0.0545465	1064	18.3811	455.205	335.37	16153.2	2005	0
976.072	0.0544671	4086	18.3811	455.205	335.37	16150.9	2005	0
1321.23	0.0546609	1219	18.3811	455.205	335.37	16153.2	2005	0
945.298	0.0544515	1333	18.3811	458.628	335.37	16123	2005	0
1236.07	0.0546115	1797	18.3811	455.205	335.37	16127.2	2005	0
997.192	0.0544828	11273	18.3811	455.205	335.37	16127.2	2005	0
946.446	0.0544205	1070	18.3811	458.628	335.37	16127.2	2005	0
955.895	0.0544671	5967	18.3811	455.205	335.37	16139.8	2005	0
1179.48	0.0545465	986	18.3811	455.205	335.37	16150.9	2005	0
1293.82	0.0546609	1330	18.3811	455.205	335.37	16127.2	2005	0
917.375	0.0544515	1389	18.3811	458.628	335.37	16127.2	2005	0
952.641	0.0544828	10724	18.3811	455.205	335.37	16123	2005	0
1145.95	0.0545465	878	18.3811	455.205	335.37	16123	2005	0
1363.4	0.0546776	733	18.3811	455.205	335.37	16127.2	2005	0
923.209	0.0544671	23443	18.3811	455.205	335.37	16127.2	2005	0
901.493	0.0544671	23355	18.3811	458.628	335.37	16150.9	2005	0
890.654	0.0544515	13425	18.3811	458.628	335.37	16153.2	2005	0
876.634	0.0544515	15256	18.3811	458.628	335.37	16123	2005	0
1120.24	0.0545465	650	18.3811	455.205	335.37	16127.2	2005	0
1152.74	0.0545951	3963	18.3811	455.205	335.37	16127.2	2005	0
1274.98	0.0546609	781	18.3811	455.205	335.37	16150.9	2005	0
1333.1	0.0546776	557	18.3811	455.205	335.37	16153.2	2005	0
1311.7	0.0546776	531	18.3811	455.205	335.37	16123	2005	0
1336.82	0.0546444	471	18.3811	455.205	335.37	16150.9	2005	0
1449.87	0.054728	532	18.3811	455.205	335.37	16153.2	2005	0
1407.19	0.0547111	571	18.3811	455.205	335.37	16127.2	2005	0
1402.42	0.0547111	554	18.3811	455.205	335.37	16127.2	2005	0
5597.27	0.0989046	2096	24.1282	1825	351	199955	2005	0
5953.71	0.0992055	2859	24.1282	1914.44	351	204539	2005	0
7482.53	0.103429	1471	24.1282	2019.2	351	201465	2005	0
6780.11	0.0996657	1642	24.1282	1967.84	351	200824	2005	0
6033.21	0.0994191	2056	24.1282	1914.43	351	203856	2005	0
5991.46	0.0995421	2002	24.1282	1914.43	351	203741	2005	0
7241.51	0.103403	1127	24.1282	1967.84	351	201407	2005	0
5780.87	0.099573	1606	24.1282	1914.43	351	203770	2005	0
5245.71	0.0994498	1386	24.1282	1914.44	351	204709	2005	0
4709.77	0.0992968	1702	24.1282	1824.55	351	199832	2005	0
4162.26	0.0990243	1325	24.1282	1745.7	351	196255	2005	0
5055.68	0.0995113	1435	24.1282	1824.55	351	203816	2005	0
5234.66	0.099573	733	24.1282	1824.55	351	204702	2005	0
3794.54	0.0988451	3770	24.1282	1745.7	353.41	194639	2005	0
3894.59	0.0990243	1970	24.1282	1745.7	351	196071	2005	0
4143.7	0.0993273	1525	24.1282	1824.55	351	197965	2005	0
3059.77	0.0988451	3558	22.6886	1745.7	353.41	191593	2005	0
2788.77	0.0986974	7082	22.6886	1644.39	353.41	188906	2005	0
3269.76	0.0990845	2323	24.1282	17.5078	353.41	194499	2005	0
2407.62	0.0989046	6848	22.6886	1634.33	353.41	189666	2005	0
5366.94	0.106503	1117	28.232	173.5	339.23	193659	2005	0
5337.84	0.106438	926	28.232	173.5	339.23	193654	2005	0
5343.8	0.106438	1263	28.232	2051.11	339.23	193543	2005	0
5342.13	0.106438	1400	28.232	2051.11	339.23	193694	2005	0
5378.64	0.106503	1489	28.232	173.5	339.23	193655	2005	0
5641.27	0.106633	1020	28.232	1967.18	339.23	193602	2005	0
5386.1	0.106438	1285	28.232	2051.11	339.23	193657	2005	0
5613.22	0.106633	1388	28.232	1967.18	339.23	193595	2005	0
5645.91	0.106665	1214	28.232	1967.18	339.23	193595	2005	0
5502.46	0.106535	910	28.232	1967.18	339.23	193664	2005	0
5660.32	0.106665	920	28.232	1967.18	339.23	193644	2005	0
5843.91	0.106763	479	28.232	1967.18	339.23	193222	2005	0
5510.23	0.106503	1269	28.232	1931.48	339.23	193717	2005	0
5512.89	0.106503	1325	28.232	1931.48	339.23	193672	2005	0
5575.35	0.106633	1440	28.232	1967.18	339.23	193471	2005	0
5835.21	0.106763	575	28.232	1967.18	339.23	193131	2005	0
5580.31	0.106568	1448	28.232	1967.18	339.23	193644	2005	0
5745.3	0.106698	777	28.232	1967.18	339.23	193638	2005	0
5759.73	0.106698	649	28.232	1967.18	339.23	193582	2005	0
5685.14	0.106665	868	28.232	1967.18	339.23	193602	2005	0
5591.59	0.106568	1365	28.232	1967.18	339.23	193675	2005	0
5676.88	0.106665	1194	28.232	1967.18	339.23	193471	2005	0
5678.91	0.106665	1265	28.232	1967.18	339.23	193644	2005	0
5629.37	0.106535	1106	28.232	1931.48	339.23	193725	2005	0
5692.33	0.106633	1223	28.232	1967.18	339.23	193657	2005	0
5693.78	0.106633	1228	28.232	1967.18	339.23	193471	2005	0
5694.37	0.106633	1214	28.232	1967.18	339.23	193644	2005	0
5712.81	0.106633	1156	28.232	1967.18	339.23	193651	2005	0
5792.07	0.106665	778	28.232	1967.18	339.23	193644	2005	0
3641.95	0.106763	858	28.232	1967.18	339.23	193595	2005	0
5707.56	0.109456	1063	28.604	1731.84	333.56	173108	2005	0
3472.5	0.107998	1122	28.232	1967.18	339.23	193595	2005	0
5561.96	0.109423	985	28.604	1731.84	333.56	175710	2005	0
2931.57	0.106535	1958	28.232	1931.48	339.23	195671	2005	0
3207.12	0.106796	2148	28.232	1931.48	339.23	193597	2005	0
5647.46	0.10949	1285	28.604	1731.84	333.56	171869	2005	0
5672.83	0.109624	1084	28.604	1731.84	333.29	168055	2005	0
5338.91	0.109456	753	28.604	1731.84	333.56	177976	2005	0
2933	0.106796	3774	28.232	1931.48	339.23	193874	2005	0
3601.59	0.108375	1419	28.232	1967.18	339.23	192987	2005	0
3721.27	0.108534	1757	28.232	1967.18	339.23	193109	2005	0
2766.9	0.106763	3238	28.232	1931.48	339.23	194528	2005	0
5619.97	0.109759	1150	28.604	1731.84	333.29	164004	2005	0
5202.91	0.10949	820	28.604	1731.84	333.56	178134	2005	0
2452	0.106568	4654	28.232	1931.48	339.23	197191	2005	0
3211.77	0.108185	2400	28.232	1967.18	339.23	193585	2005	0
3791	0.108664	956	28.232	1967.18	339.23	193108	2005	0
5496.91	0.109827	1595	28.604	1731.84	333.29	165122	2005	0
3688.03	0.108664	1701	28.232	1967.18	339.23	193108	2005	0
5126	0.109624	1154	28.604	1731.81	333.56	174327	2005	0
5326.75	0.109827	1707	28.604	1731.84	333.29	166393	2005	0
3400.29	0.108567	2022	28.232	1967.18	339.23	192987	2005	0
5427.87	0.110915	1210	28.604	1731.84	333.29	162971	2005	0
4772.38	0.109557	1520	28.604	1731.81	333.56	182651	2005	0
2319.18	0.106927	3353	28.232	1931.48	339.23	195466	2005	0
5370.29	0.111117	743	28.604	1731.81	333.29	159238	2005	0
4368.35	0.109624	1884	28.232	1731.81	333.56	184813	2005	0
2745.75	0.108631	1056	28.232	1861.91	339.23	193156	2005	0
4975.04	0.111083	1166	28.604	1938.14	333.29	163209	2005	0
4759.96	0.111083	1570	28.604	1938.14	333.29	165954	2005	0
2263.33	0.108502	1554	28.232	1861.91	339.23	193657	2005	0
3865.75	0.109759	2549	28.232	1938.14	333.56	187668	2005	0
4650.79	0.111184	1201	28.604	1938.14	333.29	166785	2005	0
1829.24	0.108279	1215	28.232	1831.39	339.23	193851	2005	0
3680.84	0.10986	7870	28.232	1938.14	333.56	187704	2005	0
1934.81	0.108664	979	28.232	1861.91	333.52	193644	2005	0
1274.9	0.107875	8640	28.232	1831.39	339.23	197474	2005	0
1614.88	0.108502	5255	28.232	1831.39	333.52	193759	2005	0
4433.86	0.111525	6814	28.604	1821.66	333.29	160997	2005	0
2821.4	0.11703	64	27.5364	1491.48	328.99	138611	2005	0
2828.51	0.117029	61	27.5364	1491.48	328.99	138688	2005	0
2810.48	0.11703	65	27.5364	1491.48	328.99	138561	2005	0
2821.48	0.117029	87	27.5364	1491.48	328.99	138806	2005	0
2797.78	0.11703	64	27.5364	1491.48	328.99	138591	2005	0
2806.34	0.117029	111	27.5364	1491.48	328.99	138737	2005	0
2777.73	0.117029	126	27.5364	1491.48	328.99	138627	2005	0
2771.47	0.117029	126	27.5364	1491.5	328.99	138549	2005	0
287.566	0.11677	101	27.5364	1240.19	328.37	120366	2005	0
280.607	0.11677	101	27.5364	1240.19	328.37	120217	2005	0
325.765	0.116721	93	27.5364	1240.19	328.37	120511	2005	0
250.355	0.116794	84	27.5364	1240.19	328.37	119947	2005	0
347.267	0.11677	109	27.5364	1240.19	328.37	120110	2005	0
227.071	0.116794	91	27.5364	1240.19	328.37	119632	2005	0
265.44	0.11677	90	27.5364	1240.19	328.37	120035	2005	0
220.355	0.116794	113	27.5364	1240.19	328.37	119804	2005	0
4715.01	0.149347	324	27.2776	43.7378	300.88	173433	2005	9
4539.37	0.149477	591	27.2776	43.7378	300.88	176864	2005	9
4493.21	0.14952	489	27.2776	43.7378	300.88	178587	2005	14
4469.26	0.14952	588	27.2776	43.7378	300.88	178495	2005	0
4490.98	0.14952	847	27.2776	43.7378	300.88	176928	2005	0
4442.81	0.149563	814	27.2776	43.7378	300.88	178438	2005	5
4668.94	0.14939	566	27.2776	43.7378	300.88	173137	2005	0
4396.8	0.149563	1025	27.2776	43.7378	300.88	179727	2005	0
4480.08	0.14952	797	27.2776	43.7378	300.88	176731	2005	0
4406.37	0.149563	911	27.2776	43.7378	300.88	178109	2005	0
4378.69	0.14965	1084	27.2776	43.7378	300.88	179727	2005	0
4749.26	0.149347	528	27.2776	43.7378	300.88	171423	2005	9
4556.46	0.149477	766	27.2776	43.7378	300.88	174991	2005	5
4751.44	0.149347	567	27.2776	43.7378	300.88	171529	2005	14
4748.98	0.14939	416	27.2776	43.7378	300.88	171309	2005	5
4457.25	0.14952	866	27.2776	43.7378	300.88	176478	2005	14
4648.93	0.149477	779	27.2776	43.7378	300.88	172897	2005	5
4549.71	0.14952	921	27.2776	43.7378	300.88	174877	2005	5
4360.91	0.14965	948	27.2776	43.7378	300.88	178082	2005	209
4647.23	0.149477	836	27.2776	43.7378	300.88	172771	2005	5
4348.95	0.14965	961	27.2776	43.7378	300.88	177820	2005	0
4547.18	0.14952	944	27.2776	43.7378	300.88	174655	2005	23
4446.85	0.149563	819	27.2776	43.7378	300.88	176399	2005	0
4467.12	0.149563	868	27.2776	43.7378	300.88	176310	2005	5
4481.71	0.149563	680	27.2776	43.7378	300.88	176182	2005	14
4512.13	0.14965	512	27.2776	43.7378	300.88	176162	2005	9
4587.99	0.149563	708	27.2776	43.7378	300.88	174501	2005	0
4600.2	0.149563	647	27.2776	43.7378	300.88	174436	2005	9
14631.1	0.320363	1334	78.1557	3727.14	285.87	79161	2005	0
14630.3	0.320363	1586	78.1557	3727.14	285.87	78768.4	2005	0
14684.3	0.320363	1612	78.1557	3727.14	285.87	77274.5	2005	0
14627.8	0.320363	1686	78.1557	3727.14	285.87	78720.3	2005	0
14552.7	0.320363	1849	78.1557	3727.14	285.87	80170.3	2005	0
14684.4	0.320363	1650	78.1557	3727.14	285.87	76934.8	2005	0
14626.2	0.320363	1820	78.1557	3727.14	285.87	78559.4	2005	0
14549	0.320363	1889	78.1557	3727.14	285.87	79901.5	2005	0
14497.9	0.320363	2444	78.1557	3727.14	285.87	80354.2	2005	0
14624.2	0.320363	1859	78.1557	3727.14	285.87	78081.8	2005	0
14672.4	0.320442	1652	78.1557	3727.14	285.87	76928.3	2005	0
14552.7	0.320363	2218	78.1557	3727.14	285.87	79809.2	2005	0
14499.4	0.320363	2017	78.1557	3727.14	285.87	80335.3	2005	0
14556.9	0.320363	2013	78.1557	3727.14	285.87	79513.1	2005	0
14398.9	0.320206	6309	78.1557	3727.14	285.87	81318	2005	0
14626.8	0.320363	1919	78.1557	3727.14	285.87	77876.6	2005	0
14521.5	0.320363	2142	78.1557	3727.14	285.87	79920.7	2005	0
14495.9	0.320363	3061	78.1557	3727.14	285.87	80173.1	2005	33
14560	0.320363	2465	78.1557	3727.14	285.87	79341.8	2005	0
14488.5	0.320363	1989	78.1557	3727.14	285.87	79940.8	2005	0
10914.7	0.359034	2079	38.983	4668.53	290.6	88431	2005	0
10888	0.359034	1613	38.983	4668.53	290.6	88561.3	2005	0
10889.4	0.359034	2405	38.983	4668.53	290.6	88282.8	2005	0
10874.1	0.359034	2150	38.983	4658.06	290.6	88469.5	2005	0
10845.5	0.359034	2503	38.983	4658.06	290.6	88292.7	2005	0
10900.3	0.35895	291	38.983	4668.53	290.6	87520.8	2005	0
10853.6	0.359034	2601	38.983	4668.53	290.6	88075.6	2005	0
10944	0.35895	307	38.983	4668.53	290.6	86927.1	2005	0
10924	0.35895	352	38.983	4668.53	290.6	87331.6	2005	0
10885	0.359034	174	38.983	4668.53	290.6	87857.8	2005	0
10824.2	0.359034	3404	38.983	4658.06	290.6	88259.7	2005	0
10822.5	0.359034	2243	38.983	4658.06	290.6	88295.3	2005	0
10903.4	0.35895	318	38.983	4668.53	290.6	87103.1	2005	0
10861.6	0.359034	172	38.983	4668.53	290.6	87455.8	2005	0
10900.5	0.35895	285	38.983	4668.53	290.6	87174	2005	0
10755.2	0.359202	5399	38.983	4658.06	290.6	88705.3	2005	0
10919.2	0.359034	213	38.983	4668.53	290.6	87013.9	2005	0
10730.6	0.359202	4751	38.983	4658.06	290.6	88703.1	2005	0
10740.9	0.359202	2685	38.983	4658.06	290.6	88186.8	2005	0
10710	0.359202	4266	38.983	4658.06	290.6	88350	2005	0
10727.4	0.359202	1252	38.983	4658.06	290.6	88159.2	2005	0
10781.3	0.359202	319	38.983	4658.06	290.6	87898.1	2005	0
8066.5	0.391061	19975	43.6739	3594.42	294.84	93047.8	2005	0
8089.25	0.391061	13026	43.6739	3594.42	294.84	93047.8	2005	0
8160.09	0.391061	1249	43.6739	3594.42	294.84	92979.9	2005	11
8144.42	0.391061	380	43.6739	3594.42	294.84	92845.1	2005	0
8148.06	0.391061	1367	43.6739	3594.42	294.84	92845.1	2005	11
8116.37	0.391234	1893	43.6739	3594.42	294.84	93031.9	2005	0
8075.48	0.391061	7568	43.6739	3594.42	294.84	93058.4	2005	0
8086.68	0.391061	5568	43.6739	3594.42	294.84	93058.4	2005	0
8078.21	0.391061	3456	43.6739	3594.42	294.84	93076.7	2005	22
8072.79	0.391061	3463	43.6739	3594.42	294.84	92918	2005	0
8036.86	0.391061	1471	43.6739	3594.42	294.84	93131	2005	11
8039.83	0.391234	1452	43.6739	3594.42	294.84	93131	2005	0
8034.51	0.391061	832	43.6739	3594.42	294.84	93230.8	2005	11
8012	0.391234	703	43.6739	3594.42	294.84	93152.5	2005	0
7977.31	0.391234	670	43.6739	3594.42	294.84	93220.6	2005	0
7976.6	0.391234	770	43.6739	3594.42	294.84	93063.9	2005	0
7981.58	0.391234	861	43.6739	3594.42	294.84	93048.3	2005	11
7928.42	0.391234	3760	43.6739	3594.42	294.84	93388.9	2005	0
6674.75	0.399102	399	43.0916	2067.44	287.51	76873.3	2005	0
6638.51	0.399102	225	43.0916	2067.44	287.51	76447.2	2005	11
6671.16	0.399102	1322	43.0916	2067.44	287.51	76775.2	2005	0
6624.71	0.399102	274	43.0916	2067.44	287.51	76321.4	2005	0
6632.8	0.399102	3730	43.0916	2067.44	287.51	76806.2	2005	0
6673.67	0.399188	4485	43.0916	2067.44	287.51	76821.2	2005	0
6599.6	0.399102	531	43.0916	2067.44	287.51	76460.4	2005	0
6632.74	0.399188	5187	43.0916	2067.44	287.51	76679.7	2005	0
6602.02	0.399102	355	43.0916	2067.44	287.51	76321.9	2005	0
6635.35	0.399188	3948	43.0916	2067.44	287.51	76806.8	2005	0
6596.78	0.399188	4249	43.0916	2067.44	287.51	76615.9	2005	0
6645.05	0.399188	7694	43.0916	2067.44	287.51	76725	2005	0
6587.45	0.399188	9332	43.0916	2067.44	287.51	76558.8	2005	11
6565.22	0.399188	4648	43.0916	2067.44	287.51	76466.2	2005	0
6567.91	0.399188	30593	43.0916	2067.44	287.51	76537.6	2005	0
6517.64	0.399188	52347	40.3418	2067.44	287.51	76430.8	2005	0
6514.01	0.399188	70872	40.3418	2067.44	287.51	76359	2005	0
8460.58	0.400775	683	40.3418	1913.16	287.51	73653.1	2005	0
8487.74	0.400775	675	40.3418	1916.68	287.51	73383	2005	0
8447.71	0.400775	784	40.3418	1913.16	287.51	73614	2005	0
8510.75	0.400775	705	40.3418	1916.68	287.51	73175.7	2005	0
8497.61	0.400775	743	40.3418	1916.68	287.51	73241.9	2005	0
8421.82	0.400856	817	40.3418	1913.16	287.51	73414.8	2005	7
8346.69	0.400856	831	40.3418	1913.16	287.51	73675.3	2005	0
8441.38	0.400856	820	40.3418	1916.68	287.51	73316.8	2005	0
8251.84	0.401018	807	40.3418	1913.16	287.51	73999.2	2005	0
8429	0.400856	824	40.3418	1913.16	287.51	73326.8	2005	11
8515.43	0.400856	752	40.3418	1916.68	287.51	73003.1	2005	0
8277.7	0.401018	1018	40.3418	1913.16	287.51	73893.1	2005	0
8347.89	0.401018	885	40.3418	1913.16	287.51	73661.3	2005	0
8296.94	0.401018	913	40.3418	1913.16	287.51	73724	2005	0
8519.36	0.401018	725	40.3418	1916.68	287.51	72896.2	2005	0
8369.92	0.401018	732	40.3418	1913.16	287.51	73451.6	2005	0
8369.92	0.401018	732	40.3418	1913.16	287.51	73451.6	2005	0
8476.17	0.401018	776	40.3418	1916.68	287.51	73133.2	2005	0
8438.31	0.401018	805	40.3418	1913.16	287.51	73269.9	2005	11
8541.24	0.401018	689	40.3418	1916.68	287.51	72810.5	2005	0
8527.08	0.401018	721	40.3418	1916.68	287.51	72857.5	2005	0
8480.71	0.401018	794	40.3418	1770.92	287.51	73117.8	2005	0
8490.62	0.401018	738	40.3418	1770.92	287.51	73053.5	2005	0
14885.4	0.443028	822	48.8824	1741.79	273.09	90907.7	2005	44
14850.8	0.443028	752	48.8824	1741.79	273.09	91385.3	2005	0
14845.7	0.443028	932	48.8824	1741.79	273.09	91140.9	2005	11
14811.3	0.443028	934	48.8824	1741.79	273.09	91489.9	2005	0
14806.1	0.443028	934	48.8824	1741.79	273.09	91209	2005	0
14830.8	0.443114	1262	48.8824	1741.79	273.09	90468.1	2005	0
14838.9	0.443114	925	48.8824	1741.79	273.09	90103.7	2005	0
14793.6	0.443114	1504	48.8824	1741.79	273.09	90750.1	2005	0
14842.1	0.443114	896	48.8824	1741.79	273.09	89933.6	2005	0
14791.5	0.443114	1339	48.8824	1741.79	273.09	90626.9	2005	0
14785.7	0.443114	1298	48.8824	1741.79	273.09	90322.2	2005	0
14852	0.443114	1025	48.8824	1741.79	273.09	89580.6	2005	0
14794	0.443114	890	48.8824	1741.79	273.09	89953.8	2005	0
14731.9	0.443114	1657	48.8824	1741.79	273.09	90856.6	2005	0
14702.6	0.443028	1830	48.8824	1741.79	273.09	91175.4	2005	0
14731.9	0.443114	1395	48.8824	1741.79	273.09	90322.8	2005	0
14695.9	0.443114	1774	48.8824	1741.79	273.09	90878.9	2005	0
14683.6	0.443114	2027	48.8824	1741.79	273.09	90644.5	2005	0
8069.13	0.402354	541	40.3418	1841.08	279.45	67381.5	2005	0
8056.65	0.402354	529	40.3418	1841.08	279.45	66899.4	2005	0
8073.9	0.402354	461	40.3418	1841.08	279.45	66573.5	2005	0
8060.91	0.402354	551	40.3418	1841.08	279.45	67259.9	2005	0
8037.88	0.402354	546	40.3418	1827.58	279.45	66741.9	2005	0
8046.12	0.402354	565	40.3418	1827.58	279.45	66936.7	2005	0
8049.1	0.402354	457	40.3418	1827.58	279.45	65826.1	2005	0
8121.61	0.402354	492	40.3418	1827.58	279.45	66703.3	2005	0
8016.27	0.402354	514	40.3418	1827.58	279.45	66137.3	2005	0
8003.1	0.402354	562	40.3418	1827.58	279.45	66143.1	2005	0
8106.61	0.40243	498	40.3418	1827.58	279.45	66404.9	2005	0
8003.65	0.40243	528	40.3418	1827.58	279.45	66093.1	2005	22
7988.62	0.40243	531	40.3418	1827.58	279.45	65836.8	2005	0
7997.24	0.40243	494	40.3418	1827.58	279.45	65612.8	2005	0
8018.02	0.40243	438	40.3418	1827.58	279.45	65102.5	2005	0
8093.23	0.40243	491	40.3418	1827.58	279.45	66058.9	2005	0
8077.18	0.40243	437	40.3418	1827.58	279.45	65806.6	2005	0
7999.78	0.40243	457	40.3418	1827.58	279.45	65538.6	2005	0
894.758	0.403356	868	35.1495	1775.26	282.12	41102.7	2005	0
906.721	0.403469	21022	35.1495	1726.79	282.12	40924.3	2005	0
883.654	0.403469	2575	35.1495	1732.87	282.12	40924.3	2005	0
881.388	0.403469	532	35.1495	1775.26	282.12	40978.9	2005	0
888.693	0.403469	15639	35.1495	1726.79	282.12	41014	2005	0
908.796	0.403469	42179	35.1495	1726.79	282.12	40945.4	2005	0
884.064	0.403469	441	35.1495	1775.26	282.12	40945.4	2005	0
860.941	0.403526	3661	35.1495	1732.87	282.12	40912.8	2005	0
857.696	0.403526	3236	35.1495	1732.87	282.12	40912.8	2005	0
863.992	0.403526	13147	35.1495	1726.79	282.12	40966.1	2005	0
901.485	0.403526	49507	35.1495	1726.79	282.12	41075.6	2005	0
840.054	0.403526	5911	35.1495	1732.87	282.12	41000	2005	0
884.53	0.403526	48712	35.1495	1726.79	282.12	40894.6	2005	0
839.514	0.403526	5160	35.1495	1732.87	282.12	40947.2	2005	0
820.864	0.403599	440	35.1495	1732.87	282.12	41053.8	2005	0
814.145	0.403599	6008	35.1495	1732.87	282.12	40876.5	2005	0
796.129	0.403599	12600	35.1495	1732.87	282.12	40956.2	2005	0
7172.77	0.405199	573	25.703	1638.93	281.86	56993.3	2005	0
7181.33	0.405199	591	25.703	1638.93	281.86	56920.7	2005	0
7246.42	0.405199	511	25.703	1638.93	281.86	56935.6	2005	0
7269.07	0.405199	250	25.703	1681.93	281.86	56575.2	2005	11
7303.34	0.405199	327	25.703	1638.93	281.86	56979.5	2005	0
7302.01	0.405199	469	25.703	1638.93	281.86	56952	2005	0
7249.14	0.405199	586	25.703	1638.93	281.86	56952	2005	0
7210.46	0.405264	625	25.703	1638.93	281.86	57007.1	2005	0
7309.16	0.405264	216	25.703	1681.93	281.86	56433.5	2005	0
7212.69	0.405264	561	25.703	1638.93	281.86	56846.4	2005	0
7266.55	0.405264	354	25.703	1681.93	281.86	56532.9	2005	0
7302.97	0.405199	472	25.703	1638.93	281.86	56895	2005	0
7257.43	0.405264	571	25.703	1638.93	281.86	56879.5	2005	7
7267.75	0.405264	373	25.703	1681.93	281.86	56501.5	2005	0
7271.33	0.405264	581	25.703	1638.93	281.86	56923.1	2005	0
7237.18	0.405264	571	25.703	1638.93	281.86	56883.8	2005	0
7307.96	0.405264	413	25.703	1638.93	281.86	56923.1	2005	0
7276.4	0.405264	563	25.703	1638.93	281.86	56841.8	2005	0
7285.81	0.405264	342	25.703	1681.93	281.86	56396.1	2005	11
7249.51	0.405264	462	25.703	1681.93	281.86	56736	2005	0
20067	0.527901	2390	341.936	272.642	262.8	68145	2005	0
20126.3	0.527981	2735	341.936	272.642	262.8	68350.4	2005	0
20007.4	0.527981	3487	341.936	272.642	262.8	68661	2005	0
20226.4	0.52814	2176	341.936	272.642	262.8	68780.8	2005	0
20657.3	0.52814	633	341.936	226.142	262.8	68555.4	2005	11
19933.2	0.527981	3677	341.936	272.642	262.8	69085.4	2005	0
20226.1	0.52814	2174	341.936	272.642	262.8	69085.4	2005	0
20716.2	0.528219	581	341.936	226.142	262.8	68323.2	2005	0
20223	0.52814	2021	341.936	272.642	262.8	68950.9	2005	0
19914	0.527981	3560	341.936	272.642	262.8	68880.6	2005	0
20033.2	0.527981	2919	341.936	272.642	262.8	68880.6	2005	0
20309.3	0.52814	1569	341.936	226.142	262.8	69261.1	2005	11
20715.2	0.528219	671	341.936	226.142	262.8	68485.7	2005	0
20649.3	0.528219	850	341.936	226.142	262.8	68615.3	2005	0
20216.8	0.52814	1774	341.936	272.642	262.8	69129.2	2005	0
20718.6	0.528219	671	341.936	226.142	262.8	68332.7	2005	7
20494.1	0.52814	618	341.936	226.142	262.8	68998.3	2005	0
20386.3	0.52814	1037	341.936	226.142	262.8	69227	2005	0
20717.5	0.528219	676	341.936	226.142	262.8	68666.9	2005	0
20651.8	0.528219	841	341.936	226.142	262.8	68865.6	2005	0
20292.4	0.52814	1451	341.936	272.642	262.8	69310.9	2005	7
20047.2	0.52814	2310	341.936	272.642	262.8	69310.9	2005	0
20290	0.52814	1508	341.936	272.642	262.8	69242.4	2005	66
20372.4	0.52814	1594	341.936	226.142	262.8	69242.4	2005	0
20000.8	0.52814	2227	341.936	272.642	262.8	69242.4	2005	0
20654.8	0.528219	722	341.936	226.142	262.8	68733.1	2005	11
20291.8	0.52814	1613	341.936	272.642	262.8	69414.3	2005	22
19858	0.527981	3403	341.936	272.642	262.8	69620.7	2005	0
20364.3	0.52814	1459	341.936	226.142	262.8	69616.6	2005	0
20492.4	0.528219	1314	341.936	226.142	262.8	69532.4	2005	7
19919.8	0.527981	3082	341.936	272.642	262.8	69402.7	2005	33
20493.6	0.528219	1442	341.936	226.142	262.8	69345.1	2005	22
20348.8	0.52814	1374	341.936	226.142	262.8	69770.4	2005	0
19830.3	0.527981	3553	341.936	272.642	262.8	69751	2005	0
19839.2	0.527981	3214	341.936	272.642	262.8	69627	2005	0
19747.5	0.527981	4051	341.936	272.642	262.8	69986.1	2005	0
20501.9	0.528219	1341	341.936	226.142	262.8	69816.2	2005	11
19592.4	0.52814	3355	341.936	272.642	262.8	70471.5	2005	88
19576.6	0.52814	2888	341.936	272.642	262.8	70402.5	2005	0
19282.4	0.52814	4107	341.936	273.792	262.8	71480.6	2005	77
5036.82	0.558637	1526	56.2518	392.267	268.16	54542.7	2005	0
5024.51	0.558784	1507	56.2518	392.267	268.16	54899.7	2005	0
5014.65	0.558784	1462	56.2518	392.267	268.16	55063	2005	0
5010.75	0.558784	1431	56.2518	392.267	268.16	55271.3	2005	0
5001.53	0.558857	1339	56.2518	392.267	268.16	55419.7	2005	0
4933.79	0.558637	2077	56.2518	267.838	268.16	53210.3	2005	0
4906.97	0.558784	2114	56.2518	267.838	268.16	53651	2005	0
4897.64	0.558784	2049	56.2518	267.838	268.16	53810.4	2005	0
4844.42	0.558637	3522	56.2518	270.307	268.16	52317.3	2005	0
4880.07	0.558857	1995	56.2518	392.267	268.16	54088	2005	0
4792.97	0.558784	3144	56.2518	267.838	268.16	52878	2005	0
4838.9	0.55893	1172	56.2518	392.267	268.16	55184.9	2005	0
4743.61	0.558857	2708	56.2518	267.838	268.16	53237.8	2005	0
4674.79	0.558784	5523	56.2518	270.307	268.41	50938.8	2005	0
4657.72	0.558857	5448	56.2518	267.838	268.41	51377	2005	0
4705.46	0.559076	1813	56.2518	267.838	268.16	53966	2005	0
4692.94	0.559148	1311	56.2518	392.267	268.16	54618.2	2005	0
4612.88	0.55893	3414	56.2518	267.838	268.16	52817.8	2005	0
4605.25	0.559076	2874	56.2518	267.838	268.16	52950.6	2005	0
4623.97	0.559148	1395	56.2518	267.838	268.16	53567.2	2005	0
4569.88	0.558857	5978	56.2518	267.838	268.11	50618.5	2005	0
4525.66	0.55893	6220	56.2518	267.838	268.11	51202.2	2005	0
4465.12	0.559148	3512	56.2518	267.838	269.26	52665.1	2005	0
4449.3	0.559221	1680	56.2518	267.838	269.26	52922.4	2005	0
4450.18	0.559221	1282	56.2518	267.838	269.26	53008.2	2005	0
4452.7	0.55893	3470	56.2518	267.838	268.11	49735.9	2005	0
4429.68	0.55893	4464	56.2518	267.838	268.11	49821.5	2005	0
4385.51	0.559076	6349	56.2518	267.838	268.11	50138.7	2005	0
4284.93	0.559366	4210	56.2518	267.838	269.26	52324.6	2005	0
4287.78	0.559366	3880	56.2518	267.838	269.26	52447.8	2005	0
6871.32	0.601723	19562	91.8808	118.687	264.93	46528.3	2005	0
6809.32	0.601723	19137	91.8808	118.687	264.93	46198.9	2005	0
6730.79	0.601723	17491	91.8808	118.687	264.93	46010.9	2005	0
6711.27	0.601723	11823	91.8808	118.687	265.48	45957.9	2005	0
6899.42	0.601818	6428	91.8808	118.687	265.48	47218.2	2005	0
6705.99	0.601723	11649	91.8808	118.687	265.48	46101.1	2005	0
6870.16	0.601818	5953	91.8808	118.687	265.48	47203.7	2005	0
6825.58	0.601818	4677	91.8808	118.687	265.48	47029.9	2005	0
6817.95	0.601818	4327	91.8808	118.687	265.48	46941.7	2005	0
7041.82	0.602009	716	91.8808	118.687	265.48	47440.8	2005	0
6812.4	0.601818	4154	91.8808	118.687	265.48	46968.4	2005	0
7138.42	0.602105	845	91.8808	118.687	265.48	47259.4	2005	0
6902.12	0.601961	662	91.8808	118.687	265.48	47149.8	2005	0
6877.74	0.601961	1683	91.8808	118.687	265.48	47043.4	2005	0
7200.05	0.602153	699	91.8808	118.687	265.48	47480.3	2005	0
6847.57	0.601961	1049	91.8808	118.687	265.48	47101.3	2005	0
7154.62	0.602153	826	91.8808	118.687	265.48	47480.3	2005	0
6838.71	0.601914	1126	91.8808	118.687	265.48	47125.3	2005	0
7132.61	0.602105	899	91.8808	118.687	265.48	47369.8	2005	0
6909.01	0.601961	1475	91.8808	118.687	265.48	47324.9	2005	0
7098.67	0.602105	1010	91.8808	118.687	265.48	47494.3	2005	0
6826.02	0.601914	1069	91.8808	118.687	265.48	47099	2005	0
7056	0.602105	1139	91.8808	118.687	265.48	47493.6	2005	0
6889.23	0.601961	1659	91.8808	118.687	265.48	47322.4	2005	0
6875.98	0.601961	1844	91.8808	118.687	265.48	47154.6	2005	0
6871.68	0.601961	1805	91.8808	118.687	265.48	47296	2005	0
6862.28	0.601961	1998	91.8808	118.687	265.48	47076.3	2005	0
6766.19	0.601914	1706	91.8808	118.687	265.48	47099	2005	0
6746.52	0.601914	1880	91.8808	118.687	265.48	46991.7	2005	0
35712.1	0.632296	645	44.6712	1864.59	263.25	168656	2005	0
35689.5	0.632324	739	44.6712	1864.59	263.25	168948	2005	14
35712.8	0.632296	708	44.6712	1864.59	263.25	168693	2005	0
35681	0.632296	748	44.6712	1864.59	263.25	169038	2005	32
35619.9	0.632324	824	44.6712	1864.59	263.25	169530	2005	9
35713.7	0.632296	727	44.6712	1864.59	263.25	168814	2005	5
35676.4	0.632296	777	44.6712	1864.59	263.25	169327	2005	0
35719.7	0.632296	682	44.6712	1864.59	263.25	168820	2005	14
35680.7	0.632296	785	44.6712	1864.59	263.25	169291	2005	51
35723.9	0.632296	658	44.6712	1864.59	263.25	168810	2005	0
35611.3	0.632296	833	44.6712	1864.59	263.25	169853	2005	0
35526.6	0.632324	949	44.6712	1864.59	263.25	170185	2005	5
35678	0.632296	754	44.6712	1864.59	263.25	169461	2005	0
35615.9	0.632296	824	44.6712	1864.59	263.25	169964	2005	5
35550.2	0.632324	952	44.6712	1864.59	263.25	170220	2005	23
35671.1	0.632296	782	44.6712	1864.59	263.25	169612	2005	9
35612.3	0.632296	776	44.6712	1864.59	263.25	170156	2005	0
35608.9	0.632296	789	44.6712	1864.59	263.25	170309	2005	32
35666.3	0.632296	733	44.6712	1864.59	263.25	169781	2005	0
35605.3	0.632296	836	44.6712	1864.59	263.25	170284	2005	9
35529.9	0.632296	1065	44.6712	1864.59	263.25	170687	2005	0
35608.9	0.632296	868	44.6712	1864.59	263.25	170464	2005	97
35518.7	0.632296	1258	44.6712	1864.59	263.25	170667	2005	0
35500.4	0.632296	1283	44.6712	1864.59	263.25	170904	2005	5
27347.8	0.632351	656	31.9088	966.35	240.41	193783	2005	74
27340.1	0.632351	640	31.9088	966.35	240.41	193595	2005	60
27448.8	0.632351	695	31.9088	966.35	240.41	193487	2005	0
27437.1	0.632351	708	31.9088	966.35	240.41	193516	2005	0
27372.8	0.632351	880	31.9088	966.35	240.41	193400	2005	0
27494.6	0.632351	606	31.9088	966.35	240.41	193010	2005	162
27348.9	0.632351	875	31.9088	966.35	240.41	193112	2005	28
27485.7	0.632351	747	31.9088	966.35	240.41	193140	2005	139
27422.8	0.632351	938	31.9088	1001.78	240.41	193155	2005	0
27398.6	0.632324	929	31.9088	1001.78	240.41	192882	2005	0
27399.5	0.632324	810	31.9088	1001.78	240.41	192631	2005	255
27475.1	0.632324	955	31.9088	1001.78	240.41	192559	2005	0
27251	0.632324	1031	31.9088	1001.78	240.41	192700	2005	0
27230.1	0.632324	968	31.9088	1001.78	240.41	192715	2005	0
27352.1	0.632351	713	31.9088	1001.78	240.41	192379	2005	14
27327.8	0.632324	896	31.9088	1001.78	240.41	192464	2005	0
27289.8	0.632324	942	31.9088	1001.78	240.41	192346	2005	14
27357.8	0.632324	532	31.9088	993.541	240.41	192308	2005	0
27268	0.632324	963	31.9088	993.541	240.41	192405	2005	5
27311.3	0.632324	868	31.9088	993.541	240.41	192259	2005	0
27291.1	0.632324	896	31.9088	993.541	240.41	192243	2005	0
27363	0.632324	712	31.9088	993.541	240.41	191870	2005	0
27310.4	0.632324	802	31.9088	993.541	240.41	192016	2005	14
27402.2	0.632324	487	31.9088	993.541	240.41	191605	2005	0
27379.1	0.632324	848	31.9088	993.541	240.41	191673	2005	0
27365.1	0.632324	726	31.9088	993.541	240.41	191724	2005	0
27396.9	0.632324	543	31.9088	993.541	240.41	191379	2005	937
27374.6	0.632324	730	31.9088	993.541	240.41	191578	2005	0
27419	0.632324	630	31.9088	993.541	240.41	191014	2005	0
27396.5	0.632324	630	31.9088	993.541	240.41	191170	2005	9
25211.6	0.632431	1072	31.9088	691.7	240.41	187049	2005	23
25211.5	0.632431	1018	31.9088	691.7	240.41	186667	2005	0
25197.3	0.632431	1052	31.9088	691.7	240.41	186624	2005	5
25194.2	0.632431	1086	31.9088	691.7	240.41	186767	2005	5
25157.7	0.632431	1169	31.9088	691.7	240.41	186579	2005	19
25136.5	0.632431	1052	31.9088	691.7	240.41	186533	2005	0
25153.2	0.632431	929	31.9088	691.7	240.41	185980	2005	0
25097.2	0.632431	1352	31.9088	691.7	240.41	186090	2005	0
25088	0.632431	1248	31.9088	691.7	240.41	185713	2005	19
25036.5	0.632405	1316	31.9088	691.7	240.41	185163	2005	0
24978.2	0.632405	1418	31.9088	691.7	240.41	184706	2005	0
24953.8	0.632405	1482	31.9088	907.832	240.41	184516	2005	5
24947.3	0.632405	1489	31.9088	907.832	240.41	184481	2005	0
24940	0.632405	1326	31.9088	691.7	240.41	184339	2005	46
24933.7	0.632405	1349	31.9088	907.832	240.41	184158	2005	0
24903.2	0.632405	1489	31.9088	907.832	240.41	184005	2005	5
24905.3	0.632405	1543	31.9088	907.832	240.41	184139	2005	5
24924.2	0.632351	1075	31.9088	691.7	240.41	184115	2005	84
24856.2	0.632405	1753	31.9088	907.832	240.41	183655	2005	5
24816.5	0.632351	1590	31.9088	907.832	240.41	183292	2005	0
24775.2	0.632351	1686	31.9088	907.832	240.41	182827	2005	0
24772	0.632351	1689	31.9088	907.832	240.41	182782	2005	0
24768	0.632351	1536	31.9088	907.832	240.41	182734	2005	0
24730.5	0.632351	1602	31.9088	907.832	240.41	182299	2005	0
24667.6	0.632351	1495	31.9088	942.177	240.41	181173	2005	0
24658.1	0.632351	1423	31.9088	942.177	240.41	181249	2005	0
24597.3	0.632351	1747	31.9088	942.177	240.41	180473	2005	0
24574.4	0.632351	1800	31.9088	941.899	240.41	179610	2005	0
24593.7	0.632324	2113	31.9088	941.899	240.41	179556	2005	0
24560.2	0.632324	2443	31.9088	941.899	240.41	178901	2005	5
24553.3	0.632324	2395	31.9088	941.899	240.41	178761	2005	0
24499.8	0.632324	2341	31.9088	941.899	240.41	177775	2005	0
7436.63	0.444183	1534	24.1282	2019.2	348.29	201518	2006	0
7677.89	0.44455	1376	24.1282	2019.2	348.29	200764	2006	0
6964.96	0.428875	1832	24.1282	1967.84	348.29	200851	2006	0
7975.56	0.447598	1083	24.1282	2019.2	348.29	199411	2006	0
7196.93	0.443939	1855	24.1282	1967.84	348.29	201455	2006	0
8175.01	0.44784	924	24.1282	2019.2	348.29	198328	2006	0
8355.19	0.448203	741	24.1282	2019.2	348.29	196748	2006	0
7775.05	0.444917	1115	24.1282	2019.2	348.29	200062	2006	0
8330.08	0.448082	733	24.1282	2019.2	348.29	197620	2006	0
5005.02	0.42736	1458	24.1282	1824.55	348.29	202527	2006	0
5101.04	0.427596	1966	24.1282	1824.55	348.29	203759	2006	0
5453.83	0.467467	747	28.604	1731.82	336.95	176812	2006	0
3638.63	0.468942	9577	28.232	1550.49	336.95	187612	2006	0
21827.7	0.529985	1927	87.0521	5529.53	267.96	43903.8	2006	0
21794	0.529985	2111	87.0521	5529.53	267.96	43985.6	2006	0
21846.7	0.529985	1765	87.0521	5529.53	267.96	43985.8	2006	0
21756.6	0.529985	2159	87.0521	5529.53	267.96	43943.2	2006	0
21739	0.529985	2190	87.0521	5529.53	267.96	43803.6	2006	0
21847.1	0.529985	1677	87.0521	5529.53	267.96	44201	2006	0
21834.3	0.529985	1721	87.0521	5529.53	267.96	44049.3	2006	0
21708.5	0.529985	2111	87.0521	5529.53	267.96	43851.7	2006	0
21682.9	0.529985	2094	87.0521	5529.53	267.96	44041.6	2006	0
21817.2	0.529985	1759	87.0521	5529.53	267.96	44174.2	2006	0
21675.6	0.529985	2001	87.0521	5529.53	267.96	43923.6	2006	0
21810.4	0.529985	1742	87.0521	5529.53	267.96	44122.9	2006	0
21860.4	0.529985	1493	87.0521	5529.53	267.96	44193.3	2006	0
21796.5	0.529985	1684	87.0521	5529.53	267.96	44116.8	2006	0
21777.4	0.529985	1557	87.0521	5529.53	267.96	43993.2	2006	0
21773.3	0.529985	1519	87.0521	5529.53	267.96	44130.2	2006	0
21769.4	0.529985	1329	87.0521	5529.53	267.96	44076.7	2006	0
21744.3	0.529985	829	87.0521	5529.53	267.96	44091.2	2006	0
21852.6	0.530018	1281	87.0521	5529.53	267.96	44264.5	2006	0
21843	0.530018	1181	87.0521	5529.53	267.96	44287.9	2006	0
21779.8	0.530018	865	87.0521	5529.53	267.96	44105.1	2006	0
21844.7	0.530018	1116	87.0521	5529.53	267.96	44349	2006	0
10913.1	0.529317	2051	38.983	6084.1	273.11	88282.8	2006	0
10892.9	0.529317	2165	38.983	6084.1	273.11	88214.7	2006	33
10873.5	0.529317	2150	38.983	6060.93	273.11	88506.6	2006	0
10928.3	0.529342	267	38.983	6084.1	273.11	87321.8	2006	0
10874.4	0.529317	2546	38.983	6084.1	273.11	88111	2006	0
10907.1	0.529342	268	38.983	6084.1	273.11	87477.9	2006	0
10953.5	0.529342	295	38.983	6084.1	273.11	86712.7	2006	0
10849.1	0.529317	2563	38.983	6084.1	273.11	88179.5	2006	0
10832.3	0.529317	3246	38.983	6060.93	273.11	88602.4	2006	0
10939.8	0.529342	278	38.983	6084.1	273.11	86887.3	2006	0
10905.2	0.529342	312	38.983	6084.1	273.11	87174	2006	0
10851.9	0.529317	228	38.983	6084.1	273.11	87541.9	2006	0
10807.9	0.529317	2063	38.983	6060.93	273.11	88110.6	2006	0
10779.5	0.529317	3444	38.983	6060.93	273.11	88262.1	2006	0
10904.8	0.529317	245	38.983	6084.1	273.11	86961.8	2006	0
10797.3	0.529317	1286	38.983	6060.93	273.11	87967.8	2006	0
10759.1	0.529268	5399	38.983	6060.93	273.11	88705.3	2006	0
10720.8	0.529268	4497	38.983	6060.93	273.11	88410.4	2006	0
10729.7	0.529268	2778	38.983	6060.93	273.11	88239.3	2006	0
10722.4	0.529268	1014	38.983	6060.93	273.11	88159.2	2006	0
10737.7	0.529268	716	38.983	6060.93	273.11	88089.1	2006	0
10769.9	0.529268	403	38.983	6060.93	273.11	88040	2006	0
14749.5	0.514339	1113	41.4094	5045.8	269.57	101850	2006	0
14744.3	0.514339	1178	41.4094	5045.8	269.57	102026	2006	0
14745.6	0.514339	1060	41.4094	5045.8	269.57	101639	2006	0
14689.2	0.514339	1236	41.4094	5045.8	269.57	101739	2006	7
14768.6	0.514244	786	41.4094	5045.8	269.57	101739	2006	0
14721.1	0.514339	1272	41.4094	5045.8	269.57	101668	2006	0
14680.5	0.514339	1384	41.4094	5045.8	269.57	101668	2006	7
14744.4	0.514244	594	41.4094	5045.8	269.57	101624	2006	0
14728.9	0.514244	906	41.4094	5045.8	271.09	101551	2006	0
14665.7	0.514339	1439	41.4094	5045.8	269.57	101551	2006	0
14698.5	0.514244	1232	41.4094	5045.8	271.09	101504	2006	0
14655.6	0.514339	1486	41.4094	5045.8	271.09	101568	2006	0
14692.7	0.514244	1133	41.4094	5045.8	271.09	101425	2006	0
14651.5	0.514339	1466	41.4094	5045.8	271.09	101382	2006	0
14678.1	0.514244	1217	41.4094	5045.8	271.09	101297	2006	0
14623.3	0.514339	1579	41.4094	5045.8	271.09	101297	2006	18
14622.8	0.514339	1539	41.4094	5045.8	271.09	101150	2006	0
14595.3	0.514339	1592	41.4094	5045.8	271.09	101181	2006	0
14577.6	0.514244	1586	41.4094	5045.8	271.09	101129	2006	0
14626.2	0.514244	1130	41.4094	5045.8	271.09	101129	2006	0
14559.4	0.514244	1343	41.4094	5045.8	271.09	100982	2006	33
14554.1	0.514244	1356	41.4094	5045.8	271.09	100598	2006	7
8059.53	0.513328	29090	43.6739	4831.32	277.28	93046.5	2006	0
8148.8	0.513328	1280	43.6739	4831.32	277.28	92845.1	2006	0
8141.27	0.513328	1367	43.6739	4831.32	277.28	92845.1	2006	0
8158.38	0.513328	1192	43.6739	4831.32	277.28	92993.2	2006	0
8073.45	0.513328	18284	43.6739	4831.32	277.28	92993.2	2006	0
8144.46	0.513256	1591	43.6739	4813.21	277.28	93048.3	2006	0
8125.25	0.513256	1742	43.6739	4831.32	277.28	93055.1	2006	0
8063.61	0.513328	710	43.6739	4831.32	277.28	93131.7	2006	0
8083.12	0.513328	3009	43.6739	4831.32	277.28	93156	2006	11
8071.73	0.513328	5839	43.6739	4831.32	277.28	93076.7	2006	0
8074.8	0.513328	4843	43.6739	4831.32	277.28	92928	2006	0
8035.25	0.513256	1452	43.6739	4831.32	277.28	93230.8	2006	0
8029.63	0.513328	822	43.6739	4831.32	277.28	93148.2	2006	0
8027.63	0.513256	1046	43.6739	4831.32	277.28	93148.2	2006	0
7988.85	0.513256	371	43.6739	4831.32	277.28	93199.7	2006	0
7978.38	0.513256	1242	43.6739	4831.32	277.28	93303.1	2006	0
7983.16	0.513256	905	43.6739	4831.32	277.28	93051.2	2006	0
7917.04	0.513256	3760	43.6739	4831.32	277.28	93252	2006	0
10177.1	0.512223	582	43.0916	4263.2	276.12	103789	2006	0
10161	0.512223	732	43.0916	4263.2	276.12	103922	2006	0
10173.7	0.512223	625	43.0916	4263.2	276.12	103685	2006	0
10099.3	0.512223	846	43.0916	3724.77	276.12	104151	2006	0
10109.1	0.512223	762	43.0916	4263.2	276.12	104207	2006	0
10127.3	0.512223	764	43.0916	4263.2	276.12	104108	2006	0
10067	0.512223	685	43.0916	3724.77	276.12	104261	2006	0
10029.5	0.512223	708	43.0916	3724.77	276.12	104481	2006	11
10028.9	0.512223	883	43.0916	3724.77	276.12	104334	2006	0
10040.8	0.512223	841	43.0916	3724.77	276.12	104213	2006	11
10048.7	0.512212	679	43.0916	3724.77	276.12	104340	2006	22
10000.7	0.512212	927	43.0916	4145.95	276.12	104536	2006	0
9949.12	0.512212	941	43.0916	4145.95	276.12	104650	2006	11
9947.18	0.512212	1001	43.0916	4145.95	276.12	104676	2006	0
9941.77	0.512212	1117	43.0916	4145.95	276.12	104851	2006	0
9951.15	0.512212	1227	43.0916	4145.95	276.12	104627	2006	0
9841.51	0.512212	1742	43.0916	4145.95	276.12	105133	2006	0
9851.23	0.512212	932	43.0916	4145.95	276.12	105312	2006	0
14196.7	0.512178	1120	49.5941	3110.04	270.89	99686.4	2006	0
14132.2	0.512178	1239	49.5941	3110.04	270.89	99540.3	2006	0
14122.9	0.512178	1254	49.5941	3110.04	270.89	99590.6	2006	0
14229	0.512178	1046	49.5941	3110.04	270.89	99739.6	2006	0
14157.5	0.512178	1187	49.5941	3110.04	270.89	99638.1	2006	7
14186.5	0.512178	1149	49.5941	3110.04	270.89	99495.1	2006	7
14139.4	0.512178	1208	49.5941	3110.04	270.89	99313.1	2006	0
14094.7	0.512178	1290	49.5941	3110.04	270.89	99317.8	2006	0
14235.9	0.512178	1011	49.5941	3110.04	270.89	99278.1	2006	0
8777.3	0.512107	9597	43.0916	3654.11	276.15	88254.7	2006	0
8796.39	0.512107	9186	43.0916	3654.11	276.15	88294.1	2006	0
8829.94	0.512107	8563	43.0916	3382.99	276.15	88378.8	2006	0
8780.56	0.512107	9597	43.0916	3654.11	276.15	88261.2	2006	0
8844.31	0.512113	7912	43.0916	3382.99	276.15	88496.7	2006	0
8903.35	0.512113	7148	43.0916	3382.99	276.15	88533.5	2006	0
8828.55	0.512113	8047	43.0916	3382.99	276.15	88264.9	2006	0
8763.95	0.512107	9277	43.0916	3654.11	276.15	88116.7	2006	0
8778.52	0.512107	9113	43.0916	3654.11	276.15	88135.4	2006	0
8891.96	0.512113	7207	43.0916	3382.99	276.15	88449.9	2006	0
8841.63	0.512113	6541	43.0916	3382.99	276.15	88256.3	2006	0
8776.38	0.512113	9282	43.0916	3654.11	276.15	88162.2	2006	0
8750.66	0.512107	9177	43.0916	3654.11	276.15	88143.2	2006	0
8895.93	0.512113	6508	43.0916	3382.99	276.15	88548.6	2006	0
8896.03	0.512113	6330	43.0916	3382.99	276.15	88302.9	2006	7
6651.57	0.512255	797	43.0916	3132.07	276.8	76759.6	2006	0
6669.75	0.512255	1322	43.0916	3132.07	276.8	76894.7	2006	0
6641.19	0.512255	238	43.0916	3132.07	276.8	76276.6	2006	0
6671.16	0.512255	1322	43.0916	3132.07	276.8	76775.2	2006	0
6624.71	0.512255	274	43.0916	3132.07	276.8	76341.1	2006	0
6615.69	0.512255	332	43.0916	3132.07	276.8	76457.9	2006	0
6634.07	0.512255	3730	43.0916	3132.07	276.8	76760.2	2006	0
6664.86	0.512269	4485	43.0916	3132.07	276.8	76931.9	2006	0
6605.9	0.512255	2288	43.0916	3132.07	276.8	76536.6	2006	0
6602.02	0.512255	383	43.0916	3132.07	276.8	76339.9	2006	0
6599.22	0.512255	2486	43.0916	3132.07	276.8	76520.6	2006	0
6591.19	0.512255	483	43.0916	3132.07	276.8	76503.9	2006	0
6578.88	0.512269	534	43.0916	3132.07	276.8	76554.5	2006	0
6585.41	0.512269	4471	43.0916	3132.07	276.8	76499.4	2006	0
6588.99	0.512269	10241	43.0916	3132.07	276.8	76654.8	2006	0
6565.22	0.512269	9700	43.0916	3132.07	276.8	76526.8	2006	33
6559.41	0.512269	14408	43.0916	3132.07	276.8	76452.9	2006	0
8511.15	0.512624	714	40.3418	2954.99	276.8	73298.1	2006	0
8423.87	0.512648	787	40.3418	2945.01	276.8	73482.5	2006	0
8516.88	0.512624	725	40.3418	2954.99	276.8	73146.3	2006	0
8412.66	0.512648	811	40.3418	2945.01	276.8	73442.1	2006	0
8501.03	0.512648	744	40.3418	2954.99	276.8	73105.5	2006	0
8262.05	0.512648	705	40.3418	2945.01	276.8	73897.5	2006	0
8405.74	0.512648	830	40.3418	2945.01	276.8	73419.4	2006	0
8452.37	0.512648	816	40.3418	2954.99	276.8	73338	2006	0
8492.72	0.512648	766	40.3418	2954.99	276.8	73220.1	2006	0
8443.83	0.512648	812	40.3418	2954.99	276.8	73294.2	2006	0
8399.4	0.512648	862	40.3418	2945.01	276.8	73404.9	2006	0
8564.86	0.512648	632	40.3418	2954.99	276.8	72726.6	2006	0
8495.71	0.512648	757	40.3418	2954.99	276.8	73141.5	2006	0
8304.71	0.512698	938	40.3418	2945.01	276.8	73683.1	2006	0
8350.76	0.512698	885	40.3418	2945.01	276.8	73520.1	2006	7
8440.25	0.512698	812	40.3418	2954.99	276.8	73278.5	2006	7
8555.72	0.512698	691	40.3418	2954.99	276.8	72806.5	2006	0
8498.71	0.512698	762	40.3418	2954.99	276.8	73021.5	2006	0
8378.81	0.512698	838	40.3418	2945.01	276.8	73420.1	2006	0
8504.78	0.512698	755	40.3418	2954.99	276.8	73092.7	2006	0
8440.1	0.512698	802	40.3418	2718.09	276.8	73241.6	2006	15
8545.98	0.512698	682	40.3418	2954.99	276.8	72782.9	2006	0
8472.38	0.512698	760	40.3418	2718.09	276.8	73260.8	2006	0
14881	0.505701	855	48.8824	2661.61	261.89	90824	2006	0
14884.5	0.505701	836	48.8824	2661.61	261.89	90550.8	2006	0
14846.6	0.505753	842	48.8824	2661.61	261.89	91467.7	2006	0
14836.2	0.505753	988	48.8824	2661.61	261.89	91054	2006	0
14863.9	0.505701	859	48.8824	2661.61	261.89	90457.2	2006	0
14820.3	0.505753	860	48.8824	2661.61	261.89	91436	2006	0
14810.4	0.505753	649	48.8824	2661.61	261.89	91517.3	2006	0
14828.8	0.505701	1200	48.8824	2661.61	261.89	90552.2	2006	0
14841.8	0.505701	1128	48.8824	2661.61	261.89	90389.9	2006	0
14783.6	0.505753	1483	48.8824	2661.61	261.89	90935.4	2006	0
14845.4	0.505701	793	48.8824	2661.61	261.89	89827.1	2006	0
14772.8	0.505701	1582	48.8824	2661.61	261.89	90529.5	2006	0
14782.4	0.505701	1298	48.8824	2661.61	261.89	90342.8	2006	0
14847.3	0.505701	1025	48.8824	2661.61	261.89	89380.8	2006	0
14725.9	0.505701	1735	48.8824	2661.61	261.89	90910.3	2006	0
14730.4	0.505701	1722	48.8824	2661.61	261.89	90801.3	2006	7
14697.6	0.505753	1907	48.8824	2661.61	261.89	91140.8	2006	0
14721.1	0.505701	1239	48.8824	2661.61	261.89	90439.4	2006	0
8080.75	0.513203	484	40.3418	2838.89	270.99	67638.8	2006	0
8068.98	0.513203	521	40.3418	2838.89	270.99	67189	2006	0
8060.38	0.513203	486	40.3418	2838.89	270.99	66588.9	2006	0
8143.57	0.513203	531	40.3418	2825.39	270.99	66952.2	2006	0
8032.46	0.513203	502	40.3418	2825.39	270.99	66054.1	2006	7
8048	0.513203	457	40.3418	2825.39	270.99	65856.7	2006	0
8105.55	0.513203	534	40.3418	2825.39	270.99	66614	2006	0
8103.54	0.513238	465	40.3418	2825.39	270.99	66417.2	2006	0
8025.17	0.513238	464	40.3418	2825.39	270.99	65417.3	2006	0
8002.54	0.513238	493	40.3418	2825.39	270.99	65640.2	2006	7
8043.38	0.513238	509	40.3418	2825.39	270.99	66104.5	2006	7
7985.74	0.513238	531	40.3418	2825.39	270.99	65836.8	2006	0
8091.07	0.513238	479	40.3418	2825.39	270.99	66276.1	2006	11
8012.12	0.513238	438	40.3418	2825.39	270.99	65133.6	2006	0
7977.3	0.513238	455	40.3418	2825.39	270.99	65250.2	2006	0
7994.19	0.513238	454	40.3418	2825.39	270.99	65081.2	2006	0
7973.12	0.513238	476	40.3418	2825.39	270.99	65626.1	2006	0
8039.76	0.513238	398	40.3418	2825.39	270.99	65459.9	2006	0
933.885	0.513697	16150	35.1495	2658.85	274.19	40940.6	2006	0
897.051	0.513697	868	35.1495	2736.25	274.19	41102.7	2006	22
883.941	0.513754	770	35.1495	2736.25	274.19	40978.9	2006	0
902.246	0.513754	21022	35.1495	2658.85	274.19	40978.9	2006	0
870.578	0.513754	3386	35.1495	2664.92	274.19	41089.6	2006	0
877.728	0.513754	297	35.1495	2736.25	274.19	41014	2006	0
858.582	0.513754	2760	35.1495	2664.92	274.19	40945.4	2006	0
886.532	0.513754	23431	35.1495	2658.85	274.19	40945.4	2006	0
859.574	0.513783	15546	35.1495	2658.85	274.19	41000	2006	0
839.576	0.513783	3967	35.1495	2664.92	274.19	40931.3	2006	0
884.4	0.513783	48712	35.1495	2658.85	274.19	40931.3	2006	0
825.849	0.513783	493	35.1495	2664.92	274.19	40947.2	2006	0
871.411	0.513822	28148	35.1495	2658.85	274.19	40977.8	2006	0
819.436	0.513822	349	35.1495	2664.92	274.19	40911.4	2006	0
824.142	0.513822	35862	35.1495	2658.85	274.19	40929.1	2006	0
814.596	0.513822	3582	35.1495	2658.85	274.19	40886.9	2006	0
797.557	0.5139	9388	35.1495	2664.92	274.19	41012.3	2006	0
7131.89	0.514836	467	25.703	2527.15	270.35	57015.2	2006	0
7237.9	0.514836	360	25.703	2527.15	270.35	56974	2006	0
7164.43	0.514836	539	25.703	2527.15	270.35	56996.8	2006	0
7192.06	0.514836	590	25.703	2527.15	270.35	57012.6	2006	0
7249.34	0.514836	542	25.703	2527.15	270.35	57056.9	2006	0
7264.14	0.514836	274	25.703	2570.16	270.35	56579.8	2006	0
7194.58	0.514836	599	25.703	2527.15	270.35	56886.5	2006	0
7310.24	0.514836	461	25.703	2527.15	270.35	56906.9	2006	0
7262.34	0.514836	542	25.703	2527.15	270.35	57032	2006	0
7265.27	0.514886	354	25.703	2570.16	270.35	56609.6	2006	0
7215.1	0.514886	625	25.703	2527.15	270.35	56929.3	2006	0
7220.22	0.514886	580	25.703	2570.16	270.35	56754.7	2006	0
7296.16	0.514836	492	25.703	2527.15	270.35	56879.5	2006	0
7231.01	0.514886	602	25.703	2527.15	270.35	56899.2	2006	0
7281.54	0.514886	351	25.703	2570.16	270.35	56479.5	2006	0
7275.33	0.514886	581	25.703	2527.15	270.35	56860.8	2006	0
7249.86	0.514886	562	25.703	2527.15	270.35	56814.8	2006	0
7287.52	0.514886	545	25.703	2527.15	270.35	56965.9	2006	0
7257.36	0.514886	482	25.703	2570.16	270.35	56759.5	2006	0
7262.78	0.514886	574	25.703	2527.15	270.35	56857.7	2006	0
18179.5	0.503407	3104	33.6613	2528.42	257.44	62379.4	2006	14
18129.2	0.503407	2786	33.6613	2528.42	257.44	62399.4	2006	6
18113.6	0.503407	3422	33.6613	2528.42	257.44	62589.3	2006	0
17899.3	0.503407	2992	33.6613	2528.42	257.44	62719.2	2006	6
18020.2	0.50335	3242	33.6613	2528.42	257.44	63824.4	2006	0
17296.9	0.50335	3718	33.6613	2528.42	257.44	63359.8	2006	0
17183.6	0.503388	3556	33.6613	2579.63	257.44	63400.5	2006	0
17356.7	0.503332	2984	33.6613	2670.02	257.44	63592	2006	6
16641.3	0.50335	2945	33.6613	2721.23	257.44	64925.7	2006	0
16162.2	0.503407	1631	33.6613	2665.81	257.44	66724	2006	0
15398	0.503388	4661	33.6613	2629.8	257.44	64598.1	2006	3
23667.8	0.503041	4650	84.5653	2286.55	248.42	55517.8	2006	0
5494.01	0.508287	32356	25.703	2295.96	268.38	52553.9	2006	0
23970.1	0.503033	2659	84.5653	2135.17	248.42	55448.6	2006	0
5482.68	0.508287	38199	25.703	2295.96	268.38	52624	2006	33
5523.01	0.508287	17181	25.703	2295.96	268.38	52742.1	2006	0
5471.34	0.508287	40743	25.703	2295.96	268.38	52484	2006	0
5522.6	0.50815	23350	25.703	2295.96	268.38	52637.7	2006	0
24122.7	0.503033	3813	84.5653	2135.17	248.42	55337.8	2006	3
5474.83	0.508287	41896	25.703	2295.96	268.38	52455.4	2006	0
5548.64	0.50815	21577	25.703	2295.96	268.38	52651.6	2006	0
5559.98	0.50815	21767	25.703	2295.96	268.38	52769.5	2006	0
15597	0.50325	7508	33.6613	2546.72	257.44	64163.3	2006	15
5526.07	0.50815	20196	25.703	2295.96	268.38	52559.2	2006	0
5437.26	0.508287	76946	25.703	2295.96	268.38	52297	2006	0
5529.89	0.50815	22388	25.703	2295.96	268.38	52643.2	2006	0
5434.34	0.508287	44320	25.703	2295.96	268.38	52422.8	2006	22
5465.06	0.508287	31450	25.703	2295.96	268.38	52448.8	2006	0
5438.54	0.508287	52012	25.703	2295.96	268.38	52396.2	2006	0
5470.84	0.508287	19447	25.703	2295.96	268.38	52327.9	2006	0
5479.45	0.50815	18269	25.703	2295.96	268.38	52462.3	2006	0
5432.33	0.508287	42959	25.703	2295.96	268.38	52360.1	2006	0
23998.9	0.503032	4930	84.5653	2135.17	248.42	55302.2	2006	3
15596.1	0.503221	8893	33.6613	2546.72	257.44	63958.1	2006	0
23755.1	0.503033	4592	84.5653	2139.45	248.42	55243.2	2006	3
23224.8	0.503033	6511	84.5653	2211.87	248.42	55425.3	2006	6
23391.6	0.503032	6480	84.5653	2211.87	248.42	55861.6	2006	0
13538.2	0.503265	2550	33.6613	2434.06	257.44	63352	2006	0
13558.2	0.503265	2354	33.6613	2434.06	257.44	63387.2	2006	0
13523.5	0.503265	2809	33.6613	2434.06	257.44	63372.4	2006	7
13511.9	0.503265	2879	33.6613	2434.06	257.44	63510.7	2006	0
13532.5	0.503265	2860	33.6613	2434.06	257.44	63600.1	2006	0
13538.4	0.50325	2860	33.6613	2434.06	257.44	63663.8	2006	0
13583.7	0.50325	2555	33.6613	2434.06	257.44	63638.6	2006	0
13599.5	0.50325	2529	33.6613	2434.06	257.44	63634	2006	0
13633.9	0.50325	2268	33.6613	2434.06	257.44	63703.1	2006	7
13558.6	0.50325	2824	33.6613	2434.06	257.44	63684.9	2006	0
13528.7	0.50325	2881	33.6613	2434.06	257.44	63670.6	2006	0
13550.3	0.50325	2957	33.6613	2434.06	257.44	63741.2	2006	0
13561.2	0.50325	2909	33.6613	2434.06	257.44	63684.4	2006	0
13635.7	0.50325	2139	33.6613	2434.06	257.44	63755.1	2006	0
13584.2	0.50325	2893	33.6613	2434.06	257.44	63800.5	2006	0
13623.4	0.50325	2626	33.6613	2434.06	257.44	63835.1	2006	7
13605.6	0.50325	2915	33.6613	2434.06	257.44	63829.9	2006	11
13625.9	0.50325	2621	33.6613	2434.06	257.44	63800.6	2006	0
22087.5	0.503033	10835	84.5653	2235.62	248.42	64715.9	2006	8
21979.7	0.503035	8724	84.5653	2235.62	248.42	64883.5	2006	13
12635.4	0.503221	6732	26.3339	2470.83	257.44	61612.2	2006	3
12543.7	0.503221	7935	26.3339	2470.83	257.44	61813.8	2006	10
12623.2	0.503207	4551	26.3339	2470.83	257.44	61595.9	2006	1
21507.5	0.503042	6470	41.7652	2162.49	248.42	64989.8	2006	6
11868.8	0.503265	2590	26.3339	1907.63	262.05	61012	2006	1
11809.3	0.503265	2899	26.3339	1789.68	262.05	60888.4	2006	3
21409.3	0.503046	9882	41.7652	2175	248.42	65386.6	2006	286
11744	0.50325	5691	26.3339	1789.68	262.05	61198.4	2006	9
9172.59	0.503221	4230	26.3339	2350.35	262.05	65218.3	2006	0
9185.84	0.503221	4405	26.3339	2350.35	262.05	64767.6	2006	0
9178.52	0.503221	3452	26.3339	2350.35	262.05	65177.6	2006	1
9192.89	0.503221	2893	26.3339	2350.35	262.05	64770.1	2006	0
10725.1	0.503169	4930	26.3339	2235.76	260	62361.8	2006	0
10390	0.503157	5845	26.3339	2235.76	260	59665.3	2006	0
10090.5	0.503125	10338	26.3339	2284.02	260	56548.3	2006	2
9990.08	0.503115	8987	26.3339	2284.02	260	55099.6	2006	6
9955.82	0.503115	9378	26.3339	2284.02	260	55101.1	2006	7
9773.36	0.503106	9521	26.3339	2141.99	260	54952	2006	23
7892.53	0.503169	4619	26.3339	2246.75	267.3	59846.3	2006	70
7861.12	0.503169	2691	26.3339	2246.75	267.3	59635.8	2006	0
7891.85	0.503169	2965	26.3339	2246.75	267.3	59638.6	2006	9
7905.77	0.503169	2719	26.3339	2246.75	267.3	59614.7	2006	3
6198.99	0.503044	18715	19.427	2029.47	264.58	57301.3	2006	0
6179.02	0.503044	15234	19.427	2029.47	264.58	57315.7	2006	0
6160.48	0.503044	10818	19.427	2029.47	264.58	57141.3	2006	0
6145.36	0.503044	8091	19.427	2029.47	264.58	57127.1	2006	0
6135.35	0.503044	7213	19.427	2029.47	264.58	57201.3	2006	0
5646.1	0.503057	104715	19.427	2000.4	270.01	55163.7	2006	1
6184.27	0.503041	5297	19.427	2029.47	264.58	57063	2006	0
6277.41	0.503041	8177	19.427	2029.47	264.58	56966.1	2006	0
6246.34	0.503041	5788	19.427	2029.47	264.58	56933.3	2006	0
6217.76	0.503041	3279	19.427	2029.47	264.58	57001.4	2006	0
6197.52	0.503041	2569	19.427	2029.47	264.58	56988.5	2006	0
6195.32	0.503041	1640	19.427	2029.47	264.58	56812.9	2006	0
6196.91	0.503041	1113	19.427	2029.47	264.58	56764.7	2006	0
6201.16	0.503041	983	19.427	2029.47	264.58	56816.2	2006	0
9140.03	0.503046	43400	26.3501	2112.11	260.57	65998.8	2006	3
6219.47	0.503041	1091	19.427	2029.47	264.58	56642.6	2006	0
6246.55	0.503041	1075	19.427	2029.47	264.58	56505.7	2006	0
6244.54	0.503041	963	19.427	2029.47	264.58	56494.4	2006	0
6277.64	0.503038	1644	19.427	2029.47	264.58	56515.4	2006	0
6259.61	0.503041	1258	19.427	2029.47	264.58	56515.4	2006	0
5548.02	0.503041	75237	19.427	2000.4	267.08	53370.5	2006	0
9239.47	0.503066	24575	26.3501	2035.05	260.57	68776.5	2006	0
5505.94	0.503038	92190	19.427	1951.15	267.08	52264.3	2006	3
5468.18	0.503038	100747	19.427	1951.15	267.08	51798.3	2006	2
4641.89	0.503057	220672	19.427	1902.09	270.01	35751.1	2006	2
4197.69	0.503063	313449	19.427	1928.04	270.01	31555.5	2006	0
4327.85	0.503052	231896	19.427	1928.04	270.01	31251.1	2006	0
4562.12	0.503041	23937	19.427	1895.37	270.01	32946.2	2006	6
6501.82	0.50304	13995	26.3501	1921.47	264.58	49779.9	2006	31
6345.75	0.503042	15485	26.3501	1921.47	264.58	48165.3	2006	6
8384.23	0.503152	79629	26.3501	1904.15	264.58	67020.7	2006	0
8696.21	0.503201	35964	26.3501	1950.2	264.58	71173.3	2006	20
8641.07	0.503214	31257	26.3501	1950.2	264.58	73719.4	2006	8
8998.09	0.503258	22976	26.3501	1950.2	260.57	75627	2006	30
9269.85	0.50329	47749	26.3501	1310.31	260.07	77421.5	2006	0
9524.1	0.503324	19100	26.3501	1310.31	260.07	77761.9	2006	8
9116.6	0.503324	30316	26.3501	1840.12	260.07	76288.6	2006	42
9415.15	0.503341	27311	26.3501	1310.31	260.07	77371	2006	0
20017.1	0.486325	3217	341.936	315.87	240.35	68930.5	2006	0
20012	0.486325	3217	341.936	315.87	240.35	68894.7	2006	0
20008.8	0.486325	3204	341.936	315.87	240.35	69085.4	2006	0
20096.3	0.486325	2593	341.936	315.87	240.35	69055	2006	0
20096.9	0.486325	2593	341.936	315.87	240.35	68950.9	2006	0
20079.2	0.486325	2700	341.936	315.87	240.35	69053.1	2006	0
20309.3	0.486296	1586	341.936	269.37	240.35	69053.1	2006	110
19999.6	0.486325	3097	341.936	315.87	240.35	69231.1	2006	0
20161.8	0.486296	2266	341.936	315.87	240.35	69129.2	2006	0
20069.1	0.486325	2456	341.936	315.87	240.35	69129.2	2006	55
20316.8	0.486296	1502	341.936	269.37	240.35	69055.8	2006	0
20201.1	0.486296	1976	341.936	315.87	240.35	69055.8	2006	7
20136.2	0.486296	2330	341.936	315.87	240.35	69055.8	2006	122
20331.3	0.486296	1500	341.936	269.37	240.35	69227	2006	0
19993.5	0.486325	2800	341.936	315.87	240.35	69227	2006	11
20129	0.486296	2253	341.936	315.87	240.35	69227	2006	0
19977.6	0.486325	2880	341.936	315.87	240.35	69227	2006	0
20159.5	0.486296	2081	341.936	315.87	240.35	69432.4	2006	0
20119.2	0.486296	2297	341.936	315.87	240.35	69432.4	2006	11
20129	0.486296	2253	341.936	315.87	240.35	69432.4	2006	18
20148.7	0.486296	2159	341.936	315.87	240.35	69432.4	2006	0
20316.5	0.486296	1565	341.936	269.37	240.35	69407.6	2006	0
20226.9	0.486296	1488	341.936	315.87	240.35	69227	2006	210
19936.8	0.486325	3233	341.936	315.87	240.35	69407.6	2006	0
19905.2	0.486325	3370	341.936	315.87	240.35	69310.9	2006	0
20142.4	0.486296	1910	341.936	315.87	240.35	69407.6	2006	0
20204.7	0.486296	1353	341.936	315.87	240.35	69432.4	2006	0
20204.4	0.486296	1506	341.936	315.87	240.35	69432.4	2006	0
5016.21	0.475121	1571	56.2518	445.824	244.38	54591	2006	0
5011.8	0.475121	1527	56.2518	445.824	244.38	54812.8	2006	0
5000.23	0.475121	1483	56.2518	445.824	244.38	55082.8	2006	0
4987.53	0.47509	1274	56.2518	445.824	244.38	55467	2006	0
4894.23	0.47509	1987	56.2518	445.824	244.38	54068.6	2006	0
4844.93	0.475185	3467	56.2518	323.865	244.38	52245.2	2006	0
[truncated: 5,416 more rows]
