# Supplementary material for: Predation and spatial connectivity interact to shape ecosystem resilience to an ongoing regime shift
Source: Nat Commun. 2024 Feb 12;15:1304. doi: 10.1038/s41467-024-45713-1 (PMC10861472; doi:10.1038/s41467-024-45713-1)
Supplement: Supplementary file 4 — Source Data [file 41467_2024_45713_MOESM4_ESM.zip › source_data_fig3.xlsx]

## Sheet: Fig3a-predictions
temperature	distance_from_the_open_sea	predator_dominance
316.93	19475.5	0.730425
313.31	19475.5	0.491295
313.31	19475.5	0.494977
313.31	19475.5	0.494007
312.98	19475.5	0.712113
312.98	19475.5	0.721003
337.28	19475.5	0.516686
337.28	19475.5	0.516642
311.32	19475.5	0.484814
311.32	19475.5	0.480413
337.28	19475.5	0.533178
337.28	19475.5	0.535158
337.28	19475.5	0.536302
332.01	19475.5	0.508148
306.34	19475.5	0.711857
337.28	19475.5	0.537352
337.28	19475.5	0.53817
337.28	19475.5	0.538429
337.28	19475.5	0.539172
306.34	19475.5	0.711665
337.28	19475.5	0.53576
337.28	19475.5	0.534552
306.34	19475.5	0.501114
306.34	19475.5	0.724773
306.34	19475.5	0.515338
292.43	19475.5	0.690397
292.43	19475.5	0.691162
292.43	19475.5	0.692096
292.43	19475.5	0.696962
279.75	19475.5	0.666947
279.75	19475.5	0.667292
279.75	19475.5	0.671443
279.75	19475.5	0.672925
279.75	19475.5	0.671558
279.75	19475.5	0.665622
277.44	19475.5	0.658129
277.44	19475.5	0.659529
277.44	19475.5	0.65895
279.75	19475.5	0.676787
277.44	19475.5	0.653777
277.44	19475.5	0.600734
277.44	19475.5	0.657002
277.44	19475.5	0.649948
278.76	19475.5	0.665481
277.44	19475.5	0.666011
277.44	19475.5	0.58989
277.44	19475.5	0.6643
277.44	19475.5	0.66202
277.44	19475.5	0.657319
277.44	19475.5	0.653984
277.44	19475.5	0.583883
277.44	19475.5	0.420068
277.44	19475.5	0.412371
277.44	19475.5	0.426474
277.44	19475.5	0.422632
277.44	19475.5	0.431542
277.44	19475.5	0.673627
277.44	19475.5	0.419316
278.76	19475.5	0.664523
278.76	19475.5	0.663106
278.76	19475.5	0.664352
278.76	19475.5	0.668043
278.76	19475.5	0.660255
278.76	19475.5	0.421605
278.76	19475.5	0.664168
278.76	19475.5	0.670973
253.09	19475.5	0.650148
253.09	19475.5	0.650841
227.32	19475.5	0.444383
227.32	19475.5	0.450832
227.32	19475.5	0.450402
227.32	19475.5	0.450859
227.32	19475.5	0.449893
227.32	19475.5	0.449317
227.32	19475.5	0.449019
226.27	19475.5	0.460081
225.28	19475.5	0.463082
225.28	19475.5	0.466998
174.05	19475.5	0.39601
174.05	19475.5	0.38078
174.05	19475.5	0.394615
174.05	19475.5	0.388202
282.12	19475.5	0.552666
282.12	19475.5	0.55072
282.12	19475.5	0.549699
268.16	19475.5	0.496875
268.16	19475.5	0.50091
268.16	19475.5	0.501197
268.16	19475.5	0.500935
268.16	19475.5	0.500824
268.16	19475.5	0.498145
268.16	19475.5	0.508098
268.16	19475.5	0.506559
268.11	19475.5	0.51432
269.26	19475.5	0.503996
269.26	19475.5	0.501384
268.11	19475.5	0.510023
269.26	19475.5	0.513752
269.26	19475.5	0.512986
348.29	19475.5	0.536503
274.19	19475.5	0.718151
274.19	19475.5	0.521161
270.01	19475.5	0.663646
270.01	19475.5	0.716046
244.38	19475.5	0.422535
244.38	19475.5	0.420355
244.38	19475.5	0.426257
244.38	19475.5	0.425137
244.38	19475.5	0.424281
244.38	19475.5	0.430812
244.38	19475.5	0.435673
244.38	19475.5	0.433938
240.42	19475.5	0.416066
245.4	19475.5	0.444658
245.4	19475.5	0.445184
245.4	19475.5	0.449187
240.42	19475.5	0.44569
240.42	19475.5	0.446091
245.4	19475.5	0.447535
240.42	19475.5	0.461116
330.93	19475.5	0.60994
330.93	19475.5	0.61089
330.93	19475.5	0.618245
331.54	19475.5	0.596613
322.96	19475.5	0.576653
322.96	19475.5	0.611042
322.96	19475.5	0.620244
324.14	19475.5	0.5999
322.96	19475.5	0.613559
322.96	19475.5	0.575393
322.96	19475.5	0.612328
322.96	19475.5	0.616073
322.96	19475.5	0.614475
322.96	19475.5	0.610619
317.97	19475.5	0.590726
322.96	19475.5	0.616406
317.97	19475.5	0.596203
322.96	19475.5	0.620883
317.97	19475.5	0.604444
322.96	19475.5	0.613991
316.42	19475.5	0.599125
322.96	19475.5	0.616514
316.42	19475.5	0.597921
317.97	19475.5	0.615706
319.38	19475.5	0.620372
241.96	19475.5	0.528347
218.14	19475.5	0.493131
218.14	19475.5	0.492162
218.14	19475.5	0.491656
215.47	19475.5	0.480405
215.47	19475.5	0.481997
215.47	19475.5	0.481325
214.97	19475.5	0.484417
215.47	19475.5	0.478959
217.13	19475.5	0.488807
214.07	19475.5	0.485642
217.13	19475.5	0.491224
214.07	19475.5	0.48493
217.13	19475.5	0.493716
217.13	19475.5	0.491768
158.2	19475.5	0.647829
158.2	19475.5	0.411174
306.49	19475.5	0.757413
306.49	19475.5	0.757752
306.49	19475.5	0.75774
306.49	19475.5	0.576455
306.49	19475.5	0.758146
306.49	19475.5	0.759982
306.49	19475.5	0.755734
306.49	19475.5	0.555609
306.49	19475.5	0.757597
306.49	19475.5	0.758829
306.49	19475.5	0.761786
306.49	19475.5	0.659818
306.49	19475.5	0.596459
306.49	19475.5	0.683063
306.49	19475.5	0.661223
306.49	19475.5	0.782892
306.49	19475.5	0.785091
308.5	19475.5	0.634529
308.5	19475.5	0.558966
322.62	19475.5	0.780702
291	19475.5	0.746522
291	19475.5	0.749005
284.69	19475.5	0.748191
277.58	19475.5	0.732969
284.69	19475.5	0.551601
284.69	19475.5	0.551257
282.24	19475.5	0.758083
277.58	19475.5	0.756408
277.58	19475.5	0.760994
277.58	19475.5	0.574466
361.78	19475.5	0.831528
354.56	19475.5	0.646656
354.56	19475.5	0.655171
354.56	19475.5	0.601138
354.56	19475.5	0.60588
354.56	19475.5	0.633648
354.56	19475.5	0.645295
349.44	19475.5	0.624704
354.56	19475.5	0.652566
354.56	19475.5	0.646358
354.56	19475.5	0.647901
349.44	19475.5	0.62704
354.56	19475.5	0.651516
349.44	19475.5	0.635986
354.56	19475.5	0.647966
354.56	19475.5	0.653153
349.44	19475.5	0.644025
347.05	19475.5	0.631389
354.56	19475.5	0.651292
349.44	19475.5	0.651827
351.16	19475.5	0.639235
354.56	19475.5	0.663321
352.58	19475.5	0.659522
351.16	19475.5	0.643841
351.16	19475.5	0.643291
347.05	19475.5	0.642761
351.16	19475.5	0.642818
351.16	19475.5	0.661264
351.16	19475.5	0.628697
276.78	19475.5	0.55707
276.78	19475.5	0.528349
276.78	19475.5	0.746238
276.78	19475.5	0.755809
276.78	19475.5	0.543048
276.78	19475.5	0.558274
276.78	19475.5	0.542998
276.78	19475.5	0.554761
276.78	19475.5	0.745759
273.37	19475.5	0.548722
273.37	19475.5	0.534585
273.37	19475.5	0.540048
273.37	19475.5	0.531154
273.37	19475.5	0.556255
273.37	19475.5	0.56083
273.37	19475.5	0.56776
245.48	19475.5	0.532274
245.48	19475.5	0.522682
245.48	19475.5	0.534228
303.58	19475.5	0.750658
303.58	19475.5	0.751569
303.58	19475.5	0.750961
303.58	19475.5	0.684037
303.58	19475.5	0.751292
303.58	19475.5	0.525765
281.84	19475.5	0.732258
281.84	19475.5	0.733894
281.84	19475.5	0.734517
281.84	19475.5	0.728347
281.84	19475.5	0.735922
281.84	19475.5	0.736168
281.84	19475.5	0.738573
281.84	19475.5	0.726067
281.84	19475.5	0.723552
281.84	19475.5	0.723495
281.84	19475.5	0.610648
281.84	19475.5	0.721613
281.84	19475.5	0.721658
281.84	19475.5	0.721681
262.4	19475.5	0.518419
262.4	19475.5	0.518398
262.4	19475.5	0.517658
262.4	19475.5	0.518969
262.4	19475.5	0.518662
262.4	19475.5	0.501282
262.4	19475.5	0.520768
262.4	19475.5	0.518937
262.4	19475.5	0.502371
262.4	19475.5	0.521864
262.4	19475.5	0.519857
262.4	19475.5	0.503897
262.4	19475.5	0.52025
262.4	19475.5	0.525698
262.4	19475.5	0.519631
262.4	19475.5	0.526207
262.4	19475.5	0.518795
325.54	19475.5	0.608018
325.54	19475.5	0.761913
325.54	19475.5	0.554577
325.54	19475.5	0.543891
326.36	19475.5	0.520638
309.71	19475.5	0.516388
309.71	19475.5	0.531694
307.72	19475.5	0.52757
307.72	19475.5	0.526805
309.71	19475.5	0.555153
276.93	19475.5	0.491325
273.34	19475.5	0.509911
273.34	19475.5	0.505613
269.63	19475.5	0.458717
273.34	19475.5	0.497369
273.34	19475.5	0.48605
269.63	19475.5	0.699902
269.63	19475.5	0.699104
269.63	19475.5	0.697202
269.63	19475.5	0.699613
269.63	19475.5	0.697883
269.63	19475.5	0.696868
269.63	19475.5	0.698196
269.63	19475.5	0.695271
269.63	19475.5	0.69654
269.63	19475.5	0.695361
269.63	19475.5	0.703983
269.63	19475.5	0.701489
269.63	19475.5	0.704584
269.63	19475.5	0.701738
269.63	19475.5	0.699978
269.63	19475.5	0.703396
269.63	19475.5	0.701919
264.91	19475.5	0.694609
264.91	19475.5	0.700419
264.91	19475.5	0.699841
264.91	19475.5	0.699347
264.91	19475.5	0.695468
264.91	19475.5	0.698336
264.91	19475.5	0.695796
257.47	19475.5	0.448453
257.47	19475.5	0.451563
257.47	19475.5	0.46131
257.47	19475.5	0.450946
257.47	19475.5	0.462634
257.47	19475.5	0.466743
257.47	19475.5	0.453313
257.47	19475.5	0.463919
257.47	19475.5	0.454035
257.47	19475.5	0.462544
257.47	19475.5	0.457846
257.47	19475.5	0.467147
257.47	19475.5	0.457419
257.47	19475.5	0.473199
257.47	19475.5	0.455317
257.47	19475.5	0.456762
257.47	19475.5	0.455432
257.47	19475.5	0.446971
205.12	19475.5	0.454447
283.46	19475.5	0.618634
283.46	19475.5	0.771225
283.46	19475.5	0.552041
283.46	19475.5	0.677892
283.46	19475.5	0.763027
283.46	19475.5	0.665457
283.46	19475.5	0.590254
283.46	19475.5	0.764603
283.46	19475.5	0.547906
271.52	19475.5	0.567737
274.69	19475.5	0.560419
274.69	19475.5	0.557826
272.19	19475.5	0.581126
272.19	19475.5	0.54019
275.3	19475.5	0.562755
275.3	19475.5	0.562429
275.3	19475.5	0.559926
275.3	19475.5	0.543016
273.46	19475.5	0.545443
273.46	19475.5	0.759924
273.38	19475.5	0.535728
272.67	19475.5	0.558449
272.67	19475.5	0.585279
272.67	19475.5	0.529978
272.67	19475.5	0.551071
271.82	19475.5	0.647189
271.82	19475.5	0.640476
261.08	19475.5	0.510178
261.08	19475.5	0.73526
264.69	19475.5	0.5443
266.77	19475.5	0.733845
266.77	19475.5	0.755023
266.77	19475.5	0.740286
266.77	19475.5	0.542833
266.77	19475.5	0.544665
268.51	19475.5	0.539129
268.51	19475.5	0.745613
268.51	19475.5	0.757419
269.46	19475.5	0.561471
271.72	19475.5	0.587718
271.72	19475.5	0.669473
274.12	19475.5	0.552129
274.12	19475.5	0.561512
274.12	19475.5	0.547467
276.11	19475.5	0.60497
276.11	19475.5	0.555754
276.11	19475.5	0.642689
276.11	19475.5	0.570125
276.11	19475.5	0.584557
276.57	19475.5	0.757796
277.64	19475.5	0.750805
277.64	19475.5	0.558394
277.64	19475.5	0.552395
281.6	19475.5	0.566589
281.6	19475.5	0.564894
270.68	19475.5	0.738612
277.64	19475.5	0.549966
270.68	19475.5	0.730888
270.68	19475.5	0.510671
241	19475.5	0.659621
241	19475.5	0.515952
227.16	19475.5	0.710686
227.16	19475.5	0.483107
237.98	19475.5	0.506975
227.16	19475.5	0.718443
227.16	19475.5	0.704886
227.16	19475.5	0.709057
227.16	19475.5	0.487402
227.16	19475.5	0.504674
227.16	19475.5	0.556994
230.65	19475.5	0.504984
230.65	19475.5	0.506907
227.16	19475.5	0.502058
227.16	19475.5	0.720584
227.16	19475.5	0.710836
230.65	19475.5	0.520671
227.16	19475.5	0.728101
303.95	19475.5	0.627872
303.95	19475.5	0.612687
303.95	19475.5	0.535852
303.95	19475.5	0.528777
304.12	19475.5	0.515253
294.35	19475.5	0.512905
294.35	19475.5	0.520033
294.35	19475.5	0.530069
291.6	19475.5	0.52464
291.6	19475.5	0.526168
294.35	19475.5	0.550822
285.62	19475.5	0.690241
279.05	19475.5	0.483329
285.62	19475.5	0.735737
282.19	19475.5	0.590425
282.19	19475.5	0.582602
282.19	19475.5	0.514867
282.19	19475.5	0.684989
282.19	19475.5	0.521209
279.05	19475.5	0.71208
279.05	19475.5	0.713486
279.05	19475.5	0.711843
279.05	19475.5	0.711787
279.05	19475.5	0.713778
279.05	19475.5	0.712171
279.05	19475.5	0.709
279.05	19475.5	0.712851
279.05	19475.5	0.711011
279.05	19475.5	0.710465
279.05	19475.5	0.710292
279.05	19475.5	0.716997
279.05	19475.5	0.718652
279.05	19475.5	0.71787
279.05	19475.5	0.716255
279.05	19475.5	0.714437
279.05	19475.5	0.717135
279.05	19475.5	0.715225
279.05	19475.5	0.705942
268.83	19475.5	0.708385
268.83	19475.5	0.486485
268.83	19475.5	0.708291
268.83	19475.5	0.476337
268.83	19475.5	0.70783
268.83	19475.5	0.706559
262.2	19475.5	0.4568
262.2	19475.5	0.459501
262.2	19475.5	0.458486
262.2	19475.5	0.467716
262.2	19475.5	0.471386
262.2	19475.5	0.478186
262.2	19475.5	0.461165
262.2	19475.5	0.4605
262.2	19475.5	0.471802
262.2	19475.5	0.465404
262.2	19475.5	0.467016
262.2	19475.5	0.465118
258.9	19475.5	0.49458
257.74	19475.5	0.493744
257.74	19475.5	0.496513
258.9	19475.5	0.490401
258.51	19475.5	0.491408
258.9	19475.5	0.489131
258.9	19475.5	0.494302
258.9	19475.5	0.499693
258.9	19475.5	0.494053
257.74	19475.5	0.495419
258.9	19475.5	0.482187
258.9	19475.5	0.498624
257.74	19475.5	0.489696
258.9	19475.5	0.495707
257.74	19475.5	0.501945
257.74	19475.5	0.487598
257.74	19475.5	0.499285
257.74	19475.5	0.490536
258.9	19475.5	0.508805
257.74	19475.5	0.501906
258.51	19475.5	0.501263
258.9	19475.5	0.532612
257.74	19475.5	0.496489
257.74	19475.5	0.49531
257.74	19475.5	0.4936
257.74	19475.5	0.494932
252.36	19475.5	0.513966
252.36	19475.5	0.511909
252.36	19475.5	0.511108
252.36	19475.5	0.501468
254.48	19475.5	0.49837
254.48	19475.5	0.497655
254.48	19475.5	0.494714
252.71	19475.5	0.505155
254.48	19475.5	0.496753
252.71	19475.5	0.504199
252.1	19475.5	0.508058
234.39	19475.5	0.453551
236.44	19475.5	0.471684
236.44	19475.5	0.507936
247.32	19475.5	0.519823
249.37	19475.5	0.52265
249.37	19475.5	0.524577
251.2	19475.5	0.533682
254.41	19475.5	0.516441
254.41	19475.5	0.517027
254.41	19475.5	0.517723
255.54	19475.5	0.514591
255.54	19475.5	0.527886
256.49	19475.5	0.526548
256.49	19475.5	0.746197
256.49	19475.5	0.745339
259.04	19475.5	0.747362
259.04	19475.5	0.56456
260.2	19475.5	0.735696
260.2	19475.5	0.511541
260.2	19475.5	0.738112
260.2	19475.5	0.729221
260.2	19475.5	0.726552
260.2	19475.5	0.639021
260.2	19475.5	0.646923
260.2	19475.5	0.732806
260.2	19475.5	0.557762
260.2	19475.5	0.512708
260.2	19475.5	0.507796
260.2	19475.5	0.714943
258.44	19475.5	0.465337
260.33	19475.5	0.708495
261.79	19475.5	0.523983
263.15	19475.5	0.516951
241.2	19475.5	0.729489
237.61	19475.5	0.622092
237.61	19475.5	0.721478
237.61	19475.5	0.499744
237.61	19475.5	0.719745
237.61	19475.5	0.729824
237.61	19475.5	0.721265
254.16	19475.5	0.728551
252.2	19475.5	0.520564
254.16	19475.5	0.730759
253.88	19475.5	0.565365
254.16	19475.5	0.605867
254.16	19475.5	0.506667
254.16	19475.5	0.534187
254.16	19475.5	0.732165
217.62	19475.5	0.456506
217.62	19475.5	0.447019
217.62	19475.5	0.454682
217.62	19475.5	0.683895
217.62	19475.5	0.684275
217.62	19475.5	0.571191
219.96	19475.5	0.705764
219.96	19475.5	0.706512
219.96	19475.5	0.472688
219.96	19475.5	0.720665
219.96	19475.5	0.514394
218.88	19475.5	0.481067
218.07	19475.5	0.471587
210.28	19475.5	0.708925
210.28	19475.5	0.495356
210.28	19475.5	0.710956
210.28	19475.5	0.464327
184.94	19475.5	0.445571
185.04	19475.5	0.464943
185.04	19475.5	0.685175
185.04	19475.5	0.687944
185.04	19475.5	0.455946
185.04	19475.5	0.458052
182.66	19475.5	0.438985
184.87	19475.5	0.457248
184.87	19475.5	0.456891
182.66	19475.5	0.450013
182.66	19475.5	0.447664
182.66	19475.5	0.449161
182.66	19475.5	0.443689
182.66	19475.5	0.492367
184.87	19475.5	0.457568
183.97	19475.5	0.454354
183.97	19475.5	0.457336
182.66	19475.5	0.451862
182.66	19475.5	0.451453
182.66	19475.5	0.456586
182.66	19475.5	0.454657
183.97	19475.5	0.457572
187.2	19475.5	0.464265
188.96	19475.5	0.465894
232.54	19475.5	0.5081
232.54	19475.5	0.517073
232.54	19475.5	0.51997
232.54	19475.5	0.51956
234.5	19475.5	0.523648
234.5	19475.5	0.526338
234.5	19475.5	0.518529
234.5	19475.5	0.519924
234.5	19475.5	0.516899
231.79	19475.5	0.519729
231.79	19475.5	0.508516
231.79	19475.5	0.519921
231.79	19475.5	0.520126
231.79	19475.5	0.520751
227.15	19475.5	0.511321
227.15	19475.5	0.504493
226.96	19475.5	0.499732
226.96	19475.5	0.5035
226.96	19475.5	0.487094
190.83	19475.5	0.353808
190.83	19475.5	0.355582
190.83	19475.5	0.354876
190.83	19475.5	0.352513
190.83	19475.5	0.351635
190.83	19475.5	0.363343
190.83	19475.5	0.355886
190.18	19475.5	0.338736
190.18	19475.5	0.344447
190.5	19475.5	0.597002
190.5	19475.5	0.342425
190.5	19475.5	0.33975
190.5	19475.5	0.352181
190.5	19475.5	0.361668
190.5	19475.5	0.358201
176.82	19475.5	0.398067
176.82	19475.5	0.394951
176.82	19475.5	0.397171
178.05	19475.5	0.40659
177.99	19475.5	0.411331
273.41	19475.5	0.419792
273.41	19475.5	0.681599
273.41	19475.5	0.652822
273.41	19475.5	0.648847
273.41	19475.5	0.654215
273.41	19475.5	0.649464
273.41	19475.5	0.648025
273.41	19475.5	0.660249
273.41	19475.5	0.646304
273.41	19475.5	0.654076
273.41	19475.5	0.631884
273.41	19475.5	0.644964
273.41	19475.5	0.688461
273.41	19475.5	0.691852
273.41	19475.5	0.681229
273.41	19475.5	0.65723
273.41	19475.5	0.643712
273.41	19475.5	0.653807
273.41	19475.5	0.657222
273.41	19475.5	0.639228
273.41	19475.5	0.637727
273.41	19475.5	0.654094
273.41	19475.5	0.631026
258.99	19475.5	0.62678
258.99	19475.5	0.626165
259.21	19475.5	0.634643
259.21	19475.5	0.666627
259.21	19475.5	0.410808
259.21	19475.5	0.398902
259.55	19475.5	0.630574
259.55	19475.5	0.392004
259.55	19475.5	0.634527
259.82	19475.5	0.456486
259.82	19475.5	0.422217
262.09	19475.5	0.44382
262.09	19475.5	0.632224
262.09	19475.5	0.61528
263.42	19475.5	0.534634
264.16	19475.5	0.612035
264.16	19475.5	0.678804
264.16	19475.5	0.67784
264.16	19475.5	0.688299
265.48	19475.5	0.652191
266.28	19475.5	0.667415
266.28	19475.5	0.673141
266.28	19475.5	0.512708
267.38	19475.5	0.430628
267.38	19475.5	0.515386
267.38	19475.5	0.643294
267.38	19475.5	0.685148
267.38	19475.5	0.664285
267.38	19475.5	0.657723
267.38	19475.5	0.413093
267.38	19475.5	0.414633
248.39	19475.5	0.692389
248.39	19475.5	0.415643
248.39	19475.5	0.456936
248.39	19475.5	0.437357
243.8	19475.5	0.65214
245.85	19475.5	0.455888
245.85	19475.5	0.672941
245.85	19475.5	0.465355
243.8	19475.5	0.671786
243.8	19475.5	0.42988
243.8	19475.5	0.453354
243.8	19475.5	0.675367
243.8	19475.5	0.651532
245.85	19475.5	0.455761
243.8	19475.5	0.663898
242.46	19475.5	0.697481
242.46	19475.5	0.700385
243.16	19475.5	0.45831
243.16	19475.5	0.456473
243.16	19475.5	0.714686
243.16	19475.5	0.513899
244.13	19475.5	0.467126
244.13	19475.5	0.459992
244.13	19475.5	0.657347
244.13	19475.5	0.697304
256.12	19475.5	0.44015
256.12	19475.5	0.442735
256.12	19475.5	0.708565
256.12	19475.5	0.636281
256.12	19475.5	0.7194
256.12	19475.5	0.642746
256.12	19475.5	0.728379
264.36	19475.5	0.456146
264.36	19475.5	0.471682
264.36	19475.5	0.468341
256.12	19475.5	0.511424
264.36	19475.5	0.458583
264.36	19475.5	0.499175
256.12	19475.5	0.513172
272.77	19475.5	0.529351
214.97	19475.5	0.520551
213.26	19475.5	0.31896
214.97	19475.5	0.325581
214.97	19475.5	0.309429
214.97	19475.5	0.309019
213.26	19475.5	0.361243
214.97	19475.5	0.319659
214.97	19475.5	0.538173
214.97	19475.5	0.325238
261.88	19475.5	0.485068
261.88	19475.5	0.481447
261.88	19475.5	0.47539
261.88	19475.5	0.479135
261.88	19475.5	0.496878
261.88	19475.5	0.473111
260.17	19475.5	0.454873
260.17	19475.5	0.449088
261.33	19475.5	0.468603
260.17	19475.5	0.453759
261.21	19475.5	0.474758
408.17	19475.5	0.822524
408.17	19475.5	0.82913
408.17	19475.5	0.826187
408.17	19475.5	0.827548
408.17	19475.5	0.697784
408.17	19475.5	0.823621
408.17	19475.5	0.693024
408.17	19475.5	0.799391
408.17	19475.5	0.653478
408.17	19475.5	0.8219
408.17	19475.5	0.795595
408.17	19475.5	0.814229
408.17	19475.5	0.820677
408.17	19475.5	0.818199
408.17	19475.5	0.632807
408.17	19475.5	0.811592
408.17	19475.5	0.814997
408.17	19475.5	0.810197
408.17	19475.5	0.805438
368.35	19475.5	0.769543
368.35	19475.5	0.652961
366.62	19475.5	0.734834
366.62	19475.5	0.78078
365.37	19475.5	0.661366
365.37	19475.5	0.592855
365.37	19475.5	0.561153
336.9	19475.5	0.74949
326.81	19475.5	0.563485
326.81	19475.5	0.547983
326.81	19475.5	0.641975
326.81	19475.5	0.674752
326.81	19475.5	0.546133
326.81	19475.5	0.755302
326.81	19475.5	0.758497
326.81	19475.5	0.557685
333.73	19475.5	0.555047
333.73	19475.5	0.5787
336.36	19475.5	0.584326
336.36	19475.5	0.607015
336.36	19475.5	0.595319
336.36	19475.5	0.586468
336.36	19475.5	0.583726
336.36	19475.5	0.591607
336.36	19475.5	0.593222
336.36	19475.5	0.587841
336.36	19475.5	0.587676
336.36	19475.5	0.579199
336.36	19475.5	0.594985
336.36	19475.5	0.59932
336.36	19475.5	0.802882
353.04	19475.5	0.605029
353.04	19475.5	0.608383
353.04	19475.5	0.55439
353.04	19475.5	0.555493
353.04	19475.5	0.574827
353.04	19475.5	0.603274
353.04	19475.5	0.792259
353.04	19475.5	0.610339
353.04	19475.5	0.596635
353.04	19475.5	0.602806
283.11	19475.5	0.502127
283.11	19475.5	0.501341
283.11	19475.5	0.497847
283.11	19475.5	0.729146
283.11	19475.5	0.575419
283.11	19475.5	0.502074
276.81	19475.5	0.562252
276.81	19475.5	0.559201
276.81	19475.5	0.562881
276.81	19475.5	0.563039
218.7	19475.5	0.422777
217.72	19475.5	0.418786
218.7	19475.5	0.424365
218.7	19475.5	0.55011
218.7	19475.5	0.42333
218.7	19475.5	0.421367
182.09	19475.5	0.440025
182.09	19475.5	0.438967
182.09	19475.5	0.44027
183.73	19475.5	0.4459
183.73	19475.5	0.445383
183.11	19475.5	0.446725
172.76	19475.5	0.61359
172.76	19475.5	0.615806
172.76	19475.5	0.617606
172.76	19475.5	0.495144
175.54	19475.5	0.432373
175.54	19475.5	0.390703
175.54	19475.5	0.386496
175.54	19475.5	0.393737
175.54	19475.5	0.388421
175.54	19475.5	0.379497
175.54	19475.5	0.615521
175.54	19475.5	0.626598
175.54	19475.5	0.607273
175.54	19475.5	0.400663
175.54	19475.5	0.367335
175.54	19475.5	0.377252
175.54	19475.5	0.381852
175.54	19475.5	0.369081
175.54	19475.5	0.358213
175.54	19475.5	0.594017
164.63	19475.5	0.510701
169.8	19475.5	0.57948
169.8	19475.5	0.347158
169.1	19475.5	0.564612
169	19475.5	0.510163
169	19475.5	0.349502
169	19475.5	0.345488
170.44	19475.5	0.591437
161.71	19475.5	0.358507
161.71	19475.5	0.372911
161.71	19475.5	0.378476
161.71	19475.5	0.375879
161.71	19475.5	0.380564
161.71	19475.5	0.358831
161.71	19475.5	0.378284
161.71	19475.5	0.380596
161.71	19475.5	0.378776
168.94	19475.5	0.389856
168.94	19475.5	0.398928
168.94	19475.5	0.401132
173.97	19475.5	0.406688
173.97	19475.5	0.406047
173.97	19475.5	0.409237
173.97	19475.5	0.40801
173.97	19475.5	0.410725
173.97	19475.5	0.406453
173.97	19475.5	0.412152
173.97	19475.5	0.409563
173.97	19475.5	0.408981
173.97	19475.5	0.4063
173.97	19475.5	0.413213
173.97	19475.5	0.416387
173.97	19475.5	0.415949
201.61	19475.5	0.44126
201.61	19475.5	0.443643
201.61	19475.5	0.413017
201.61	19475.5	0.437408
201.61	19475.5	0.401694
201.61	19475.5	0.404561
201.61	19475.5	0.404684
201.61	19475.5	0.403478
201.61	19475.5	0.418081
201.61	19475.5	0.441206
201.61	19475.5	0.444511
201.61	19475.5	0.669506
201.61	19475.5	0.51376
201.61	19475.5	0.441301
201.61	19475.5	0.441068
174.72	19475.5	0.380385
174.93	19475.5	0.385872
174.93	19475.5	0.38634
174.72	19475.5	0.379602
174.72	19475.5	0.380355
174.72	19475.5	0.375863
174.93	19475.5	0.39644
174.72	19475.5	0.390168
174.72	19475.5	0.384987
174.72	19475.5	0.38584
174.72	19475.5	0.388356
180.43	19475.5	0.43051
178.09	19475.5	0.421973
373.65	19475.5	0.619509
373.65	19475.5	0.634423
373.65	19475.5	0.629363
373.65	19475.5	0.617666
373.65	19475.5	0.608239
373.65	19475.5	0.602721
373.65	19475.5	0.609046
373.65	19475.5	0.61726
373.65	19475.5	0.609437
373.65	19475.5	0.601314
373.65	19475.5	0.608664
373.65	19475.5	0.673107
373.65	19475.5	0.617645
373.65	19475.5	0.598782
373.65	19475.5	0.619797
373.65	19475.5	0.617598
373.65	19475.5	0.596221
373.65	19475.5	0.590658
358.17	19475.5	0.597842
369.06	19475.5	0.790815
369.06	19475.5	0.798052
369.89	19475.5	0.707232
369.89	19475.5	0.625232
369.3	19475.5	0.793072
369.3	19475.5	0.801108
369.3	19475.5	0.782014
347.41	19475.5	0.784725
324.85	19475.5	0.582258
324.85	19475.5	0.589874
324.85	19475.5	0.590131
324.85	19475.5	0.61041
324.85	19475.5	0.58217
324.85	19475.5	0.596033
324.85	19475.5	0.611705
324.85	19475.5	0.646362
324.85	19475.5	0.592884
324.85	19475.5	0.598734
324.85	19475.5	0.574417
350.43	19475.5	0.650818
350.43	19475.5	0.619286
350.43	19475.5	0.611522
350.43	19475.5	0.820073
350.43	19475.5	0.649293
350.43	19475.5	0.822833
350.43	19475.5	0.827668
350.43	19475.5	0.660543
350.43	19475.5	0.652757
179.52	19475.5	0.381811
179.52	19475.5	0.39554
179.52	19475.5	0.388875
179.52	19475.5	0.393847
179.52	19475.5	0.387739
179.52	19475.5	0.374585
179.52	19475.5	0.387565
179.52	19475.5	0.367468
179.52	19475.5	0.374528
179.52	19475.5	0.383299
135.04	19475.5	0.307381
135.04	19475.5	0.548639
135.04	19475.5	0.549112
135.04	19475.5	0.548457
135.04	19475.5	0.547387
135.04	19475.5	0.543325
135.04	19475.5	0.549797
135.04	19475.5	0.552919
135.04	19475.5	0.552705
135.04	19475.5	0.552813
135.04	19475.5	0.548932
135.04	19475.5	0.339357
135.04	19475.5	0.54969
135.04	19475.5	0.313783
135.97	19475.5	0.319756
135.97	19475.5	0.322094
135.84	19475.5	0.315786
135.84	19475.5	0.353611
135.84	19475.5	0.313336
123.12	19475.5	0.576326
123.12	19475.5	0.306447
123.12	19475.5	0.32625
123.12	19475.5	0.335453
123.12	19475.5	0.338585
123.12	19475.5	0.536374
123.12	19475.5	0.31791
121.06	19475.5	0.30288
121.06	19475.5	0.297962
121.06	19475.5	0.314082
180.34	19475.5	0.426822
176.21	19475.5	0.423925
180.34	19475.5	0.429372
180.34	19475.5	0.429292
180.34	19475.5	0.429394
180.34	19475.5	0.427539
176.21	19475.5	0.431392
180.34	19475.5	0.428759
180.34	19475.5	0.431655
180.34	19475.5	0.431747
147.07	19475.5	0.396923
147.07	19475.5	0.398923
147.07	19475.5	0.397914
147.07	19475.5	0.398101
147.07	19475.5	0.399164
147.07	19475.5	0.399639
147.07	19475.5	0.398603
147.07	19475.5	0.398994
147.07	19475.5	0.397867
515.88	19475.5	0.899078
515.88	19475.5	0.899249
515.88	19475.5	0.897919
515.88	19475.5	0.89853
515.88	19475.5	0.898159
515.88	19475.5	0.898266
515.88	19475.5	0.898616
515.88	19475.5	0.898269
515.88	19475.5	0.842324
515.88	19475.5	0.765192
515.88	19475.5	0.897766
456.39	19475.5	0.867427
456.39	19475.5	0.868214
456.39	19475.5	0.869667
456.39	19475.5	0.809333
456.39	19475.5	0.876531
456.39	19475.5	0.871455
456.39	19475.5	0.854169
433.32	19475.5	0.740118
433.32	19475.5	0.724398
433.32	19475.5	0.711285
437.54	19475.5	0.700601
433.32	19475.5	0.737038
433.32	19475.5	0.71083
433.32	19475.5	0.719604
433.32	19475.5	0.71747
433.32	19475.5	0.729075
433.32	19475.5	0.730203
433.32	19475.5	0.735046
433.32	19475.5	0.739438
433.32	19475.5	0.736354
433.32	19475.5	0.790668
433.32	19475.5	0.827821
324.17	19475.5	0.778701
315	19475.5	0.614779
324.17	19475.5	0.71707
315	19475.5	0.774756
324.17	19475.5	0.659407
324.17	19475.5	0.57104
304.57	19475.5	0.518987
253.07	19475.5	0.452013
253.07	19475.5	0.450383
253.07	19475.5	0.486531
234.62	19475.5	0.469585
182.07	19475.5	0.449542
182.07	19475.5	0.445964
182.07	19475.5	0.445842
182.07	19475.5	0.654539
318.22	19475.5	0.597724
318.22	19475.5	0.590855
318.22	19475.5	0.594735
318.22	19475.5	0.578408
318.22	19475.5	0.576043
318.22	19475.5	0.574033
315.33	19475.5	0.574315
315.33	19475.5	0.574789
315.33	19475.5	0.565962
315.33	19475.5	0.774338
315.33	19475.5	0.554607
315.33	19475.5	0.586919
315.33	19475.5	0.582829
315.33	19475.5	0.573961
315.33	19475.5	0.572341
315.33	19475.5	0.58179
315.33	19475.5	0.585417
315.33	19475.5	0.580197
315.33	19475.5	0.584144
315.33	19475.5	0.580927
315.33	19475.5	0.58199
315.33	19475.5	0.578253
315.33	19475.5	0.599889
315.33	19475.5	0.576505
315.33	19475.5	0.574692
315.33	19475.5	0.574333
286.76	19475.5	0.597692
286.76	19475.5	0.527199
286.76	19475.5	0.712883
286.76	19475.5	0.68207
286.76	19475.5	0.662937
283.75	19475.5	0.68853
283.75	19475.5	0.753509
283.75	19475.5	0.761062
283.75	19475.5	0.530607
283.75	19475.5	0.640239
283.75	19475.5	0.555951
283.75	19475.5	0.749129
283.75	19475.5	0.564086
283.75	19475.5	0.706725
283.75	19475.5	0.561235
283.75	19475.5	0.539511
283.75	19475.5	0.76895
283.75	19475.5	0.576172
283.75	19475.5	0.532355
283.75	19475.5	0.531836
282.43	19475.5	0.576181
282.43	19475.5	0.541563
282.43	19475.5	0.552657
282.43	19475.5	0.76418
282.43	19475.5	0.762432
282.43	19475.5	0.541876
282.43	19475.5	0.761256
282.43	19475.5	0.760335
331.28	19475.5	0.662638
331.28	19475.5	0.66192
331.28	19475.5	0.662201
319.69	19475.5	0.64828
319.69	19475.5	0.648353
319.69	19475.5	0.647368
313.04	19475.5	0.637716
313.04	19475.5	0.637707
313.04	19475.5	0.63771
313.04	19475.5	0.63948
313.04	19475.5	0.63929
313.04	19475.5	0.639333
313.04	19475.5	0.639414
313.04	19475.5	0.639452
311.24	19475.5	0.63279
311.24	19475.5	0.632375
311.24	19475.5	0.632057
311.24	19475.5	0.631766
311.24	19475.5	0.631325
311.24	19475.5	0.631346
292.58	19475.5	0.606546
311.24	19475.5	0.630759
292.58	19475.5	0.605552
292.58	19475.5	0.605576
311.24	19475.5	0.630439
292.58	19475.5	0.606395
292.58	19475.5	0.603054
260.92	19475.5	0.76764
260.92	19475.5	0.767534
260.92	19475.5	0.767897
260.92	19475.5	0.76843
261.29	19475.5	0.548888
261.29	19475.5	0.549466
261.29	19475.5	0.549648
261.29	19475.5	0.548004
261.29	19475.5	0.54875
236.84	19475.5	0.528038
236.84	19475.5	0.529056
236.84	19475.5	0.529804
236.84	19475.5	0.530072
236.84	19475.5	0.530608
236.84	19475.5	0.529906
236.84	19475.5	0.53039
236.84	19475.5	0.530152
236.84	19475.5	0.530419
243.97	19475.5	0.53976
332.01	27989.6	0.678062
250.19	27989.6	0.767007
250.19	27989.6	0.766889
250.19	27989.6	0.766859
282.6	27989.6	0.797215
282.6	27989.6	0.798151
282.6	27989.6	0.789924
282.6	27989.6	0.789477
282.6	27989.6	0.789472
282.6	27989.6	0.789541
282.6	27989.6	0.796857
282.6	27989.6	0.796714
250.19	27989.6	0.785957
250.19	27989.6	0.786149
250.19	27989.6	0.786535
250.19	27989.6	0.785678
250.19	27989.6	0.782896
250.19	27989.6	0.782011
250.19	27989.6	0.786148
250.19	27989.6	0.786837
250.19	27989.6	0.78678
250.19	27989.6	0.57432
250.19	27989.6	0.777705
250.19	27989.6	0.784894
250.19	27989.6	0.785519
250.19	27989.6	0.786955
250.19	27989.6	0.787716
250.19	27989.6	0.801119
250.19	27989.6	0.801975
250.19	27989.6	0.801946
253.09	27989.6	0.808243
253.09	27989.6	0.809666
250.19	27989.6	0.811672
250.19	27989.6	0.812117
250.19	27989.6	0.812045
228.09	27989.6	0.782511
228.09	27989.6	0.783803
228.09	27989.6	0.781794
228.09	27989.6	0.784677
227.34	27989.6	0.804976
227.34	27989.6	0.603772
227.34	27989.6	0.805854
227.34	27989.6	0.805802
227.32	27989.6	0.807323
227.32	27989.6	0.8065
227.32	27989.6	0.804479
217.42	27989.6	0.640487
217.42	27989.6	0.642266
217.42	27989.6	0.643784
217.42	27989.6	0.646666
217.42	27989.6	0.647761
217.42	27989.6	0.649195
180.16	27989.6	0.542009
180.16	27989.6	0.552487
180.16	27989.6	0.549665
180.16	27989.6	0.546013
180.16	27989.6	0.537503
180.16	27989.6	0.769896
180.16	27989.6	0.546285
180.16	27989.6	0.552367
180.16	27989.6	0.552367
180.16	27989.6	0.562639
180.16	27989.6	0.564391
181.7	27989.6	0.752868
181.7	27989.6	0.752219
172.23	27989.6	0.711654
175.65	27989.6	0.748939
172.32	27989.6	0.754496
172.32	27989.6	0.75361
172.97	27989.6	0.585288
171.17	27989.6	0.581465
172.97	27989.6	0.565751
170.57	27989.6	0.585737
170.57	27989.6	0.586416
146.18	27989.6	0.716464
146.18	27989.6	0.71709
146.18	27989.6	0.716036
146.18	27989.6	0.720388
146	27989.6	0.718826
146	27989.6	0.718739
146	27989.6	0.715807
285.87	27989.6	0.82546
294.84	27989.6	0.853721
294.84	27989.6	0.854245
294.84	27989.6	0.859491
294.84	27989.6	0.85513
294.84	27989.6	0.852039
294.84	27989.6	0.852428
287.51	27989.6	0.842661
287.51	27989.6	0.690061
287.51	27989.6	0.693039
287.51	27989.6	0.862974
287.51	27989.6	0.84188
287.51	27989.6	0.841897
287.51	27989.6	0.841727
273.09	27989.6	0.80686
273.09	27989.6	0.807713
273.09	27989.6	0.611362
279.45	27989.6	0.83768
281.86	27989.6	0.836771
281.86	27989.6	0.841646
281.86	27989.6	0.838542
264.93	27989.6	0.70168
264.93	27989.6	0.701963
264.93	27989.6	0.701826
265.48	27989.6	0.699492
265.48	27989.6	0.691327
265.48	27989.6	0.69077
265.48	27989.6	0.67336
265.48	27989.6	0.67421
265.48	27989.6	0.673782
265.48	27989.6	0.678392
265.48	27989.6	0.673816
265.48	27989.6	0.679082
265.48	27989.6	0.674791
265.48	27989.6	0.68091
265.48	27989.6	0.676074
265.48	27989.6	0.678719
265.48	27989.6	0.677482
265.48	27989.6	0.682086
265.48	27989.6	0.683148
265.48	27989.6	0.683272
265.48	27989.6	0.684279
348.29	27989.6	0.686726
348.29	27989.6	0.688717
336.95	27989.6	0.679923
273.11	27989.6	0.822057
273.11	27989.6	0.639629
269.57	27989.6	0.799558
269.57	27989.6	0.800165
271.09	27989.6	0.80192
271.09	27989.6	0.801271
271.09	27989.6	0.801258
277.28	27989.6	0.836371
276.12	27989.6	0.815901
276.12	27989.6	0.8168
276.12	27989.6	0.815554
276.12	27989.6	0.819737
270.89	27989.6	0.795521
270.89	27989.6	0.795245
276.15	27989.6	0.650024
276.15	27989.6	0.830785
276.8	27989.6	0.842648
276.8	27989.6	0.819262
276.8	27989.6	0.818347
276.8	27989.6	0.817845
261.89	27989.6	0.787454
270.99	27989.6	0.813812
270.99	27989.6	0.813816
270.99	27989.6	0.813846
270.99	27989.6	0.813281
257.44	27989.6	0.784771
268.38	27989.6	0.848309
257.44	27989.6	0.78619
268.38	27989.6	0.84932
257.44	27989.6	0.789719
257.44	27989.6	0.788163
257.44	27989.6	0.788965
257.44	27989.6	0.789581
257.44	27989.6	0.754805
257.44	27989.6	0.799493
257.44	27989.6	0.590148
262.05	27989.6	0.798408
262.05	27989.6	0.799205
262.05	27989.6	0.803345
262.05	27989.6	0.618268
262.05	27989.6	0.618516
262.05	27989.6	0.81362
262.05	27989.6	0.614424
260	27989.6	0.626275
260	27989.6	0.787225
260	27989.6	0.791665
260	27989.6	0.700114
267.3	27989.6	0.823984
267.3	27989.6	0.821253
267.3	27989.6	0.820652
270.01	27989.6	0.853085
260.57	27989.6	0.790136
267.08	27989.6	0.851798
267.08	27989.6	0.852405
264.58	27989.6	0.835997
264.58	27989.6	0.837327
264.58	27989.6	0.831393
264.58	27989.6	0.700784
260.57	27989.6	0.825376
260.07	27989.6	0.819836
260.07	27989.6	0.822126
230.53	27989.6	0.618033
230.53	27989.6	0.600297
230.53	27989.6	0.604334
230.53	27989.6	0.606499
230.53	27989.6	0.609196
230.53	27989.6	0.599067
230.53	27989.6	0.609677
230.53	27989.6	0.601893
230.53	27989.6	0.608525
230.53	27989.6	0.607874
335.36	27989.6	0.753354
335.36	27989.6	0.756954
335.88	27989.6	0.758978
335.88	27989.6	0.732591
334.72	27989.6	0.736446
328.88	27989.6	0.72809
328.88	27989.6	0.718532
333.1	27989.6	0.746447
333.1	27989.6	0.748779
330.93	27989.6	0.754501
330.93	27989.6	0.746382
322.96	27989.6	0.724873
322.96	27989.6	0.725315
322.96	27989.6	0.733004
322.96	27989.6	0.729154
322.96	27989.6	0.735247
322.96	27989.6	0.754809
322.96	27989.6	0.735199
317.97	27989.6	0.7504
317.97	27989.6	0.751337
316.42	27989.6	0.750982
316.42	27989.6	0.751494
266.02	27989.6	0.71359
266.02	27989.6	0.712741
260.97	27989.6	0.716765
248.96	27989.6	0.862199
241.15	27989.6	0.841093
244.48	27989.6	0.85998
244.48	27989.6	0.860023
215.8	27989.6	0.842198
220.75	27989.6	0.81553
220.75	27989.6	0.861966
223.3	27989.6	0.70111
223.3	27989.6	0.698101
223.3	27989.6	0.689679
223.3	27989.6	0.691548
223.3	27989.6	0.689158
223.3	27989.6	0.692073
223.3	27989.6	0.693803
223.3	27989.6	0.693046
159.02	27989.6	0.804988
159.02	27989.6	0.810002
159.02	27989.6	0.807365
159.02	27989.6	0.803984
225.49	27989.6	0.691797
159.02	27989.6	0.810504
225.49	27989.6	0.693991
225.49	27989.6	0.693334
225.49	27989.6	0.692413
225.49	27989.6	0.692512
225.49	27989.6	0.692976
224.58	27989.6	0.694851
224.58	27989.6	0.696266
228.83	27989.6	0.667206
228.83	27989.6	0.667459
228.83	27989.6	0.671754
302.75	27989.6	0.849655
302.75	27989.6	0.850687
302.75	27989.6	0.84121
302.75	27989.6	0.84216
302.75	27989.6	0.842133
302.75	27989.6	0.845081
302.75	27989.6	0.84548
282.31	27989.6	0.855575
282.31	27989.6	0.852777
282.31	27989.6	0.85222
277.58	27989.6	0.856119
370.08	27989.6	0.884512
365.92	27989.6	0.731994
361.78	27989.6	0.901784
361.78	27989.6	0.89667
354.56	27989.6	0.724526
361.78	27989.6	0.892456
361.78	27989.6	0.894717
354.56	27989.6	0.747135
354.56	27989.6	0.741281
354.56	27989.6	0.736009
354.56	27989.6	0.743033
354.56	27989.6	0.748534
354.56	27989.6	0.768391
354.56	27989.6	0.769316
349.44	27989.6	0.765823
347.05	27989.6	0.767197
347.05	27989.6	0.769192
347.05	27989.6	0.769699
347.05	27989.6	0.768109
276.78	27989.6	0.85384
276.78	27989.6	0.684225
276.78	27989.6	0.861243
276.78	27989.6	0.791667
276.78	27989.6	0.862369
276.78	27989.6	0.841073
276.78	27989.6	0.700165
276.78	27989.6	0.70158
256.1	27989.6	0.68225
256.1	27989.6	0.684565
256.1	27989.6	0.670418
256.1	27989.6	0.670624
256.1	27989.6	0.668089
258.25	27989.6	0.697556
258.25	27989.6	0.698348
258.25	27989.6	0.695244
258.25	27989.6	0.688583
258.25	27989.6	0.701719
236.48	27989.6	0.80868
236.48	27989.6	0.609863
236.48	27989.6	0.80973
243.99	27989.6	0.848182
244.42	27989.6	0.709262
244.42	27989.6	0.709773
270.17	27989.6	0.700603
270.17	27989.6	0.691285
269.06	27989.6	0.662503
269.06	27989.6	0.663054
269.06	27989.6	0.664124
269.06	27989.6	0.66371
269.06	27989.6	0.661488
269.06	27989.6	0.665396
269.06	27989.6	0.662596
269.06	27989.6	0.665542
269.06	27989.6	0.663937
269.06	27989.6	0.664091
269.06	27989.6	0.666493
269.06	27989.6	0.666579
269.06	27989.6	0.66506
269.06	27989.6	0.662509
265.61	27989.6	0.822661
265.61	27989.6	0.822429
265.61	27989.6	0.823535
265.61	27989.6	0.631779
265.61	27989.6	0.670491
265.61	27989.6	0.629629
265.61	27989.6	0.822848
265.61	27989.6	0.76929
265.61	27989.6	0.63105
265.61	27989.6	0.628565
265.61	27989.6	0.62996
265.61	27989.6	0.62922
265.61	27989.6	0.628279
264.35	27989.6	0.809356
264.35	27989.6	0.809713
264.35	27989.6	0.810068
264.35	27989.6	0.810316
264.35	27989.6	0.810727
264.35	27989.6	0.810995
264.35	27989.6	0.811354
264.35	27989.6	0.804887
264.35	27989.6	0.804039
262.4	27989.6	0.807764
265.59	27989.6	0.80862
265.59	27989.6	0.807472
265.59	27989.6	0.807868
325.54	27989.6	0.862662
325.54	27989.6	0.864652
325.54	27989.6	0.68551
307.72	27989.6	0.692444
261.41	27989.6	0.613474
261.41	27989.6	0.813509
261.41	27989.6	0.811803
261.41	27989.6	0.618705
261.41	27989.6	0.813604
261.41	27989.6	0.631064
261.41	27989.6	0.626303
261.41	27989.6	0.635517
261.41	27989.6	0.824291
220.74	27989.6	0.820253
220.74	27989.6	0.639251
220.74	27989.6	0.829197
220.74	27989.6	0.829753
220.74	27989.6	0.627316
220.74	27989.6	0.826065
220.74	27989.6	0.825505
220.74	27989.6	0.821745
220.74	27989.6	0.831858
220.74	27989.6	0.83033
220.74	27989.6	0.830734
220.74	27989.6	0.823326
220.74	27989.6	0.825658
220.74	27989.6	0.825063
220.74	27989.6	0.831144
220.74	27989.6	0.829785
220.74	27989.6	0.830764
220.74	27989.6	0.661089
220.74	27989.6	0.662403
209.64	27989.6	0.620007
209.64	27989.6	0.620036
209.64	27989.6	0.609021
209.64	27989.6	0.614586
209.64	27989.6	0.616679
209.64	27989.6	0.613451
209.64	27989.6	0.619436
207.39	27989.6	0.818577
207.39	27989.6	0.815415
207.39	27989.6	0.642999
206.35	27989.6	0.829974
206.35	27989.6	0.641393
206.35	27989.6	0.652784
206.35	27989.6	0.649949
203.11	27989.6	0.639757
203.11	27989.6	0.647915
203.11	27989.6	0.652479
203.11	27989.6	0.653342
201.42	27989.6	0.652194
201.42	27989.6	0.635868
201.42	27989.6	0.644628
201.42	27989.6	0.639183
201.42	27989.6	0.640293
201.42	27989.6	0.637732
201.42	27989.6	0.644186
203.79	27989.6	0.579123
203.79	27989.6	0.582166
203.79	27989.6	0.58277
203.79	27989.6	0.586329
200.8	27989.6	0.616284
200.8	27989.6	0.615065
200.8	27989.6	0.619211
200.8	27989.6	0.615731
197.14	27989.6	0.753535
197.14	27989.6	0.753875
197.14	27989.6	0.755212
197.14	27989.6	0.75531
197.14	27989.6	0.755402
283.46	27989.6	0.875532
271.52	27989.6	0.725512
271.52	27989.6	0.71996
271.52	27989.6	0.704235
271.52	27989.6	0.767414
261.08	27989.6	0.848752
262.09	27989.6	0.844844
262.09	27989.6	0.84799
264.69	27989.6	0.689128
277.64	27989.6	0.861834
277.64	27989.6	0.862623
277.64	27989.6	0.859257
270.68	27989.6	0.85183
277.64	27989.6	0.860934
270.68	27989.6	0.847189
270.68	27989.6	0.855343
270.68	27989.6	0.84452
270.68	27989.6	0.803793
270.68	27989.6	0.84226
270.68	27989.6	0.7779
270.68	27989.6	0.856123
267.86	27989.6	0.833871
265.36	27989.6	0.844393
265.36	27989.6	0.829415
265.36	27989.6	0.84065
263.22	27989.6	0.831423
263.22	27989.6	0.83086
258.68	27989.6	0.821691
252.61	27989.6	0.811316
252.61	27989.6	0.824004
252.61	27989.6	0.811795
240.81	27989.6	0.82614
240.81	27989.6	0.830637
240.81	27989.6	0.836089
240.81	27989.6	0.826638
227.16	27989.6	0.843341
240.81	27989.6	0.833397
227.16	27989.6	0.832225
240.81	27989.6	0.828347
240.81	27989.6	0.819638
240.81	27989.6	0.82133
227.16	27989.6	0.82559
240.81	27989.6	0.826627
240.81	27989.6	0.820439
240.81	27989.6	0.817993
303.95	27989.6	0.86178
303.95	27989.6	0.839999
303.95	27989.6	0.856851
303.95	27989.6	0.832936
294.35	27989.6	0.695113
291.6	27989.6	0.696001
291.6	27989.6	0.698208
258.37	27989.6	0.619074
258.37	27989.6	0.630972
258.37	27989.6	0.64046
258.37	27989.6	0.818779
258.37	27989.6	0.82392
258.37	27989.6	0.773
258.37	27989.6	0.786388
258.9	27989.6	0.673647
258.9	27989.6	0.858915
258.51	27989.6	0.680475
258.51	27989.6	0.693219
258.51	27989.6	0.679793
258.51	27989.6	0.681806
258.51	27989.6	0.689861
258.51	27989.6	0.678289
258.51	27989.6	0.677665
258.51	27989.6	0.675736
258.51	27989.6	0.680181
258.51	27989.6	0.678417
258.51	27989.6	0.70145
258.51	27989.6	0.700871
258.51	27989.6	0.684363
258.51	27989.6	0.691157
258.51	27989.6	0.686669
258.51	27989.6	0.682661
258.97	27989.6	0.857978
258.97	27989.6	0.682916
258.97	27989.6	0.699416
255.43	27989.6	0.769446
255.43	27989.6	0.6807
255.43	27989.6	0.673843
255.43	27989.6	0.664388
255.43	27989.6	0.6629
255.43	27989.6	0.66242
255.43	27989.6	0.648342
255.43	27989.6	0.655312
253.72	27989.6	0.629957
253.72	27989.6	0.629124
253.72	27989.6	0.633884
253.72	27989.6	0.622965
255.43	27989.6	0.680834
253.72	27989.6	0.63388
255.43	27989.6	0.678701
253.72	27989.6	0.627758
253.72	27989.6	0.636751
255.43	27989.6	0.667874
253.72	27989.6	0.632982
253.72	27989.6	0.826837
253.72	27989.6	0.681777
253.72	27989.6	0.635344
253.72	27989.6	0.637455
253.72	27989.6	0.618601
256.58	27989.6	0.616543
253.72	27989.6	0.820179
256.58	27989.6	0.803781
253.72	27989.6	0.625809
256.58	27989.6	0.807076
253.72	27989.6	0.619466
253.72	27989.6	0.645674
253.72	27989.6	0.618962
253.72	27989.6	0.625641
256.58	27989.6	0.62872
253.72	27989.6	0.623516
256.58	27989.6	0.609821
256.58	27989.6	0.628884
255.9	27989.6	0.656565
256.58	27989.6	0.823315
256.58	27989.6	0.814789
253.72	27989.6	0.646808
253.72	27989.6	0.631528
256.58	27989.6	0.70408
253.72	27989.6	0.686336
256.58	27989.6	0.626614
256.58	27989.6	0.636544
256.58	27989.6	0.641844
254.54	27989.6	0.646482
254.54	27989.6	0.651926
254.54	27989.6	0.835676
254.54	27989.6	0.652483
254.48	27989.6	0.754292
255.18	27989.6	0.691
254.57	27989.6	0.717753
210.91	27989.6	0.759454
210.91	27989.6	0.754145
223.13	27989.6	0.804393
210.91	27989.6	0.76119
223.13	27989.6	0.601772
210.91	27989.6	0.761076
210.91	27989.6	0.759978
210.91	27989.6	0.759494
210.91	27989.6	0.656304
214.26	27989.6	0.60884
210.91	27989.6	0.543654
210.91	27989.6	0.543301
210.91	27989.6	0.546639
210.91	27989.6	0.547593
206.02	27989.6	0.544853
206.02	27989.6	0.546659
252.21	27989.6	0.72459
252.21	27989.6	0.691309
252.21	27989.6	0.682558
252.21	27989.6	0.682577
252.21	27989.6	0.681376
252.21	27989.6	0.686875
234.51	27989.6	0.664218
234.51	27989.6	0.661907
234.51	27989.6	0.680156
234.51	27989.6	0.661971
234.39	27989.6	0.67676
234.39	27989.6	0.671737
233.56	27989.6	0.664709
260.2	27989.6	0.859327
260.2	27989.6	0.854598
256.86	27989.6	0.825939
240.05	27989.6	0.812459
240.05	27989.6	0.811974
240.05	27989.6	0.820341
237.61	27989.6	0.828079
252.2	27989.6	0.706455
251.2	27989.6	0.840648
248.55	27989.6	0.777027
251.2	27989.6	0.672386
248.55	27989.6	0.750144
251.2	27989.6	0.840293
248.55	27989.6	0.81904
248.55	27989.6	0.817439
248.55	27989.6	0.805382
248.55	27989.6	0.810549
248.55	27989.6	0.814132
248.55	27989.6	0.617703
248.55	27989.6	0.816927
248.55	27989.6	0.818015
248.55	27989.6	0.817029
248.85	27989.6	0.608116
248.85	27989.6	0.613176
250.14	27989.6	0.631717
248.85	27989.6	0.62004
250.14	27989.6	0.615883
248.85	27989.6	0.622426
250.14	27989.6	0.626803
250.14	27989.6	0.635866
248.62	27989.6	0.793504
248.62	27989.6	0.793806
248.62	27989.6	0.794818
248.62	27989.6	0.795002
248.62	27989.6	0.794915
231.49	27989.6	0.602885
230.39	27989.6	0.802086
231.49	27989.6	0.76516
230.39	27989.6	0.611646
230.39	27989.6	0.74468
230.39	27989.6	0.788554
230.39	27989.6	0.624662
230.39	27989.6	0.623649
231.49	27989.6	0.614775
230.39	27989.6	0.60821
232.59	27989.6	0.58638
232.59	27989.6	0.557233
232.59	27989.6	0.57312
231.26	27989.6	0.589063
232.59	27989.6	0.57727
232.59	27989.6	0.578488
242.72	27989.6	0.659437
242.72	27989.6	0.667136
217.62	27989.6	0.827902
219.96	27989.6	0.675563
218.7	27989.6	0.690808
218.07	27989.6	0.681196
210.28	27989.6	0.849494
210.28	27989.6	0.851763
210.28	27989.6	0.854288
210.28	27989.6	0.848746
196.68	27989.6	0.66389
196.68	27989.6	0.842814
195.51	27989.6	0.833021
195.51	27989.6	0.824231
195.51	27989.6	0.831653
194.76	27989.6	0.829933
185.31	27989.6	0.840305
185.31	27989.6	0.840242
182.66	27989.6	0.839803
182.66	27989.6	0.841769
185.31	27989.6	0.828286
185.31	27989.6	0.837738
185.31	27989.6	0.827518
185.31	27989.6	0.832612
185.31	27989.6	0.829719
188.96	27989.6	0.616168
226.72	27989.6	0.84841
226.72	27989.6	0.684446
226.72	27989.6	0.845775
226.72	27989.6	0.851206
226.72	27989.6	0.853307
228.22	27989.6	0.860435
226.14	27989.6	0.670646
227.54	27989.6	0.689114
229.7	27989.6	0.708907
229.7	27989.6	0.707475
229.7	27989.6	0.709526
229.7	27989.6	0.706323
234.44	27989.6	0.662442
229.06	27989.6	0.702297
229.06	27989.6	0.706474
229.06	27989.6	0.703048
229.06	27989.6	0.728151
234.44	27989.6	0.66054
229.41	27989.6	0.737054
229.41	27989.6	0.864739
234.44	27989.6	0.645967
229.41	27989.6	0.702839
231.79	27989.6	0.705108
234.44	27989.6	0.641396
229.41	27989.6	0.701787
227.67	27989.6	0.699697
229.41	27989.6	0.701507
227.67	27989.6	0.69945
227.67	27989.6	0.698304
227.67	27989.6	0.698348
227.67	27989.6	0.69784
239.34	27989.6	0.674649
239.34	27989.6	0.676404
239.34	27989.6	0.658596
239.34	27989.6	0.669537
238.14	27989.6	0.680445
238.54	27989.6	0.692624
236.67	27989.6	0.642413
238.14	27989.6	0.690313
236.67	27989.6	0.664032
236.67	27989.6	0.819143
238.54	27989.6	0.677415
236.93	27989.6	0.663428
236.93	27989.6	0.660172
237.19	27989.6	0.64974
232.5	27989.6	0.823562
236.75	27989.6	0.841937
232.5	27989.6	0.839782
232.5	27989.6	0.82538
232.5	27989.6	0.829293
232.5	27989.6	0.82783
236.67	27989.6	0.706447
232.5	27989.6	0.846952
234.68	27989.6	0.685385
234.68	27989.6	0.683837
231.79	27989.6	0.842156
224.21	27989.6	0.647229
224.21	27989.6	0.654091
224.21	27989.6	0.634451
219.04	27989.6	0.76914
224.21	27989.6	0.668788
226.96	27989.6	0.678917
226.96	27989.6	0.682457
220.95	27989.6	0.616352
224.15	27989.6	0.694603
220.95	27989.6	0.62207
223.36	27989.6	0.838585
223.36	27989.6	0.731857
223.36	27989.6	0.842831
222.76	27989.6	0.669555
223.36	27989.6	0.677883
223.36	27989.6	0.678701
222.76	27989.6	0.675332
210.5	27989.6	0.770292
220.4	27989.6	0.675019
217.85	27989.6	0.681452
210.5	27989.6	0.777337
190.83	27989.6	0.573945
189.71	27989.6	0.543467
189.71	27989.6	0.528124
189.71	27989.6	0.725381
189.71	27989.6	0.53269
190.45	27989.6	0.728941
189.71	27989.6	0.53445
189.71	27989.6	0.530175
190.45	27989.6	0.729579
190.45	27989.6	0.737457
190.45	27989.6	0.72125
190.45	27989.6	0.495862
190.45	27989.6	0.697935
190.45	27989.6	0.498884
190.45	27989.6	0.741143
185.26	27989.6	0.733228
185.26	27989.6	0.717545
185.26	27989.6	0.731239
176.15	27989.6	0.783186
176.15	27989.6	0.616531
184.37	27989.6	0.720431
184.37	27989.6	0.487416
184.37	27989.6	0.487392
175.86	27989.6	0.624614
175.86	27989.6	0.610804
175.86	27989.6	0.591931
177.05	27989.6	0.803273
177.05	27989.6	0.592725
165.56	27989.6	0.676785
165.56	27989.6	0.700646
179.71	27989.6	0.610853
179.71	27989.6	0.593846
179.71	27989.6	0.600466
179.71	27989.6	0.598061
258.99	27989.6	0.787113
258.99	27989.6	0.789205
258.99	27989.6	0.645592
259.21	27989.6	0.789582
259.21	27989.6	0.785063
259.55	27989.6	0.791481
259.82	27989.6	0.596595
267.38	27989.6	0.795872
267.38	27989.6	0.799647
267.38	27989.6	0.796177
268.56	27989.6	0.80109
268.56	27989.6	0.803306
268.56	27989.6	0.801245
268.56	27989.6	0.797778
268.56	27989.6	0.795028
268.56	27989.6	0.797788
268.56	27989.6	0.793037
268.56	27989.6	0.797262
268.56	27989.6	0.802785
264.62	27989.6	0.790876
264.62	27989.6	0.793381
264.62	27989.6	0.792226
264.62	27989.6	0.788696
264.62	27989.6	0.787664
264.62	27989.6	0.777809
264.62	27989.6	0.782324
264.62	27989.6	0.765807
263.64	27989.6	0.780316
263.64	27989.6	0.790167
263.64	27989.6	0.777892
263.64	27989.6	0.788757
263.64	27989.6	0.784625
263.18	27989.6	0.779777
263.18	27989.6	0.759025
263.18	27989.6	0.781336
263.18	27989.6	0.78671
260.65	27989.6	0.785853
260.65	27989.6	0.788156
260.65	27989.6	0.788941
260.65	27989.6	0.773653
260.65	27989.6	0.78516
260.65	27989.6	0.777526
260.65	27989.6	0.776157
249.18	27989.6	0.782522
248.2	27989.6	0.768437
248.2	27989.6	0.709469
248.2	27989.6	0.778443
243.8	27989.6	0.78924
248.2	27989.6	0.779586
248.2	27989.6	0.78043
248.2	27989.6	0.771368
248.2	27989.6	0.776361
248.2	27989.6	0.770082
243.8	27989.6	0.780184
248.2	27989.6	0.770744
248.2	27989.6	0.774692
248.2	27989.6	0.771584
248.2	27989.6	0.772391
243.16	27989.6	0.765302
244.13	27989.6	0.762301
213.26	27989.6	0.525936
210.95	27989.6	0.735403
210.95	27989.6	0.58347
210.95	27989.6	0.73049
210.95	27989.6	0.514769
[truncated: 1,492 more rows]

## Sheet: Fig3a-raw
predictor:distance_from_open_sea	predictor:offshore_stickleback	predictor:wave_exposure	predictor:fishing	predictor:top_predators	predictor:temperature	predictor:connectivity	random_effect:year	response:predator_dominance
35661.6	0.058877	840	44.6712	1892.97	312.53	169361	2002	1
35606.2	0.0588652	884	44.6712	1892.97	312.53	169768	2002	1
35673.1	0.058877	800	44.6712	1892.97	312.53	169492	2002	1
35620.1	0.058877	824	44.6712	1892.97	312.53	169946	2002	1
35663.5	0.058877	692	44.6712	1892.97	312.53	169647	2002	1
35546.4	0.058877	887	44.6712	1892.97	312.53	170562	2002	1
35604.2	0.058877	893	44.6712	1892.97	312.53	170477	2002	1
35554.2	0.058877	1097	44.6712	1892.97	312.53	170801	2002	1
28809.6	0.0939089	722	46.6382	1565.1	314.2	142521	2002	1
28794.9	0.0939089	736	46.6382	1565.1	314.2	142096	2002	1
28793.6	0.0939089	753	46.6382	1565.1	314.2	141479	2002	1
28758.4	0.0939089	809	46.6382	1565.1	314.2	141661	2002	1
28724.8	0.0939089	877	46.6382	1565.1	314.2	141909	2002	1
28726.9	0.0939089	876	46.6382	1565.1	314.2	142119	2002	1
28720.4	0.0939089	819	46.6382	1565.1	314.2	140611	2002	1
28668.7	0.0939089	1066	46.6382	1565.1	314.2	141736	2002	1
27345.5	0.0588652	876	31.9088	1136.88	305.45	193123	2002	1
27394.4	0.0588652	918	31.9088	1195.15	305.45	192866	2002	1
27226.4	0.0588652	862	31.9088	1186.92	305.45	192426	2002	1
27330	0.0588652	768	31.9088	1186.92	305.45	192093	2002	1
25204.7	0.058817	976	31.9088	886.255	305.45	186514	2002	1
25182.2	0.058817	1135	31.9088	886.255	305.45	186847	2002	1
25093.5	0.058817	982	31.9088	886.255	305.45	185559	2002	1
24982.5	0.0588291	1524	31.9088	886.255	305.45	184757	2002	1
24931.9	0.0588291	1462	31.9088	1102.39	305.45	184245	2002	1
24961	0.0588291	944	31.9088	886.255	305.45	184337	2002	1
24920.4	0.0588291	1543	31.9088	1102.39	305.45	184056	2002	1
24861	0.0588291	1711	31.9088	1102.39	305.45	183695	2002	1
24853.4	0.0588291	1721	31.9088	1102.39	305.45	183635	2002	1
24818.6	0.0588532	1659	31.9088	1102.39	305.45	183301	2002	1
24776.9	0.0588532	1656	31.9088	1102.39	305.45	182839	2002	1
24715.6	0.0588532	1807	31.9088	1102.39	305.45	182128	2002	1
24706.7	0.0588532	1570	31.9088	1159.6	305.45	181825	2002	1
24592.3	0.0588652	2000	31.9088	1159.32	305.45	179537	2002	1
24547.8	0.0588652	2511	31.9088	1159.32	305.45	178802	2002	1
4908.78	0.0592042	1495	31.8876	737.02	316.93	50429.7	2003	1
3964.47	0.0590834	550	31.8876	735.037	313.31	50798.8	2003	0
3645.02	0.0591343	636	30.3186	735.037	313.31	49873.7	2003	0
3549.37	0.0591689	538	30.3186	735.037	313.31	49111.3	2003	0
4985.67	0.0648575	525	29.8333	376.204	312.98	91415.1	2003	1
4479.56	0.0651071	1102	29.8333	379.623	312.98	90180.9	2003	1
4308.05	0.0421644	360	30.7068	2051.11	337.28	197598	2003	0
4302.18	0.0421644	357	30.7068	2051.11	337.28	197656	2003	0
4645.52	0.0660422	1228	29.0893	118.826	311.32	86753.3	2003	0
4485.89	0.0660713	708	29.0893	118.826	311.32	86539.8	2003	0
5511	0.0452757	1028	28.604	1731.99	332.01	176291	2003	0
3685.71	0.0444101	1395	28.232	1967.18	337.28	192987	2003	0
3522.45	0.044382	1517	28.232	1967.18	337.28	193108	2003	0
3566.94	0.0444101	1738	28.232	1967.18	337.28	192987	2003	0
5211.91	0.0453033	890	28.604	1731.99	332.01	178491	2003	0
3890.25	0.0740983	794	25.0616	70.8177	306.34	105191	2003	1
3531.68	0.0444101	1875	28.232	1967.18	337.28	193108	2003	0
3505.63	0.0444382	1991	28.232	1967.18	337.28	193108	2003	0
3499.66	0.0444382	2032	28.232	1967.18	337.28	193156	2003	0
3481.22	0.0444382	2153	28.232	1967.18	337.28	193156	2003	0
3801.15	0.0741632	730	25.0616	70.8177	306.34	105218	2003	1
3672.57	0.0446067	1762	28.232	1967.18	337.28	193177	2003	0
3666.04	0.0446347	1566	28.232	1967.18	337.28	193109	2003	0
2850.93	0.0737771	3408	25.0616	66.9884	306.34	95419	2003	0
2728.3	0.0737136	1319	25.0616	66.9884	306.34	94148.4	2003	1
2660.83	0.0738409	11140	25.0616	66.9884	306.34	95982.6	2003	0
14876.2	0.141998	1506	30.6605	211.256	250.19	193127	2003	1
14915.5	0.143417	1462	30.6605	211.256	250.19	192099	2003	1
14840.9	0.143417	1401	30.6605	211.256	250.19	193273	2003	1
4010.07	0.0843384	906	27.2776	83.042	292.43	158504	2003	1
4001.44	0.0843384	995	27.3423	83.042	292.43	158881	2003	1
8352.1	0.10318	937	29.7385	114.332	282.6	269652	2003	1
3736.04	0.0845026	890	27.2776	83.042	292.43	157319	2003	1
8220.63	0.103149	1065	29.7385	114.332	282.6	269409	2003	1
10727.8	0.103565	685	29.7385	112.911	282.6	267662	2003	1
3453.3	0.0846682	1313	27.2776	83.042	292.43	158160	2003	1
10953.6	0.103631	690	29.7385	112.911	282.6	266823	2003	1
11023.3	0.103631	731	29.7385	112.911	282.6	267231	2003	1
11056.7	0.103565	772	29.7385	112.911	282.6	267624	2003	1
8237.13	0.103403	784	29.7385	109.747	282.6	268787	2003	1
8233.91	0.103371	748	29.7385	109.747	282.6	268360	2003	1
4689.01	0.0871272	569	27.2776	91.6708	279.75	177086	2003	1
4854.8	0.086991	591	27.2776	91.6708	279.75	171235	2003	1
10265.7	0.143895	1852	48.0617	140.632	250.19	163770	2003	1
10263.2	0.143895	1906	48.0617	140.632	250.19	163574	2003	1
10230.4	0.143895	1988	48.0617	140.632	250.19	163440	2003	1
4524.31	0.087229	838	27.2776	91.6708	279.75	175519	2003	1
4321.28	0.0873304	923	27.2776	91.6708	279.75	178768	2003	1
4607.01	0.0871951	867	27.2776	91.6708	279.75	173654	2003	1
4509.77	0.0873304	417	27.2776	91.6708	279.75	176310	2003	1
10137	0.143869	1429	30.6605	152.335	250.19	164962	2003	1
10085.5	0.143895	823	30.6605	117.835	250.19	163210	2003	1
10123.1	0.143895	717	30.6605	117.835	250.19	163440	2003	1
9848	0.144082	1192	30.6605	117.835	250.19	160590	2003	1
9852.51	0.144027	1357	30.6605	117.835	250.19	160558	2003	1
9864.82	0.144027	1358	30.6605	117.835	250.19	160627	2003	1
10022.6	0.143974	1293	30.6605	117.835	250.19	161413	2003	0
4952.65	0.0904735	486	23.7352	91.9057	277.44	201215	2003	1
4892.42	0.0905082	557	23.7352	91.9057	277.44	201377	2003	1
4905.02	0.0904735	519	23.7352	91.9057	277.44	201040	2003	1
2897.53	0.087599	422	27.2776	89.9918	279.75	169499	2003	1
5220.21	0.0956722	666	29.1239	98.5281	277.44	231833	2003	1
4858.97	0.0905082	499	23.7352	91.9057	277.44	200909	2003	0.75
10394	0.143895	365	30.6605	117.835	250.19	162916	2003	1
5117.43	0.0957013	954	29.1239	98.5281	277.44	232468	2003	1
5113.18	0.0956722	331	23.7352	98.5281	277.44	231384	2003	1
4618.74	0.0906123	796	23.7352	91.9057	278.76	200822	2003	1
4919.98	0.0957888	2644	29.1239	98.5281	277.44	234638	2003	1
4868.31	0.0958183	3102	29.1239	98.5281	277.44	235627	2003	0.666667
4784.11	0.0957888	1903	29.1239	98.5281	277.44	233579	2003	1
4815.9	0.0957596	1452	29.1239	98.5281	277.44	232890	2003	1
4946.13	0.0956722	771	23.7352	98.5281	277.44	230813	2003	1
5085.35	0.0955861	526	23.7352	98.5281	277.44	228388	2003	1
4744.64	0.0957888	1388	29.1239	98.5281	277.44	233534	2003	0.666667
4532.58	0.0955576	1047	23.7352	93.2686	277.44	224164	2003	0
4427.19	0.0956434	428	23.7352	93.2686	277.44	227905	2003	0
4386.77	0.0955293	1817	23.7352	93.2686	277.44	222122	2003	0
4353.41	0.0955293	1125	23.7352	93.2686	277.44	220243	2003	0
10196.8	0.152976	1160	43.5002	163.672	250.19	159367	2003	1
4285.9	0.0955861	3120	23.7352	93.2686	277.44	226124	2003	0
4281.58	0.0955576	2956	23.7352	93.2686	277.44	223442	2003	1
4308.69	0.0955293	751	23.7352	93.2686	277.44	220134	2003	0
3474	0.0906469	257	23.7352	91.9057	278.76	192273	2003	1
10061.6	0.153	1150	43.5002	163.672	250.19	158522	2003	1
3408.02	0.0907851	216	23.7352	91.9057	278.76	194682	2003	1
3381.7	0.0907506	244	23.7352	91.9057	278.76	194045	2003	1
3335.59	0.0907851	369	23.7352	91.9057	278.76	193993	2003	1
3945.85	0.0911282	259	23.7352	91.745	278.76	201852	2003	1
3263	0.0907851	227	23.7352	91.9057	278.76	193346	2003	0
3835.61	0.0911623	387	23.7352	91.745	278.76	201489	2003	1
9966.11	0.153048	1352	43.5002	164.847	250.19	157390	2003	1
9890.23	0.153	1489	43.5002	164.847	250.19	158138	2003	1
3733.8	0.0951465	818	23.7352	91.745	278.76	202843	2003	1
5993.55	0.144698	693	45.3281	122.3	250.19	153584	2003	1
5892.98	0.144698	735	45.3281	122.3	250.19	153588	2003	1
5885.98	0.144698	717	43.1767	122.3	250.19	153415	2003	1
5382.07	0.144336	985	45.3281	116.886	253.09	149684	2003	1
5334.94	0.144365	1193	45.3281	116.886	253.09	149822	2003	1
5175.49	0.144365	1081	45.3281	116.886	253.09	149652	2003	1
5194.36	0.144424	1188	45.3281	116.886	253.09	149907	2003	1
6000.63	0.147011	5458	43.1767	143.321	250.19	172889	2003	1
6000.74	0.147052	5803	43.1767	143.321	250.19	172562	2003	1
5993.41	0.147052	5682	43.1767	143.321	250.19	172380	2003	1
21116.4	0.417768	646	41.7652	826.499	231.72	69442.7	2003	1
21121.2	0.417768	580	41.7652	826.499	231.72	69518.8	2003	1
20970.5	0.417925	1397	41.7652	826.499	231.72	70147.1	2003	1
21262.5	0.417925	793	84.5653	826.499	231.72	70467	2003	1
21021.6	0.417925	1384	41.7652	826.499	231.72	70668.3	2003	1
12569	0.543982	757	35.1333	1172.88	228.09	78241.9	2003	1
12487.6	0.543982	857	35.1333	1172.88	228.09	77666.7	2003	1
12483.8	0.543982	625	35.1333	1172.88	228.09	77600.9	2003	1
12391.1	0.543775	895	35.1333	1172.88	228.09	76743.8	2003	1
20646.6	0.591521	815	341.936	250.961	222.84	68731.1	2003	1
20513.5	0.591294	1034	341.936	250.961	222.84	69122.1	2003	1
20693.1	0.591521	763	341.936	250.961	222.84	68543.6	2003	1
20396.7	0.591294	1552	341.936	250.961	222.84	69310.9	2003	1
20445.9	0.591521	1481	341.936	250.961	222.84	69770	2003	1
10270.3	0.677134	1070	45.9157	726.412	227.34	51929.2	2003	1
10112.2	0.677668	1011	45.9157	726.412	227.34	52366.1	2003	0
10291.3	0.677134	1238	45.9157	726.412	227.34	51815.6	2003	1
10327.7	0.677134	1265	45.9157	726.412	227.34	51601.2	2003	1
10179.9	0.677935	1381	45.9157	726.412	227.32	51552.9	2003	1
10236.2	0.677935	1280	45.9157	726.412	227.32	51218.3	2003	1
10297.4	0.678202	1004	45.9157	726.412	227.32	51247.5	2003	1
4997.01	0.690063	1758	56.2518	291.215	227.32	53656.3	2003	0
4846.71	0.690063	3025	56.2518	293.685	227.32	52569.2	2003	0
4829.19	0.690599	2840	56.2518	291.215	227.32	52734.9	2003	0
4807.61	0.690599	2946	56.2518	291.215	227.32	52949.5	2003	0
4783.05	0.690867	2600	56.2518	291.215	227.32	53217.8	2003	0
4760.02	0.691134	2399	56.2518	291.215	227.32	53458.4	2003	0
4757.97	0.691134	2323	56.2518	291.215	227.32	53563.9	2003	0
4430.55	0.691935	6771	56.2518	291.215	226.27	51204.9	2003	0
4030.88	0.693264	7620	56.2518	291.256	225.28	49581	2003	0
3984.86	0.693794	12391	56.2518	291.256	225.28	50105.2	2003	0
7133.2	0.894375	837	91.8808	149.666	217.42	47369.8	2003	0
6824.37	0.89324	758	91.8808	149.666	217.42	46990.5	2003	0
6798.46	0.89324	881	91.8808	149.666	217.42	47129.7	2003	0
6882.41	0.893522	1321	91.8808	149.666	217.42	47059.1	2003	0
6866.06	0.893522	1482	91.8808	149.666	217.42	47156.2	2003	0
6850.73	0.893522	1734	91.8808	149.666	217.42	47247.2	2003	0
35365.3	1.67911	863	48.4724	895.499	212.03	146395	2003	1
35296.7	1.67911	1260	48.4724	895.499	212.03	148611	2003	1
35316.2	1.67911	1266	48.4724	895.499	212.03	149536	2003	1
35276.1	1.67911	1263	48.4724	895.499	212.03	148929	2003	1
35232.3	1.67911	1253	48.4724	895.499	212.03	149175	2003	1
35454.1	1.67908	810	40.1906	955.256	212.03	152187	2003	1
35253.4	1.67911	1356	40.1906	895.499	212.03	150262	2003	1
35224.4	1.67911	1343	40.1906	895.499	212.03	150477	2003	1
35431.7	1.67908	1041	40.1906	826.25	212.03	152704	2003	1
35387	1.67908	1089	40.1906	826.25	212.03	154866	2003	1
35078.6	1.67911	1134	40.1906	955.256	212.03	152287	2003	1
35049.2	1.67913	1145	40.1906	955.256	212.03	152530	2003	1
35257.1	1.67908	1155	40.1906	826.25	212.03	157038	2003	1
35257.5	1.67908	1001	40.1906	826.25	212.03	157634	2003	1
34877.8	1.67913	2146	40.1906	955.256	212.03	153174	2003	1
35173.1	1.67908	1003	40.1906	826.25	212.03	158398	2003	1
35077	1.67911	859	40.1906	826.25	212.03	158336	2003	1
35604.2	1.68008	1017	44.6712	2036.8	219.07	169752	2003	1
35550.1	1.68008	817	44.6712	2036.8	219.07	170126	2003	1
35608.9	1.68014	716	44.6712	2036.8	219.07	169964	2003	1
35606.1	1.68014	795	44.6712	2036.8	219.07	170175	2003	1
35605.9	1.68014	876	44.6712	2036.8	219.07	170233	2003	1
35609.6	1.68014	892	44.6712	2036.8	219.07	170262	2003	1
35539	1.68014	1197	44.6712	2036.8	219.07	170658	2003	1
35558.6	1.68014	1004	44.6712	2036.8	219.07	170620	2003	1
27330.2	1.68002	828	31.9088	1268.05	194.51	193506	2003	1
27436.4	1.68008	967	31.9088	1319.35	194.51	192764	2003	1
27469.5	1.68008	964	31.9088	1319.35	194.51	192600	2003	1
27328.3	1.68008	853	31.9088	1319.35	194.51	192295	2003	1
27278.5	1.68008	946	31.9088	1311.11	194.51	192224	2003	1
27253.7	1.68008	907	31.9088	1311.11	194.51	192328	2003	1
25252.8	1.67985	973	31.9088	1015.26	194.51	187116	2003	1
25249.4	1.67985	719	31.9088	1015.26	194.51	186713	2003	1
25168.1	1.67985	1102	31.9088	1015.26	194.51	186566	2003	1
25087.8	1.67985	1323	31.9088	1015.26	194.51	185835	2003	1
25061.7	1.67985	1273	31.9088	1015.26	194.51	185444	2003	1
24959.5	1.67991	1479	31.9088	1231.39	194.51	184558	2003	1
24951.8	1.67991	1489	31.9088	1231.39	194.51	184459	2003	1
24946.2	1.67991	1319	31.9088	1231.39	194.51	184131	2003	1
24881.5	1.67991	1535	31.9088	1231.39	194.51	183916	2003	1
24554.3	1.68002	1422	31.9088	1280.88	194.51	179162	2003	1
24578.8	1.68008	2392	31.9088	1280.88	194.51	179319	2003	1
15934.8	1.72111	409	8.6837	1694.71	180.16	22988.1	2003	0
15380.7	1.72177	566	10.8189	1690.99	180.16	23700.6	2003	0
15646.4	1.72124	608	8.6837	1690.99	180.16	23370.9	2003	0
15738.4	1.72124	478	8.6837	1690.99	180.16	23482.3	2003	0
15425.7	1.72164	149	8.6837	1690.99	180.16	23268.1	2003	0
15558.6	1.72137	669	8.6837	1690.99	180.16	23276.4	2003	1
15870.8	1.72111	571	8.6837	1694.71	180.16	23031.8	2003	0
15663.2	1.72124	798	8.6837	1690.99	180.16	23282.2	2003	0
15663.2	1.72124	798	8.6837	1690.99	180.16	23279.4	2003	0
15182.6	1.72177	1201	8.6837	1686.76	180.16	24156.2	2003	0
15155.3	1.72177	1371	8.6837	1686.76	180.16	24074	2003	0
8437.91	0.908672	684	40.3418	2001.3	181.7	73556.3	2004	1
8551.91	0.908767	702	40.3418	2004.38	181.7	72812	2004	1
14730.2	0.92418	1693	48.8824	1813.09	172.23	90997	2004	1
8046.15	0.910776	457	40.3418	1910.62	175.65	65654.7	2004	1
18701.2	0.923295	761	37.5111	2106.57	172.23	59225	2004	1
929.304	0.912132	20289	35.1495	1795.02	174.05	40995.4	2004	0
879.267	0.912299	2648	35.1495	1801.09	174.05	40924.3	2004	0
862.144	0.912383	15546	35.1495	1795.02	174.05	41000	2004	0
843.935	0.912494	6444	35.1495	1795.02	174.05	41053.8	2004	0
7212.61	0.915186	615	25.703	1703.22	172.32	56944.8	2004	1
7258.13	0.915309	574	25.703	1703.22	172.32	56870.6	2004	1
6316.82	0.926382	38355	25.703	1636.2	172.97	55867.8	2004	0
6233.34	0.926382	27587	25.703	1636.2	171.17	55565.1	2004	0
6361.86	0.926312	6181	25.703	1636.2	172.97	55849.5	2004	0
5521.2	0.926453	21302	25.703	1581.87	170.57	52624.3	2004	0
5530.73	0.926453	23031	25.703	1581.87	170.57	52612	2004	0
10447.1	0.921192	889	45.9157	711.623	146.18	52105.1	2004	1
10355.2	0.921106	875	45.9157	711.623	146.18	52025.7	2004	1
10451.9	0.921192	842	45.9157	711.623	146.18	51928.6	2004	1
10071.3	0.920774	1007	45.9157	711.623	146.18	52695.1	2004	1
10350	0.920774	1095	45.9157	711.623	146	51106.3	2004	1
10233.7	0.920693	968	45.9157	711.623	146	51771.7	2004	1
10386.7	0.920534	772	45.9157	711.623	146	51444.5	2004	1
35704.5	0.610578	752	44.6712	1874.95	161.03	168803	2004	1
35628.2	0.610578	872	44.6712	1874.95	161.03	169675	2004	1
35653.7	0.610578	743	44.6712	1874.95	161.03	169815	2004	1
35525	0.610578	1065	44.6712	1874.95	161.03	170698	2004	1
27323.8	0.610518	834	31.9088	1039.6	147.5	192384	2004	1
25211.5	0.610278	1072	31.9088	743.893	147.5	187049	2004	1
25202.4	0.610278	1093	31.9088	743.893	147.5	187127	2004	1
25128.4	0.610278	1012	31.9088	743.893	147.5	185801	2004	1
25093.8	0.610278	498	31.9088	960.025	147.5	185484	2004	1
25040.3	0.610338	1314	31.9088	743.893	147.5	185258	2004	1
24749.1	0.610458	1683	31.9088	960.025	147.5	182570	2004	1
24599.6	0.610458	1142	31.9088	997.515	147.5	180490	2004	1
24598.7	0.610518	2235	31.9088	997.237	147.5	179736	2004	1
14495.9	0.320363	3061	78.1557	3727.14	285.87	80173.1	2005	1
8160.09	0.391061	1249	43.6739	3594.42	294.84	92979.9	2005	1
8148.06	0.391061	1367	43.6739	3594.42	294.84	92845.1	2005	1
8078.21	0.391061	3456	43.6739	3594.42	294.84	93076.7	2005	1
8036.86	0.391061	1471	43.6739	3594.42	294.84	93131	2005	1
8034.51	0.391061	832	43.6739	3594.42	294.84	93230.8	2005	1
7981.58	0.391234	861	43.6739	3594.42	294.84	93048.3	2005	1
6638.51	0.399102	225	43.0916	2067.44	287.51	76447.2	2005	1
6632.8	0.399102	3730	43.0916	2067.44	287.51	76806.2	2005	0
6632.74	0.399188	5187	43.0916	2067.44	287.51	76679.7	2005	0
6587.45	0.399188	9332	43.0916	2067.44	287.51	76558.8	2005	1
8421.82	0.400856	817	40.3418	1913.16	287.51	73414.8	2005	1
8429	0.400856	824	40.3418	1913.16	287.51	73326.8	2005	1
8438.31	0.401018	805	40.3418	1913.16	287.51	73269.9	2005	1
14885.4	0.443028	822	48.8824	1741.79	273.09	90907.7	2005	1
14845.7	0.443028	932	48.8824	1741.79	273.09	91140.9	2005	1
14731.9	0.443114	1395	48.8824	1741.79	273.09	90322.8	2005	0
8003.65	0.40243	528	40.3418	1827.58	279.45	66093.1	2005	1
906.721	0.403469	21022	35.1495	1726.79	282.12	40924.3	2005	0
888.693	0.403469	15639	35.1495	1726.79	282.12	41014	2005	0
796.129	0.403599	12600	35.1495	1732.87	282.12	40956.2	2005	0
7269.07	0.405199	250	25.703	1681.93	281.86	56575.2	2005	1
7257.43	0.405264	571	25.703	1638.93	281.86	56879.5	2005	1
7285.81	0.405264	342	25.703	1681.93	281.86	56396.1	2005	1
20657.3	0.52814	633	341.936	226.142	262.8	68555.4	2005	1
20309.3	0.52814	1569	341.936	226.142	262.8	69261.1	2005	1
20718.6	0.528219	671	341.936	226.142	262.8	68332.7	2005	1
20292.4	0.52814	1451	341.936	272.642	262.8	69310.9	2005	1
20290	0.52814	1508	341.936	272.642	262.8	69242.4	2005	1
20654.8	0.528219	722	341.936	226.142	262.8	68733.1	2005	1
20291.8	0.52814	1613	341.936	272.642	262.8	69414.3	2005	1
20492.4	0.528219	1314	341.936	226.142	262.8	69532.4	2005	1
19919.8	0.527981	3082	341.936	272.642	262.8	69402.7	2005	1
20493.6	0.528219	1442	341.936	226.142	262.8	69345.1	2005	1
20501.9	0.528219	1341	341.936	226.142	262.8	69816.2	2005	1
19592.4	0.52814	3355	341.936	272.642	262.8	70471.5	2005	1
19282.4	0.52814	4107	341.936	273.792	262.8	71480.6	2005	1
5036.82	0.558637	1526	56.2518	392.267	268.16	54542.7	2005	0
4933.79	0.558637	2077	56.2518	267.838	268.16	53210.3	2005	0
4906.97	0.558784	2114	56.2518	267.838	268.16	53651	2005	0
4897.64	0.558784	2049	56.2518	267.838	268.16	53810.4	2005	0
4880.07	0.558857	1995	56.2518	392.267	268.16	54088	2005	0
4692.94	0.559148	1311	56.2518	392.267	268.16	54618.2	2005	0
4612.88	0.55893	3414	56.2518	267.838	268.16	52817.8	2005	0
4605.25	0.559076	2874	56.2518	267.838	268.16	52950.6	2005	0
4525.66	0.55893	6220	56.2518	267.838	268.11	51202.2	2005	0
4449.3	0.559221	1680	56.2518	267.838	269.26	52922.4	2005	0
4450.18	0.559221	1282	56.2518	267.838	269.26	53008.2	2005	0
4452.7	0.55893	3470	56.2518	267.838	268.11	49735.9	2005	0
4284.93	0.559366	4210	56.2518	267.838	269.26	52324.6	2005	0
4287.78	0.559366	3880	56.2518	267.838	269.26	52447.8	2005	0
6871.32	0.601723	19562	91.8808	118.687	264.93	46528.3	2005	0
6809.32	0.601723	19137	91.8808	118.687	264.93	46198.9	2005	0
6730.79	0.601723	17491	91.8808	118.687	264.93	46010.9	2005	0
6711.27	0.601723	11823	91.8808	118.687	265.48	45957.9	2005	0
6825.58	0.601818	4677	91.8808	118.687	265.48	47029.9	2005	0
6817.95	0.601818	4327	91.8808	118.687	265.48	46941.7	2005	0
7041.82	0.602009	716	91.8808	118.687	265.48	47440.8	2005	0
7138.42	0.602105	845	91.8808	118.687	265.48	47259.4	2005	0
6902.12	0.601961	662	91.8808	118.687	265.48	47149.8	2005	0
6847.57	0.601961	1049	91.8808	118.687	265.48	47101.3	2005	0
7154.62	0.602153	826	91.8808	118.687	265.48	47480.3	2005	0
6838.71	0.601914	1126	91.8808	118.687	265.48	47125.3	2005	0
7132.61	0.602105	899	91.8808	118.687	265.48	47369.8	2005	0
6909.01	0.601961	1475	91.8808	118.687	265.48	47324.9	2005	0
7098.67	0.602105	1010	91.8808	118.687	265.48	47494.3	2005	0
6826.02	0.601914	1069	91.8808	118.687	265.48	47099	2005	0
7056	0.602105	1139	91.8808	118.687	265.48	47493.6	2005	0
6889.23	0.601961	1659	91.8808	118.687	265.48	47322.4	2005	0
6875.98	0.601961	1844	91.8808	118.687	265.48	47154.6	2005	0
6766.19	0.601914	1706	91.8808	118.687	265.48	47099	2005	0
6746.52	0.601914	1880	91.8808	118.687	265.48	46991.7	2005	0
35689.5	0.632324	739	44.6712	1864.59	263.25	168948	2005	1
35681	0.632296	748	44.6712	1864.59	263.25	169038	2005	1
35619.9	0.632324	824	44.6712	1864.59	263.25	169530	2005	1
35713.7	0.632296	727	44.6712	1864.59	263.25	168814	2005	1
35719.7	0.632296	682	44.6712	1864.59	263.25	168820	2005	1
35680.7	0.632296	785	44.6712	1864.59	263.25	169291	2005	1
35526.6	0.632324	949	44.6712	1864.59	263.25	170185	2005	1
35615.9	0.632296	824	44.6712	1864.59	263.25	169964	2005	1
35550.2	0.632324	952	44.6712	1864.59	263.25	170220	2005	1
35671.1	0.632296	782	44.6712	1864.59	263.25	169612	2005	1
35608.9	0.632296	789	44.6712	1864.59	263.25	170309	2005	1
35605.3	0.632296	836	44.6712	1864.59	263.25	170284	2005	1
35608.9	0.632296	868	44.6712	1864.59	263.25	170464	2005	1
35500.4	0.632296	1283	44.6712	1864.59	263.25	170904	2005	1
27347.8	0.632351	656	31.9088	966.35	240.41	193783	2005	1
27340.1	0.632351	640	31.9088	966.35	240.41	193595	2005	1
27494.6	0.632351	606	31.9088	966.35	240.41	193010	2005	1
27348.9	0.632351	875	31.9088	966.35	240.41	193112	2005	1
27485.7	0.632351	747	31.9088	966.35	240.41	193140	2005	1
27399.5	0.632324	810	31.9088	1001.78	240.41	192631	2005	1
27352.1	0.632351	713	31.9088	1001.78	240.41	192379	2005	1
27289.8	0.632324	942	31.9088	1001.78	240.41	192346	2005	1
27268	0.632324	963	31.9088	993.541	240.41	192405	2005	1
27310.4	0.632324	802	31.9088	993.541	240.41	192016	2005	1
27396.9	0.632324	543	31.9088	993.541	240.41	191379	2005	1
27396.5	0.632324	630	31.9088	993.541	240.41	191170	2005	1
25211.6	0.632431	1072	31.9088	691.7	240.41	187049	2005	1
25197.3	0.632431	1052	31.9088	691.7	240.41	186624	2005	1
25194.2	0.632431	1086	31.9088	691.7	240.41	186767	2005	1
25157.7	0.632431	1169	31.9088	691.7	240.41	186579	2005	1
25088	0.632431	1248	31.9088	691.7	240.41	185713	2005	1
24953.8	0.632405	1482	31.9088	907.832	240.41	184516	2005	1
24940	0.632405	1326	31.9088	691.7	240.41	184339	2005	1
24903.2	0.632405	1489	31.9088	907.832	240.41	184005	2005	1
24905.3	0.632405	1543	31.9088	907.832	240.41	184139	2005	1
24924.2	0.632351	1075	31.9088	691.7	240.41	184115	2005	1
24856.2	0.632405	1753	31.9088	907.832	240.41	183655	2005	1
24560.2	0.632324	2443	31.9088	941.899	240.41	178901	2005	1
7436.63	0.444183	1534	24.1282	2019.2	348.29	201518	2006	0
7196.93	0.443939	1855	24.1282	1967.84	348.29	201455	2006	0
5101.04	0.427596	1966	24.1282	1824.55	348.29	203759	2006	0
5453.83	0.467467	747	28.604	1731.82	336.95	176812	2006	0
10892.9	0.529317	2165	38.983	6084.1	273.11	88214.7	2006	1
10759.1	0.529268	5399	38.983	6060.93	273.11	88705.3	2006	0
14689.2	0.514339	1236	41.4094	5045.8	269.57	101739	2006	1
14680.5	0.514339	1384	41.4094	5045.8	269.57	101668	2006	1
14623.3	0.514339	1579	41.4094	5045.8	271.09	101297	2006	1
14559.4	0.514244	1343	41.4094	5045.8	271.09	100982	2006	1
14554.1	0.514244	1356	41.4094	5045.8	271.09	100598	2006	1
8083.12	0.513328	3009	43.6739	4831.32	277.28	93156	2006	1
10029.5	0.512223	708	43.0916	3724.77	276.12	104481	2006	1
10040.8	0.512223	841	43.0916	3724.77	276.12	104213	2006	1
10048.7	0.512212	679	43.0916	3724.77	276.12	104340	2006	1
9949.12	0.512212	941	43.0916	4145.95	276.12	104650	2006	1
14157.5	0.512178	1187	49.5941	3110.04	270.89	99638.1	2006	1
14186.5	0.512178	1149	49.5941	3110.04	270.89	99495.1	2006	1
8777.3	0.512107	9597	43.0916	3654.11	276.15	88254.7	2006	0
8896.03	0.512113	6330	43.0916	3382.99	276.15	88302.9	2006	1
6565.22	0.512269	9700	43.0916	3132.07	276.8	76526.8	2006	1
8350.76	0.512698	885	40.3418	2945.01	276.8	73520.1	2006	1
8440.25	0.512698	812	40.3418	2954.99	276.8	73278.5	2006	1
8440.1	0.512698	802	40.3418	2718.09	276.8	73241.6	2006	1
14730.4	0.505701	1722	48.8824	2661.61	261.89	90801.3	2006	1
8032.46	0.513203	502	40.3418	2825.39	270.99	66054.1	2006	1
8002.54	0.513238	493	40.3418	2825.39	270.99	65640.2	2006	1
8043.38	0.513238	509	40.3418	2825.39	270.99	66104.5	2006	1
8091.07	0.513238	479	40.3418	2825.39	270.99	66276.1	2006	1
897.051	0.513697	868	35.1495	2736.25	274.19	41102.7	2006	1
824.142	0.513822	35862	35.1495	2658.85	274.19	40929.1	2006	0
18179.5	0.503407	3104	33.6613	2528.42	257.44	62379.4	2006	1
18129.2	0.503407	2786	33.6613	2528.42	257.44	62399.4	2006	1
17899.3	0.503407	2992	33.6613	2528.42	257.44	62719.2	2006	1
17356.7	0.503332	2984	33.6613	2670.02	257.44	63592	2006	1
15398	0.503388	4661	33.6613	2629.8	257.44	64598.1	2006	1
5482.68	0.508287	38199	25.703	2295.96	268.38	52624	2006	1
24122.7	0.503033	3813	84.5653	2135.17	248.42	55337.8	2006	1
15597	0.50325	7508	33.6613	2546.72	257.44	64163.3	2006	1
5434.34	0.508287	44320	25.703	2295.96	268.38	52422.8	2006	1
23998.9	0.503032	4930	84.5653	2135.17	248.42	55302.2	2006	1
23755.1	0.503033	4592	84.5653	2139.45	248.42	55243.2	2006	1
23224.8	0.503033	6511	84.5653	2211.87	248.42	55425.3	2006	1
13523.5	0.503265	2809	33.6613	2434.06	257.44	63372.4	2006	1
13633.9	0.50325	2268	33.6613	2434.06	257.44	63703.1	2006	1
13623.4	0.50325	2626	33.6613	2434.06	257.44	63835.1	2006	1
13605.6	0.50325	2915	33.6613	2434.06	257.44	63829.9	2006	1
22087.5	0.503033	10835	84.5653	2235.62	248.42	64715.9	2006	1
21979.7	0.503035	8724	84.5653	2235.62	248.42	64883.5	2006	1
12635.4	0.503221	6732	26.3339	2470.83	257.44	61612.2	2006	0.75
12543.7	0.503221	7935	26.3339	2470.83	257.44	61813.8	2006	1
12623.2	0.503207	4551	26.3339	2470.83	257.44	61595.9	2006	0.00359712
21507.5	0.503042	6470	41.7652	2162.49	248.42	64989.8	2006	1
11868.8	0.503265	2590	26.3339	1907.63	262.05	61012	2006	1
11809.3	0.503265	2899	26.3339	1789.68	262.05	60888.4	2006	1
21409.3	0.503046	9882	41.7652	2175	248.42	65386.6	2006	1
11744	0.50325	5691	26.3339	1789.68	262.05	61198.4	2006	1
9172.59	0.503221	4230	26.3339	2350.35	262.05	65218.3	2006	0
9185.84	0.503221	4405	26.3339	2350.35	262.05	64767.6	2006	0
9178.52	0.503221	3452	26.3339	2350.35	262.05	65177.6	2006	1
9192.89	0.503221	2893	26.3339	2350.35	262.05	64770.1	2006	0
10090.5	0.503125	10338	26.3339	2284.02	260	56548.3	2006	0.0384615
9990.08	0.503115	8987	26.3339	2284.02	260	55099.6	2006	0.833333
9955.82	0.503115	9378	26.3339	2284.02	260	55101.1	2006	0.857143
9773.36	0.503106	9521	26.3339	2141.99	260	54952	2006	0.363636
7892.53	0.503169	4619	26.3339	2246.75	267.3	59846.3	2006	1
7891.85	0.503169	2965	26.3339	2246.75	267.3	59638.6	2006	1
7905.77	0.503169	2719	26.3339	2246.75	267.3	59614.7	2006	1
5646.1	0.503057	104715	19.427	2000.4	270.01	55163.7	2006	1
9140.03	0.503046	43400	26.3501	2112.11	260.57	65998.8	2006	0.75
5505.94	0.503038	92190	19.427	1951.15	267.08	52264.3	2006	1
5468.18	0.503038	100747	19.427	1951.15	267.08	51798.3	2006	1
4641.89	0.503057	220672	19.427	1902.09	270.01	35751.1	2006	0.666667
4562.12	0.503041	23937	19.427	1895.37	270.01	32946.2	2006	1
6501.82	0.50304	13995	26.3501	1921.47	264.58	49779.9	2006	1
6345.75	0.503042	15485	26.3501	1921.47	264.58	48165.3	2006	1
8696.21	0.503201	35964	26.3501	1950.2	264.58	71173.3	2006	1
8641.07	0.503214	31257	26.3501	1950.2	264.58	73719.4	2006	0.259259
8998.09	0.503258	22976	26.3501	1950.2	260.57	75627	2006	1
9524.1	0.503324	19100	26.3501	1310.31	260.07	77761.9	2006	1
9116.6	0.503324	30316	26.3501	1840.12	260.07	76288.6	2006	0.972973
20309.3	0.486296	1586	341.936	269.37	240.35	69053.1	2006	1
20069.1	0.486325	2456	341.936	315.87	240.35	69129.2	2006	1
20201.1	0.486296	1976	341.936	315.87	240.35	69055.8	2006	1
20136.2	0.486296	2330	341.936	315.87	240.35	69055.8	2006	1
19993.5	0.486325	2800	341.936	315.87	240.35	69227	2006	1
20119.2	0.486296	2297	341.936	315.87	240.35	69432.4	2006	1
20129	0.486296	2253	341.936	315.87	240.35	69432.4	2006	1
20226.9	0.486296	1488	341.936	315.87	240.35	69227	2006	1
5016.21	0.475121	1571	56.2518	445.824	244.38	54591	2006	0
4987.53	0.47509	1274	56.2518	445.824	244.38	55467	2006	0
4894.23	0.47509	1987	56.2518	445.824	244.38	54068.6	2006	0
4879.01	0.47509	1787	56.2518	445.824	244.38	54604.4	2006	0
4883.91	0.47509	1667	56.2518	445.824	244.38	54908.3	2006	0
4729.84	0.47506	2617	56.2518	321.395	244.38	53226.2	2006	0
4624.01	0.47506	3729	56.2518	321.395	244.38	52687.8	2006	0
4598.91	0.475	3118	56.2518	321.395	244.38	52880.6	2006	0
4513.19	0.474885	837	56.2518	445.824	240.42	54758.4	2006	0
4455.02	0.475	6592	56.2518	321.395	245.4	51264.6	2006	0
4457.08	0.475	6853	56.2518	321.395	245.4	50706.6	2006	0
4300	0.474942	7940	56.2518	321.395	245.4	50729.8	2006	0.00440757
4114.03	0.474831	9166	56.2518	322.581	240.42	51117	2006	0
4097.42	0.474831	9239	56.2518	322.581	240.42	50373	2006	0
4096.33	0.474858	6169	56.2518	322.581	245.4	49488.2	2006	0
3689.97	0.474631	30704	56.2518	322.581	240.42	51669.6	2006	0
6855.66	0.450794	4067	91.8808	194.729	230.53	46972.3	2006	0
6821.57	0.450794	715	91.8808	194.729	230.53	47082.4	2006	0
6872.45	0.450729	1107	91.8808	194.729	230.53	47157.4	2006	0
6862.19	0.450729	1356	91.8808	194.729	230.53	47245.8	2006	0
6907.05	0.450729	1822	91.8808	194.729	230.53	47147.6	2006	0
7090.95	0.450536	811	91.8808	194.729	230.53	47508.4	2006	0
6882.37	0.450729	1866	91.8808	194.729	230.53	47102.1	2006	0
7090.54	0.450536	1067	91.8808	194.729	230.53	47524.3	2006	0
7042.33	0.450536	1942	91.8808	194.729	230.53	47518.1	2006	0
6941.21	0.450665	1656	91.8808	194.729	230.53	47220.2	2006	0
35703.8	0.278235	742	44.6712	2201.09	207.47	168874	2006	1
35661.4	0.278235	799	44.6712	2201.09	207.47	169683	2006	1
35609.8	0.278235	727	44.6712	2201.09	207.47	170001	2006	1
35540.6	0.278202	925	44.6712	2201.09	207.47	170145	2006	1
35662.1	0.278235	809	44.6712	2201.09	207.47	169566	2006	1
35613.8	0.278235	868	44.6712	2201.09	207.47	170435	2006	1
35503.7	0.278235	1231	44.6712	2201.09	207.47	170815	2006	1
27348.7	0.278169	666	31.9088	1550.14	194.15	193783	2006	1
27427.1	0.278169	797	31.9088	1550.14	194.15	193498	2006	1
27378.7	0.278169	867	31.9088	1550.14	194.15	193318	2006	1
27455.9	0.278169	858	31.9088	1619.1	194.15	192880	2006	1
27452.6	0.278169	910	31.9088	1619.1	194.15	192842	2006	1
27497.1	0.278169	791	31.9088	1619.1	194.15	192562	2006	1
27323.4	0.278202	848	31.9088	1610.86	194.15	191895	2006	1
27419.5	0.278202	630	31.9088	1610.86	194.15	191167	2006	1
25250.8	0.278068	871	31.9088	1309.37	194.15	187003	2006	1
25216.8	0.278068	1068	31.9088	1309.37	194.15	187019	2006	1
25176.6	0.278068	1122	31.9088	1309.37	194.15	186924	2006	1
25172.6	0.278068	1141	31.9088	1309.37	194.15	186745	2006	1
25175	0.278068	1105	31.9088	1309.37	194.15	186498	2006	1
25175	0.278068	1046	31.9088	1309.37	194.15	186399	2006	1
25111.7	0.278068	1264	31.9088	1309.37	194.15	186130	2006	1
25079.1	0.278068	1307	31.9088	1309.37	194.15	185842	2006	1
25023.8	0.278102	1394	31.9088	1309.37	194.15	185104	2006	1
25002.4	0.278102	1063	31.9088	1525.51	194.15	184665	2006	1
24965.7	0.278102	1479	31.9088	1309.37	194.15	184568	2006	0.666667
24960.7	0.278102	1450	31.9088	1525.51	194.15	184535	2006	1
24952.6	0.278102	1444	31.9088	1525.51	194.15	184411	2006	0.8
24942.4	0.278102	1349	31.9088	1309.37	194.15	184323	2006	1
24926.1	0.278102	1524	31.9088	1525.51	194.15	184288	2006	1
24893.5	0.278102	1536	31.9088	1525.51	194.15	183756	2006	0.5
24909.9	0.278169	1004	31.9088	1525.51	194.15	184084	2006	1
24848.6	0.278102	1721	31.9088	1525.51	194.15	183619	2006	1
24786.4	0.278169	1588	31.9088	1525.51	194.15	182890	2006	1
24662.1	0.278169	1799	31.9088	1592.38	194.15	181372	2006	1
24542.9	0.278169	1428	31.9088	1592.11	194.15	179179	2006	1
24550.5	0.278202	2282	31.9088	1592.11	194.15	178816	2006	1
24494.9	0.278202	2341	31.9088	1592.11	194.15	177603	2006	0
9330.9	0.114942	7861	32.232	1077.7	335.36	35935.9	2007	0.00757576
9418.93	0.115513	18346	32.232	1353.52	335.36	36052.6	2007	0
9723.89	0.116135	30070	32.232	1558.37	335.88	36026.5	2007	0
11237.3	0.116226	1853	32.232	430.45	335.88	36932.4	2007	0
11741.8	0.116446	6003	30.5336	1937.35	334.72	36945.7	2007	0
11299.7	0.117047	2657	31.8924	2139.4	328.88	37051.5	2007	0
12198.6	0.116972	1583	31.8924	2194.7	328.88	37433.2	2007	0
10135.3	0.117084	8945	31.8924	2055.53	333.1	35979	2007	0
9442.2	0.117192	7715	31.8924	1943.87	333.1	35951.9	2007	0
21350	0.117364	4113	32.3291	273.233	328.67	59673.8	2007	0
21297.3	0.117397	3416	32.3291	273.233	328.67	58242.2	2007	0
21252.1	0.117397	3998	32.3291	273.233	328.67	63837.2	2007	0
21033.9	0.117463	4404	32.3291	273.233	328.67	58606.7	2007	0
21057	0.117463	4805	32.3291	273.233	328.67	60441.2	2007	0
20692.3	0.117526	4145	32.3291	273.239	328.67	58341.2	2007	0
20196.2	0.238996	7544	32.3291	1980.82	329.8	72196.1	2007	0
19634.7	0.238982	8264	30.8086	1785.59	329.8	62747.9	2007	0
20509.7	0.117618	6149	32.3291	273.233	328.67	61949.5	2007	0
20130.1	0.117618	13873	32.3291	278.936	328.67	58695.2	2007	0
19864.1	0.239014	15531	32.3291	1980.82	329.8	72169	2007	0
20082.5	0.239049	2726	32.3291	278.882	328.67	69723.2	2007	0
20306.8	0.239095	18386	32.3291	278.936	328.67	61904.5	2007	0
7440.84	0.279207	1150	24.1282	2019.2	330.93	201456	2007	0
8349.3	0.28292	652	24.1282	2019.2	330.93	196748	2007	0
7780.54	0.287597	1483	30.7068	231.5	322.96	193657	2007	0.008
5014.02	0.262871	1214	24.1282	1824.55	330.93	202588	2007	0
5218.49	0.263108	1303	24.1282	1914.43	330.93	204841	2007	0
3925.07	0.261564	2245	24.1282	1745.69	330.93	196122	2007	0
3253.8	0.261683	2283	24.1282	17.5	331.54	194284	2007	0
5174.12	0.287717	1916	30.7068	176	322.96	197590	2007	0
4358.54	0.287597	2311	30.7068	1984.18	322.96	198631	2007	0
3335.14	0.285217	6604	27.8438	1900.57	322.96	194701	2007	0
6531.64	0.29234	836	28.232	173.5	322.96	193108	2007	0
5765.79	0.29161	1280	28.232	173.5	322.96	193162	2007	0
6385.8	0.292827	1202	28.232	173.5	322.96	193108	2007	0
5939.14	0.292097	1912	28.232	173.5	322.96	192987	2007	0
2826.84	0.284867	6354	32.0655	64	324.14	197743	2007	0
3321.55	0.287597	1508	32.0655	2051.11	322.96	199128	2007	0
6329.42	0.298023	1346	28.232	1967.18	322.96	193109	2007	0
5237.16	0.291366	1544	28.232	173.5	322.96	193715	2007	0
5503.45	0.292097	1426	28.232	173.5	322.96	193644	2007	0
2549.09	0.287597	922	32.0655	1931.73	322.96	198105	2007	0
2940.48	0.291975	2120	28.232	1931.48	322.96	195452	2007	0
3233.84	0.293069	1971	28.232	1931.48	322.96	193560	2007	0
5518.93	0.302922	948	28.604	1731.99	317.97	176000	2007	0
5668.02	0.303165	1230	28.604	1731.99	317.97	171750	2007	0
3725.47	0.299613	1326	28.232	1967.18	322.96	193108	2007	0
5607.45	0.304014	1303	28.604	1731.99	316.42	165122	2007	0
5178.23	0.303165	766	28.604	1731.99	317.97	178225	2007	0
5375.92	0.308309	1178	28.604	1731.99	316.42	163940	2007	0
3279.98	0.299613	2543	28.232	1967.18	322.96	193108	2007	0
4769.3	0.303409	1188	28.604	1731.85	317.97	182777	2007	0
2316.81	0.293432	3312	28.232	1931.48	322.96	195498	2007	0
4351.44	0.303651	2039	28.232	1938.19	317.97	184780	2007	0
2687.47	0.299736	1366	28.232	1861.91	322.96	193108	2007	0
4750.72	0.308924	1624	28.604	1938.19	316.42	165947	2007	0
2254.81	0.299491	1562	28.232	1861.91	322.96	193657	2007	0
4635.72	0.309292	1247	28.604	1938.19	316.42	167167	2007	0
3665.19	0.304496	9148	28.232	1938.19	317.97	187612	2007	0
1581.02	0.299491	4984	28.232	1831.39	319.38	193597	2007	0
10957	0.457174	1468	38.983	6645.3	266.02	87919	2007	0
10945.8	0.457174	1274	38.983	6645.3	266.02	87796.6	2007	0
8060.54	0.457146	710	43.6739	5383.67	260.97	93137.2	2007	0
8444.26	0.459754	698	40.3418	3423.72	248.96	73530.6	2007	1
14692	0.471851	1843	48.8824	3112.99	241.15	90911.2	2007	1
8070.31	0.460542	541	40.3418	3306.99	244.48	67381.5	2007	1
8009.13	0.460583	534	40.3418	3293.49	244.48	66193	2007	1
814.145	0.461248	6008	35.1495	3066.78	241.96	40876.5	2007	0
20463	0.506338	940	341.936	362.941	216.6	64241	2007	1
20452.3	0.506351	983	341.936	362.941	216.6	64459.4	2007	1
20406.8	0.506351	1248	341.936	362.941	216.6	64770.3	2007	1
20387.1	0.506351	1378	341.936	362.941	216.6	64744.8	2007	1
20673.4	0.506647	815	341.936	316.441	216.6	68295	2007	1
20680.8	0.506647	793	341.936	316.441	216.6	68593.7	2007	1
20237.1	0.506603	1590	341.936	362.941	216.6	69432.4	2007	1
20563.7	0.506647	1207	341.936	316.441	216.6	69540.2	2007	1
2677	0.505587	4811	26.6023	953.4	218.14	34244.7	2007	0
2966.34	0.505787	4407	26.6023	953.4	218.14	33195.6	2007	0
3076.5	0.505828	4094	26.6023	953.4	218.14	32796	2007	0
10381.1	0.520565	1079	45.9157	813.197	215.8	51895.5	2007	1
4955.04	0.522253	2034	56.2518	391.676	215.47	53359.7	2007	0
4838.56	0.522332	2706	56.2518	391.676	215.47	53074.4	2007	0
4749.6	0.522412	2140	56.2518	391.676	215.47	53753.1	2007	0
4595.07	0.522412	4921	56.2518	391.676	214.97	52203.9	2007	0
4570.84	0.522574	1031	56.2518	391.676	215.47	53674.8	2007	0
4301.1	0.522656	5946	56.2518	391.676	217.13	51986.8	2007	0
4266.61	0.522574	7318	56.2518	391.676	214.07	50147.9	2007	0
4044.04	0.522823	9965	56.2518	394.779	217.13	50365.2	2007	0
4069.28	0.522739	4795	56.2518	394.779	214.07	49272.2	2007	0
3700.56	0.523077	18331	56.2518	394.779	217.13	50451.1	2007	0
3674.25	0.523077	8526	56.2518	394.779	217.13	49692.5	2007	0
7578.46	0.533938	3199	216.286	609.556	220.75	60161.4	2007	0.666667
7422.21	0.533981	5500	216.286	609.556	220.75	59424.8	2007	1
16939.8	0.552773	5182	422.021	947.063	224.38	66909.8	2007	0.8
6773.13	0.548891	14473	91.8808	316.303	223.3	46419.7	2007	0
6809.74	0.548906	6063	91.8808	316.303	223.3	46915	2007	0
7025.4	0.54897	940	91.8808	316.303	223.3	47427.3	2007	0
6957.79	0.548954	1335	91.8808	316.303	223.3	47402.9	2007	0
7109.56	0.549004	904	91.8808	316.303	223.3	47336.4	2007	0
6853.75	0.548954	1366	91.8808	316.303	223.3	47235.5	2007	0
6847.38	0.548954	2040	91.8808	316.303	223.3	47164.7	2007	0
6941.21	0.54897	1851	91.8808	316.303	223.3	47220.2	2007	0
11589.1	0.47431	764	74.9015	1030.91	159.02	68849	2007	1
11171.2	0.474132	1437	74.9015	1030.91	159.02	70207.8	2007	1
11471.7	0.474274	1078	74.9015	1030.91	159.02	68312.4	2007	1
11617.8	0.47431	642	74.9015	1030.91	159.02	68142	2007	1
7873.76	0.55341	1787	173.453	350.431	225.49	66886	2007	0
11334.8	0.474132	1832	74.9015	1030.91	159.02	68708.6	2007	1
7732.52	0.55346	2548	173.453	350.431	225.49	66662.2	2007	0
7913.06	0.553485	2519	173.453	350.431	225.49	66162.4	2007	0
8036.86	0.553562	2248	173.453	350.431	225.49	65738.9	2007	0
7733.89	0.553485	1689	173.453	350.431	225.49	64738.5	2007	0
7925.01	0.553588	2215	173.453	350.431	225.49	64751.9	2007	0
7849.9	0.553614	3791	173.453	350.431	224.58	64754.3	2007	0
7661.52	0.553694	4574	173.453	350.431	224.58	64812.5	2007	0
4453.89	0.474027	509	74.9015	1038.32	158.2	44011.7	2007	1
4060.19	0.473855	4558	74.9015	1038.32	158.2	43601.4	2007	0
11104.2	0.560217	1027	97.7363	361.709	228.83	81223.8	2007	0
10991.7	0.560233	1006	97.7363	361.709	228.83	82779.5	2007	0
10820.1	0.56025	1634	97.7363	361.709	228.83	84891.9	2007	0
35685	0.53469	756	44.6712	2443.13	225.15	168999	2007	1
35712.7	0.53469	727	44.6712	2443.13	225.15	168744	2007	1
35601.7	0.534655	907	44.6712	2443.13	225.15	169585	2007	1
35646.7	0.53469	827	44.6712	2443.13	225.15	169636	2007	1
35711.7	0.53469	693	44.6712	2443.13	225.15	168888	2007	1
35542.4	0.534655	856	44.6712	2443.13	225.15	170022	2007	1
35605.9	0.53469	754	44.6712	2443.13	225.15	170233	2007	1
35671.3	0.53469	733	44.6712	2443.13	225.15	169781	2007	1
35551.2	0.53469	880	44.6712	2443.13	225.15	170551	2007	1
35614.6	0.53469	876	44.6712	2443.13	225.15	170334	2007	1
35548.6	0.53469	1183	44.6712	2443.13	225.15	170607	2007	1
35498.5	0.53469	1231	44.6712	2443.13	225.15	170826	2007	1
35560.5	0.53469	1192	44.6712	2443.13	225.15	170761	2007	1
27361.7	0.53462	675	31.9088	1783.94	207.67	193727	2007	1
27364.5	0.53462	880	31.9088	1783.94	207.67	193338	2007	1
27360	0.53462	911	31.9088	1783.94	207.67	193335	2007	1
27355	0.53462	899	31.9088	1783.94	207.67	193163	2007	1
27436	0.53462	885	31.9088	1855.19	207.67	192966	2007	1
27417.1	0.53462	881	31.9088	1855.19	207.67	192995	2007	1
27408.7	0.53462	971	31.9088	1855.19	207.67	193071	2007	1
27463.1	0.53462	812	31.9088	1855.19	207.67	192832	2007	1
27452.4	0.53462	1016	31.9088	1855.19	207.67	192670	2007	1
27452.4	0.534655	977	31.9088	1855.19	207.67	192790	2007	1
27241	0.534655	967	31.9088	1855.19	207.67	192604	2007	1
27528.9	0.53462	635	31.9088	1855.19	207.67	192578	2007	1
27313	0.534655	885	31.9088	1855.19	207.67	192545	2007	1
27346.3	0.534655	785	31.9088	1846.96	207.67	192288	2007	1
27328.9	0.534655	848	31.9088	1846.96	207.67	191886	2007	1
25264.1	0.534513	917	31.9088	1523.6	207.67	186958	2007	1
25247.8	0.534513	1020	31.9088	1523.6	207.67	186984	2007	1
25206.5	0.534513	1089	31.9088	1523.6	207.67	187038	2007	1
25197.5	0.534513	1079	31.9088	1523.6	207.67	186921	2007	1
25187.5	0.534513	1050	31.9088	1523.6	207.67	186666	2007	1
25151.9	0.534513	1190	31.9088	1523.6	207.67	186680	2007	1
25133.1	0.534513	920	31.9088	1523.6	207.67	185962	2007	1
25082.6	0.534513	1238	31.9088	1523.6	207.67	185439	2007	1
25057.4	0.534549	1367	31.9088	1523.6	207.67	185483	2007	1
25047.6	0.534513	1305	31.9088	1523.6	207.67	185254	2007	1
25000	0.534549	1421	31.9088	1523.6	207.67	184866	2007	1
24981.5	0.534549	1447	31.9088	1739.73	207.67	184650	2007	1
24970.3	0.534549	1412	31.9088	1523.6	207.67	184548	2007	1
24948.5	0.534549	1319	31.9088	1739.73	207.67	184300	2007	1
24906.4	0.534549	1379	31.9088	1739.73	207.67	183993	2007	1
24731.2	0.53462	1700	31.9088	1739.73	207.67	182367	2007	1
24690.5	0.53462	1714	31.9088	1808.41	207.67	181739	2007	1
24687.3	0.53462	1840	31.9088	1808.41	207.67	181761	2007	1
24604.4	0.534655	2185	31.9088	1808.14	207.67	179788	2007	1
24534.1	0.53462	1279	27.1371	1808.14	207.67	179156	2007	1
4688.92	0.118786	1867	30.2989	1025.5	306.49	38959	2008	1
4294.09	0.118704	1485	30.2989	1025.5	306.49	38865.6	2008	1
4937.81	0.119115	2261	30.2989	892.953	306.49	38889.4	2008	1
2170.83	0.118032	35012	28.2152	1795.71	306.49	38815.3	2008	0
4997	0.11944	2462	30.2989	892.953	306.49	38336.4	2008	1
4005.77	0.119115	1574	30.2989	871.945	306.49	38182	2008	1
4974.66	0.119681	1824	28.2152	892.953	306.49	38238.3	2008	1
2616.05	0.119034	4258	28.2152	1881.65	306.49	37992.7	2008	0
3870.01	0.11944	1045	30.2989	871.945	306.49	37874.3	2008	1
4520.53	0.119919	1921	30.2989	892.953	306.49	37877.6	2008	1
3641.09	0.119681	1603	27.2409	871.945	306.49	37638	2008	1
3522.1	0.11976	1466	27.2409	871.945	306.49	37058.7	2008	0.5
4712.88	0.120842	3229	28.2152	1153	306.49	37063.6	2008	0.230769
2950.83	0.120539	15327	27.2409	903.755	306.49	37063.6	2008	0.5
2348.06	0.120309	8922	27.2409	1943.79	306.49	37063.6	2008	0.411765
2342.5	0.120539	18487	27.2409	1943.79	306.49	36953.3	2008	1
2014.02	0.120539	21750	27.2409	1943.79	306.49	36993.9	2008	1
4234.89	0.122132	9274	28.2152	2170.45	308.5	38385.9	2008	0.333333
3853.78	0.122335	1935	28.2152	2170.45	308.5	38368.1	2008	0.0714286
5098.87	0.155492	8155	37.0323	580.452	322.62	47948.2	2008	1
9200.74	0.165399	2497	34.5726	36.5309	302.75	82054.5	2008	1
9051.75	0.165424	2722	34.5726	36.5309	302.75	82249.5	2008	1
10641.7	0.165454	1586	37.7215	36.6953	302.75	85150.4	2008	1
10592.3	0.165454	1830	37.7215	36.6953	302.75	85422.8	2008	1
10554.5	0.165454	1680	37.7215	207.905	302.75	86696.7	2008	1
10340.9	0.165456	2559	37.7215	207.905	302.75	88595.3	2008	1
10347.1	0.165456	2772	37.7215	207.905	302.75	88779.8	2008	1
4617.1	0.201614	3783	36.9848	383.196	291	102442	2008	1
4349.91	0.201772	4119	36.9848	383.196	291	100223	2008	1
3390.02	0.202284	2812	27.9182	343.103	284.69	81895.8	2008	1
5782.76	0.202172	3376	32.0415	150.236	282.31	103731	2008	1
6220.27	0.202172	2686	32.0415	150.556	282.31	102452	2008	1
5126.66	0.202298	3363	32.0415	487.19	277.58	92002.4	2008	1
6389.82	0.202261	2351	32.0415	136.556	282.31	94797	2008	1
2387.24	0.202816	8298	27.9182	243.515	284.69	37617.4	2008	0.0243902
2298.53	0.202802	16152	27.9182	243.515	284.69	36681.5	2008	0
6678.2	0.240697	4246	32.0415	479.524	277.58	79076.3	2008	1
3179.03	0.201515	4957	27.9182	192.754	282.24	27162.7	2008	1
4293.8	0.228077	25859	27.9182	275.578	277.58	58095.9	2008	1
3730.69	0.228077	34007	27.9182	345.057	277.58	53027.3	2008	1
2813.23	0.22633	89478	27.9182	283.647	277.58	42012.8	2008	0.0909091
10709.1	0.622321	1947	32.232	1858.42	370.08	36814.7	2008	1
12047.9	0.622808	3413	31.8924	2197.1	365.92	37419.5	2008	0
20747.2	0.624634	4743	32.3291	274.2	369.25	58261.8	2008	0
6974.91	0.981025	1556	24.1282	1967.84	361.78	200949	2008	1
8288.44	1.01454	733	24.1282	2019.2	361.78	197355	2008	1
8160.77	1.02384	405	30.7068	231.5	354.56	193130	2008	0
8687.8	1.01556	339	24.1282	2019.2	361.78	194890	2008	1
8683.01	1.01556	595	24.1282	2019.2	361.78	194662	2008	1
4702.71	0.97783	1629	24.1282	1824.55	361.78	199782	2008	1
4315.44	1.0228	2735	30.7068	1984.18	354.56	198800	2008	0
3515.31	1.01906	5178	27.8438	2050.33	354.56	195219	2008	0
5609.66	1.02875	929	28.232	173.5	354.56	193593	2008	0
6491.02	1.03095	859	28.232	173.5	354.56	193109	2008	0
5866.4	1.02976	289	28.232	173.5	354.56	193109	2008	0
4924	1.02733	704	30.7068	173.5	354.56	194057	2008	0
5221.7	1.02855	1346	28.232	173.5	354.56	193485	2008	0
6373.16	1.03135	971	28.232	173.5	354.56	193177	2008	0
5958.93	1.03056	1410	28.232	173.5	354.56	193177	2008	0
2905.36	1.01865	7575	32.0655	64.0001	354.56	196798	2008	0
6349	1.04045	860	28.232	1967.18	354.56	192987	2008	0
6230.98	1.03984	910	28.232	1967.18	354.56	193109	2008	0
5447.55	1.04827	696	28.604	1731.79	349.44	176419	2008	0
3674.43	1.04185	1257	28.232	1967.18	354.56	193156	2008	0
5630.76	1.04976	1225	28.604	1731.79	347.05	165041	2008	0
5176.18	1.04846	822	28.604	1731.79	349.44	178337	2008	0
3196.83	1.04045	2719	28.232	1967.18	354.56	193577	2008	0
5502.28	1.04994	1534	28.604	1731.79	347.05	165942	2008	0
3736.84	1.04344	1524	28.232	1967.18	354.56	193156	2008	0
3645.48	1.04344	1792	28.232	1967.18	354.56	193156	2008	0
5148.77	1.0492	1068	28.604	1731.79	349.44	174357	2008	0
5375.7	1.05049	1510	28.604	1731.79	347.05	165188	2008	0
5416.5	1.0563	1158	28.604	1731.79	347.05	163424	2008	0
3309.05	1.04284	2458	28.232	1967.18	354.56	193156	2008	0
4366.64	1.0492	1884	28.232	1731.79	349.44	184897	2008	0
2749.96	1.04304	1133	28.232	1861.91	354.56	193156	2008	0
2255.4	1.04265	1783	28.232	1861.91	354.56	193657	2008	0
3861.22	1.04976	2850	28.232	1938.13	349.44	188137	2008	0
4638.27	1.0578	1226	28.604	1938.13	347.05	166813	2008	0
1875.95	1.04105	1059	28.232	1831.39	354.56	193962	2008	0
3676.49	1.05067	9326	28.232	1938.13	349.44	187219	2008	0
2497.02	1.0452	440	28.232	1861.91	351.16	193156	2008	0
1276.17	1.03863	6183	28.232	1831.39	354.56	197507	2008	0
1585.09	1.04225	5486	28.232	1831.39	352.58	193747	2008	0
2271.28	1.04579	724	28.232	1861.91	351.16	193177	2008	0
2164.89	1.04617	757	28.232	1752.43	351.16	193177	2008	0
4430.7	1.05964	6729	28.604	1821.65	347.05	160630	2008	0
2182.96	1.04617	715	28.232	1752.43	351.16	193109	2008	0
1546.51	1.0452	12380	28.232	1752.43	351.16	193471	2008	0
1369.8	1.04344	1329	27.7305	134.5	351.16	193980	2008	0
7036.8	1.28203	867	34.4941	0	276.78	266995	2008	1
6760.81	1.28174	563	34.4941	0	276.78	259047	2008	0.00793651
5918.13	1.28129	791	29.1239	0	276.78	248041	2008	1
6004.37	1.28196	1496	34.4941	0	276.78	257197	2008	0.5
6003.68	1.28196	1496	34.4941	0	276.78	257112	2008	1
5729.61	1.28068	626	29.1239	0	276.78	237143	2008	0.833333
5631.53	1.28083	894	29.1239	0	276.78	239509	2008	0
5515.81	1.28083	955	29.1239	0	276.78	239236	2008	0
5005.59	1.28045	708	23.7352	0	276.78	230840	2008	0.152542
4915.22	1.28053	1416	29.1239	0	276.78	231888	2008	0.0131579
5023.74	1.28045	747	23.7352	0	276.78	230166	2008	1
4799.18	1.28129	3823	29.1239	0	276.78	241887	2008	1
4687.16	1.28083	2058	29.1239	0	276.78	234750	2008	0.0545455
4422.06	1.28076	996	29.1239	0	276.78	231931	2008	0.130435
4106.89	1.28076	6538	29.1239	0	276.78	231624	2008	0
3875.49	1.28022	9916	23.7352	0	276.78	225532	2008	0.0243902
3935.52	1.28099	12659	29.1239	0	276.78	233117	2008	0.882353
2232.53	1.29307	702	26.552	0	273.37	245144	2008	0.0598291
2214.29	1.2932	748	26.552	0	273.37	244479	2008	0
2042.88	1.29269	1219	26.552	0	273.37	244246	2008	0.00326797
1796.46	1.29333	312	26.552	0	273.37	242732	2008	0
1687.82	1.29359	14542	26.552	0	273.37	241047	2008	0
1577.64	1.29365	34598	26.552	0	273.37	239866	2008	0
1393.8	1.29339	174988	26.552	0	273.37	237948	2008	0
10957.7	1.01828	1204	38.983	4076.83	256.1	87668	2008	0
10926.7	1.01828	1551	38.983	4076.83	256.1	87753.9	2008	0
10896.5	1.01828	291	38.983	4076.83	256.1	87628.9	2008	0
10914.9	1.01828	305	38.983	4076.83	256.1	87377.1	2008	0
10885	1.01812	222	38.983	4076.83	256.1	87814	2008	0
8150.44	0.957101	1280	43.6739	2994.32	258.25	92845.1	2008	0
8154.13	0.957101	1434	43.6739	2994.32	258.25	93018.7	2008	0
8026.05	0.957101	826	43.6739	2994.32	258.25	93146.8	2008	0
7977.14	0.956792	328	43.6739	2994.32	258.25	93303.1	2008	0
7931.84	0.956792	1926	43.6739	2994.32	258.25	93348	2008	0
14883	0.880049	855	48.8824	1221.42	236.48	90824	2008	1
14842.2	0.879905	925	48.8824	1221.42	236.48	90103.7	2008	0
14845.3	0.879905	954	48.8824	1221.42	236.48	89371.1	2008	1
8097.34	0.940265	448	40.3418	1288.06	243.99	66303.6	2008	1
943.063	0.939234	19827	35.1495	1228.43	245.48	40975.9	2008	0
832.951	0.939046	1115	35.1495	1234.5	245.48	40931.3	2008	0
870.565	0.938966	38996	35.1495	1228.43	245.48	40977.8	2008	0
5533.32	0.88585	20473	25.703	1087.2	244.42	52536.9	2008	0
5533.47	0.88585	23031	25.703	1087.2	244.42	52612	2008	0
5907.14	0.354752	6234	69.8872	270.246	270.17	61151.6	2008	0
6122	0.354745	2286	69.8872	270.246	270.17	61019.8	2008	0
8867.38	0.353642	1065	70.4695	381.841	269.06	68162.7	2008	0
8881.66	0.353642	1140	70.4695	381.841	269.06	68170	2008	0
8736.55	0.353642	1135	70.4695	381.841	269.06	68129.2	2008	0
8879.27	0.353642	1218	70.4695	381.841	269.06	68193.7	2008	0
8932.74	0.353642	1013	70.4695	381.841	269.06	68282.8	2008	0
8783.97	0.353642	1343	70.4695	381.841	269.06	68112	2008	0
8925.82	0.353642	1128	70.4695	381.841	269.06	68249.4	2008	0
8725.92	0.353642	1303	70.4695	381.841	269.06	68116.7	2008	0
8885.48	0.353642	1254	70.4695	381.841	269.06	68227.8	2008	0
8878.6	0.353621	1273	70.4695	381.841	269.06	68408	2008	0
8723.68	0.353621	1439	70.4695	381.841	269.06	68202.9	2008	0
8686.1	0.353621	1410	70.4695	381.841	269.06	68207.3	2008	0
8772.79	0.353621	1289	70.4695	381.841	269.06	68211	2008	0
8806.25	0.353621	1019	70.4695	381.841	269.06	68284.6	2008	0
12835.7	0.353298	1627	70.4695	420.833	265.61	79605.9	2008	1
12838.1	0.353298	1576	70.4695	420.833	265.61	79763.5	2008	1
12771.2	0.353298	1778	70.4695	420.833	265.61	79527.6	2008	1
12783.2	0.353298	1778	70.4695	420.833	265.61	79746.3	2008	0
13015.5	0.353298	1081	70.4695	420.833	265.61	80572.4	2008	0.2
12866.8	0.353275	1546	70.4695	420.833	265.61	80249.4	2008	0
12831.1	0.353275	1693	70.4695	420.833	265.61	80149.2	2008	1
12799.6	0.353275	1725	70.4695	420.833	265.61	80117	2008	0.666667
12784.4	0.353275	1666	70.4695	420.833	265.61	80066.8	2008	0
12703.3	0.353275	1208	70.4695	420.833	265.61	79843.5	2008	0
12762.2	0.353275	1460	70.4695	420.833	265.61	79896.8	2008	0
12936.5	0.353229	1582	70.4695	420.833	265.61	80642.3	2008	0
12932	0.353206	1425	70.4695	420.833	265.61	80414.7	2008	0
35599.5	0.458433	1005	44.6712	2461.15	234.67	169807	2008	1
35713.6	0.458479	682	44.6712	2461.15	234.67	168889	2008	1
35597.7	0.458479	716	44.6712	2461.15	234.67	170205	2008	1
35508.5	0.458479	1330	44.6712	2461.15	234.67	170795	2008	1
35548.8	0.458479	1097	44.6712	2461.15	234.67	170801	2008	1
27426.8	0.458387	861	31.9088	1863.9	224.94	193200	2008	1
27439.1	0.458387	750	31.9088	1863.9	224.94	193175	2008	1
27449.8	0.458387	910	31.9088	1938.2	224.94	192844	2008	1
27436.3	0.458433	967	31.9088	1938.2	224.94	192775	2008	1
27310.8	0.458433	954	31.9088	1938.2	224.94	192460	2008	1
25258.2	0.458245	917	31.9088	1628.98	224.94	186928	2008	1
25247.8	0.458245	995	31.9088	1628.98	224.94	187007	2008	1
25193.5	0.458245	1103	31.9088	1628.98	224.94	186741	2008	1
25166.6	0.458245	1141	31.9088	1628.98	224.94	186678	2008	1
25171.6	0.458245	959	31.9088	1628.98	224.94	186260	2008	1
25130.1	0.458245	1032	31.9088	1628.98	224.94	185834	2008	1
25038	0.458292	1354	31.9088	1628.98	224.94	185191	2008	1
25004.3	0.458292	1442	31.9088	1628.98	224.94	185016	2008	1
24733.9	0.458387	1398	31.9088	1845.11	224.94	182222	2008	1
24679.5	0.458387	1417	31.9088	1917.03	224.94	181567	2008	1
24610.4	0.458433	2185	31.9088	1916.75	224.94	179820	2008	1
4132.86	0.0281058	4311	29.372	2.5	303.58	9702.31	2009	1
4084.88	0.0281058	4673	29.372	2.5	303.58	9670.74	2009	1
4124.3	0.0281058	4449	29.372	2.5	303.58	9678.24	2009	1
4098.01	0.0281458	4572	29.372	2.5	303.58	9646.47	2009	0.666667
4101.05	0.0281458	4558	29.372	2.5	303.58	9630.95	2009	1
4095.43	0.0281657	4303	29.372	2.5	303.58	9702.31	2009	0
2327.93	0.0383925	2734	27.324	1190.5	281.84	46060.2	2009	1
2403.92	0.0383925	3305	32.7901	1190.5	281.84	46235.4	2009	1
2363.93	0.0384121	3470	32.7901	1190.5	281.84	46343.1	2009	1
2440.1	0.0384121	1738	32.7901	1190.5	281.84	46349.1	2009	1
2245.21	0.0384121	3797	32.7901	1190.5	281.84	46431.4	2009	1
2224.52	0.0384121	3860	32.7901	1190.5	281.84	46521.7	2009	1
2204.87	0.0384121	5159	32.7901	1190.5	281.84	46592.4	2009	1
2336.84	0.0384701	1236	32.7901	1190.5	281.84	46661.3	2009	1
2317.53	0.0384701	910	32.7901	1190.5	281.84	46719.4	2009	1
2320.9	0.0384701	906	32.7901	1190.5	281.84	46700.7	2009	1
2459.52	0.0384893	762	32.7901	1190.5	281.84	46809.3	2009	0.5
2452.93	0.0384893	802	32.7901	1190.5	281.84	46763.5	2009	1
2443.02	0.0384893	801	32.7901	1190.5	281.84	46854.2	2009	1
2434.95	0.0384893	798	32.7901	1190.5	281.84	46772.9	2009	1
12564.9	0.0647448	5093	32.8258	541.42	264.35	63846.8	2009	1
12545.6	0.0647448	5312	32.8258	541.42	264.35	63636.3	2009	1
12525.5	0.0647448	5549	32.8258	541.42	264.35	63586.4	2009	1
12505.7	0.0647448	5688	32.8258	541.42	264.35	63469.1	2009	1
12475.2	0.0647448	5947	32.8258	541.42	264.35	63385.2	2009	1
12447.7	0.0647071	6090	32.8258	541.42	264.35	63347.2	2009	1
12380.7	0.0618617	6100	32.8258	490.312	264.35	61484.9	2009	1
13080.8	0.0650478	3356	32.8258	490.312	264.35	61020.1	2009	1
13146	0.0650478	3025	32.8258	490.312	264.35	60741.8	2009	1
12448.7	0.0647071	3968	32.8258	490.312	262.4	58869.6	2009	1
12752.5	0.0648581	4211	32.8258	490.312	265.59	57989.9	2009	1
13112.2	0.0650478	4517	32.8258	490.312	265.59	57952.3	2009	1
12906.7	0.064896	4150	32.8258	490.312	265.59	57939	2009	1
1166.27	0.0624321	44178	26.92	209.529	262.4	28374.3	2009	0
1131.56	0.0624321	42893	26.92	209.529	262.4	28343.6	2009	0
1027.7	0.0622906	35813	26.92	209.529	262.4	28062.4	2009	0
1078.06	0.0625025	44105	26.92	209.529	262.4	27946.9	2009	0
988.308	0.0623615	39464	26.92	209.529	262.4	27759.6	2009	0
1030.56	0.0622552	4939	26.92	200.794	262.4	27597.2	2009	0
968.705	0.0623615	51649	26.92	209.529	262.4	27687.3	2009	0
1034.9	0.0625025	42060	26.92	209.529	262.4	27400.7	2009	0
1004.03	0.0622552	5452	26.92	200.794	262.4	27453.9	2009	0
910.603	0.0623969	56743	26.92	209.529	262.4	26991.1	2009	0
972.256	0.0625025	45041	26.92	209.529	262.4	26967.4	2009	0
966.483	0.0622906	6248	26.92	200.794	262.4	27070.9	2009	0
889.898	0.0623969	44679	26.92	209.529	262.4	26944.8	2009	0
866.404	0.0623969	94864	26.92	209.529	262.4	26798.2	2009	0
921.325	0.0625377	41862	26.92	209.529	262.4	26759.8	2009	0
843.933	0.0624321	99946	26.92	209.529	262.4	26480.6	2009	0
894.645	0.0625377	36402	26.92	209.529	262.4	26390.7	2009	0
7384.25	0.290201	1423	24.1282	2019.2	325.54	201461	2009	1
6907.71	0.277841	1811	24.1282	1967.83	325.54	200846	2009	1
8301.54	0.293663	685	24.1282	2019.2	325.54	197194	2009	0
5007.36	0.276774	1105	24.1282	1825	325.54	202229	2009	0.285714
5221.46	0.276955	1323	24.1282	1914.43	325.54	204769	2009	1
4700.96	0.276502	1118	24.1282	1824.55	325.54	199666	2009	0.0566038
4013.19	0.27567	1124	24.1282	1745.69	325.54	196356	2009	0
3300.54	0.276042	2132	24.1282	17.5	326.36	194547	2009	0
5182.8	0.310497	868	28.604	1731.79	309.71	178305	2009	0
5391.4	0.314374	1113	28.604	1731.79	307.72	163698	2009	0
4372.9	0.310861	1979	28.232	1731.79	309.71	184975	2009	0
4740.68	0.314855	1534	28.604	1938.13	307.72	166087	2009	0
4619.76	0.315139	1302	28.604	1938.13	307.72	167513	2009	0
3672.98	0.311395	7975	28.232	1938.13	309.71	188188	2009	0
2522.04	0.479318	1183	27.3423	0	276.93	155913	2009	0.00199601
2362.35	0.479747	2208	27.3423	0	273.34	156326	2009	0.0606061
2343.76	0.479604	1427	27.3423	0	273.34	155964	2009	0.0606061
4551.4	0.49	609	27.2776	0	269.63	157525	2009	0
2237.24	0.480177	2601	27.3423	0	273.34	156813	2009	0
2198.8	0.480464	854	27.3423	0	273.34	157142	2009	0
4872.93	0.492828	992	27.2776	0	269.63	156000	2009	1
6934.88	0.532229	1185	34.4941	0	261.41	266916	2009	0.00248756
4882.2	0.492579	935	27.2776	0	269.63	156821	2009	1
6731.11	0.531636	1204	34.4941	0	261.41	260390	2009	1
4991.84	0.492077	885	27.2776	0	269.63	159477	2009	1
4891.81	0.492579	1035	27.2776	0	269.63	158521	2009	1
6481.03	0.531042	659	34.4941	0	261.41	255206	2009	1
6499.04	0.531339	1227	34.4941	0	261.41	257746	2009	0
5063.41	0.492329	1016	27.2776	0	269.63	159847	2009	1
6387.38	0.530597	772	34.4941	0	261.41	252677	2009	1
4485.71	0.493442	520	27.2776	0	269.63	155911	2009	1
5042.94	0.492455	1027	27.2776	0	269.63	159584	2009	1
5147.04	0.492329	821	27.2776	0	269.63	159943	2009	1
4275.01	0.494044	433	27.2776	0	269.63	157030	2009	1
5072.66	0.492952	760	27.2776	0	269.63	158911	2009	1
6208.66	0.531042	1333	34.4941	0	261.41	253324	2009	0.0350877
4315.33	0.494044	994	27.2776	0	269.63	156473	2009	1
4488.38	0.493805	865	27.2776	0	269.63	156211	2009	1
4322.94	0.494399	1071	27.2776	0	269.63	156671	2009	1
4574.67	0.493805	964	27.2776	0	269.63	156733	2009	1
6007.85	0.530597	655	29.1239	0	261.41	249420	2009	0.0291262
4631.16	0.493925	838	27.2776	0	269.63	157059	2009	1
4432.07	0.494399	1015	27.2776	0	269.63	156207	2009	1
4548.6	0.494281	945	27.2776	0	269.63	156036	2009	1
5901.92	0.531042	1671	29.1239	0	261.41	251733	2009	0.0277778
5650.13	0.531339	2031	29.1239	0	261.41	251547	2009	1
3415.67	0.497569	374	27.2776	0	264.91	170792	2009	1
3242.72	0.497868	618	27.2776	0	264.91	171370	2009	1
3189.92	0.497966	558	27.2776	0	264.91	171577	2009	1
3254.49	0.497966	551	27.2776	0	264.91	171094	2009	1
3121.34	0.502475	326	27.2776	0	264.91	172570	2009	1
3185.34	0.502341	459	27.2776	0	264.91	171616	2009	1
3060.59	0.502741	330	27.2776	0	264.91	173796	2009	1
2282.54	0.555982	561	26.552	0	257.47	244096	2009	0
2205.58	0.55554	718	26.552	0	257.47	244954	2009	0
2111.3	0.557918	1594	26.552	0	257.47	244101	2009	0
2200.17	0.555982	661	26.552	0	257.47	244156	2009	0
2059.47	0.557469	1692	26.552	0	257.47	242979	2009	0
2029.26	0.557918	2452	26.552	0	257.47	243348	2009	0
2113.57	0.555687	776	26.552	0	257.47	244621	2009	0
2015.62	0.557469	1826	26.552	0	257.47	242577	2009	0
2070.14	0.555393	808	26.552	0	257.47	244950	2009	0
1964.63	0.557768	1535	26.552	0	257.47	242626	2009	0
2080.97	0.554807	1155	26.552	0	257.47	244450	2009	0
1919.5	0.557469	2259	26.552	0	257.47	241911	2009	0
2013.85	0.554371	1053	26.552	0	257.47	244464	2009	0
1849.52	0.557469	3790	26.552	0	257.47	241456	2009	0
1868.07	0.557319	702	26.552	0	257.47	241435	2009	0
2061.88	0.555099	1014	26.552	0	257.47	243960	2009	0
2075.64	0.555099	908	26.552	0	257.47	244063	2009	0
1896.86	0.557319	327	26.552	0	257.47	240857	2009	0
10187.5	0.913023	1454	19.4432	1262.15	220.74	66857.3	2009	1
10889.9	0.913892	10001	19.4432	1369.44	220.74	65237.1	2009	0
10862	0.913892	11877	19.4432	1345.97	220.74	64857.2	2009	1
10817.1	0.913892	12560	19.4432	1345.97	220.74	64792.4	2009	1
10044.7	0.913023	1350	19.4432	1262.15	220.74	66337.4	2009	0
10018.2	0.913699	3125	19.4432	1345.97	220.74	64687.4	2009	1
10099.5	0.913828	3067	19.4432	1345.97	220.74	64702.6	2009	1
10226.4	0.913828	1858	19.4432	1345.97	220.74	64578.7	2009	1
8626.44	0.912596	2445	19.4432	1192.41	220.74	66262.3	2009	1
8622.41	0.912596	1845	19.4432	1192.41	220.74	66128.3	2009	1
8582.05	0.912523	1912	19.4432	1192.41	220.74	66234.3	2009	1
8635.92	0.91274	560	19.4432	1213	220.74	66146.1	2009	1
8539.18	0.912596	758	19.4432	1192.41	220.74	66194.4	2009	1
8577.09	0.91274	710	19.4432	1192.41	220.74	66146.1	2009	1
8257.9	0.91245	1520	19.4432	1192.41	220.74	66439.1	2009	1
8323.34	0.91245	1265	19.4432	1192.41	220.74	66240.1	2009	1
8220.72	0.912303	1371	19.4432	1192.41	220.74	66390.9	2009	1
7082.08	0.912303	3952	18.1653	1057.05	220.74	66391.4	2009	0
6972.42	0.912229	3967	18.1653	1357.2	220.74	66289.8	2009	0
25197.4	0.818707	1736	625.54	2249.33	210.45	40515.9	2009	1
24681.3	0.818214	3311	625.54	2249.33	210.45	40387.1	2009	1
21722.5	0.818953	5464	524.832	2247.81	210.45	54538.3	2009	0.727273
21708.4	0.8192	2781	524.832	2249.86	210.45	55007.9	2009	1
21748.7	0.8192	2155	524.832	2225.09	210.45	55139	2009	0.443478
23645.4	0.817845	4360	625.54	1431.86	210.45	48944.5	2009	1
21834.6	0.8192	1036	524.832	2225.09	210.45	55304.1	2009	1
19250.3	0.819324	774	524.832	2115.88	210.45	56057.2	2009	1
22947.1	0.818214	3710	524.832	849.193	210.45	53800.4	2009	1
19368.4	0.819324	775	524.832	2115.88	210.45	56804.6	2009	1
24152.3	0.817355	5449	625.54	1431.31	207.24	49021.3	2009	1
23979	0.817355	6257	625.54	1431.31	207.24	51510.1	2009	0.829787
25403.2	0.816866	1984	625.54	1431.36	207.24	46590.4	2009	1
18607	0.819324	3125	524.832	2060	207.24	59259.7	2009	0
24249.9	0.817232	5022	625.54	1431.31	207.24	50303.5	2009	1
23703.5	0.817477	4257	625.54	849.193	207.24	54911.7	2009	1
25212.7	0.816744	2489	625.54	1431.36	207.24	49376.1	2009	1
25342.2	0.816744	2596	625.54	1431.36	207.24	48240.2	2009	1
24564.5	0.816988	591	625.54	1431.31	207.24	50394.1	2009	1
24316.7	0.817232	2191	625.54	1431.31	207.24	52427.5	2009	1
9785.38	0.855299	1256	45.9157	791.708	209.64	56877.9	2009	0
25417.4	0.8165	2698	625.54	1431.36	207.24	49514.2	2009	1
9730.05	0.855524	1163	45.9157	791.708	209.64	55142.4	2009	0
10479.3	0.856196	758	45.9157	791.708	209.64	52129.3	2009	0
10207.4	0.855972	1013	45.9157	791.708	209.64	52223.2	2009	0
10084.4	0.855636	1117	45.9157	791.708	209.64	52546.2	2009	0
10383	0.856084	1061	45.9157	791.708	209.64	51705.4	2009	0
9992.14	0.855073	1316	45.9157	791.708	209.64	56935.3	2009	0.0039604
25579.4	0.816379	2378	625.54	902.188	207.24	51371.6	2009	1
25672.7	0.816379	1703	625.54	902.188	207.24	53423.7	2009	1
16594.5	0.818707	3894	459.386	2014.73	207.24	68918	2009	0
23522.4	0.816257	1531	459.386	906.648	207.24	67082	2009	1
23644.3	0.816379	840	459.386	904.167	207.24	69326.3	2009	1
23073.7	0.815774	1367	625.54	906.648	205.94	62421.4	2009	0.00315457
18282.8	0.817355	2377	459.386	2064.13	207.24	71408.1	2009	0
23403.3	0.816257	1699	459.386	906.648	207.24	67680.3	2009	1
23280.2	0.816015	1877	459.386	2065.83	205.94	68804.4	2009	0
22867.8	0.815412	1291	625.54	2068.36	204.62	62943.7	2009	1
22787.2	0.815412	1585	625.54	2068.36	205.94	63756.3	2009	1
22349.5	0.815292	1085	606.534	2068.36	204.62	64102.9	2009	1
22584	0.815412	1640	459.386	2068.36	205.94	67726.3	2009	0
16866.4	0.816015	3657	459.386	886.937	206.57	72769.1	2009	0
21321.3	0.814458	1330	606.534	2071.3	204.62	70737.5	2009	0.0656934
9638.23	0.846738	1646	93.342	229.661	207.39	63820.9	2009	1
9527.34	0.846633	890	93.342	229.661	207.39	63901.3	2009	1
9127.84	0.846011	3630	93.342	229.661	207.39	63731	2009	0.03125
19699.5	0.813986	6760	542.317	1915.03	204.62	69636.4	2009	0
19821.6	0.813635	7837	542.317	1915.03	204.62	67877.4	2009	0
19514.6	0.813986	3278	459.386	921.102	205.94	70955.3	2009	0
5159.65	0.826113	23027	56.2518	470.39	205.12	49914.3	2009	0
7990.01	0.815292	1025	216.286	434.576	206.35	62973.4	2009	1
7906.19	0.815053	832	216.286	434.576	206.35	62574.2	2009	0
7479.24	0.814934	1934	216.286	434.576	206.35	58032.9	2009	0
7531.88	0.814814	1453	216.286	434.576	206.35	59013.6	2009	0
7096.37	0.814814	1276	82.6608	433.769	203.11	55985.1	2009	0
6811.79	0.814934	2594	82.6608	738.928	203.11	54457.7	2009	0
7571.88	0.812596	3227	216.286	461.48	203.11	60270.7	2009	0
7475.3	0.812482	3272	216.286	461.48	203.11	59870.9	2009	0
17498.4	0.730929	4315	400.718	694.172	204.38	109004	2009	0
17483.1	0.730929	2993	400.718	694.172	204.38	109458	2009	0
17434.8	0.730929	6569	450.587	694.172	204.38	109707	2009	0
17443.1	0.730929	2009	450.587	694.172	204.38	110011	2009	0
6830.44	0.767166	5675	91.8808	154.191	201.42	46986.1	2009	0
7036.77	0.766648	834	91.8808	154.191	201.42	47430.4	2009	0
6887.57	0.766908	2130	91.8808	154.191	201.42	47148.6	2009	0
6793.51	0.766908	978	91.8808	154.191	201.42	47162.4	2009	0
6967.19	0.766648	1335	91.8808	154.191	201.42	47407.1	2009	0
7076.97	0.766388	1083	91.8808	154.191	201.42	47373.2	2009	0
6801.43	0.766778	1850	91.8808	154.191	201.42	47075.9	2009	0
25059.1	0.608865	1028	337.472	1090.73	208.85	206754	2009	1
24994.6	0.608865	1219	337.472	1090.73	208.85	206458	2009	1
24815.5	0.608865	923	337.472	1073.72	208.85	204665	2009	1
24729.7	0.608865	1375	337.472	1088.43	208.85	204438	2009	0
24785.2	0.608716	1317	337.472	1090.73	207.92	204926	2009	0.027027
30699	0.603658	961	75.2525	2448.55	210.25	193154	2009	1
30321.8	0.603519	1423	75.2525	2448.55	210.25	192481	2009	0.8
30603.2	0.603105	3282	75.2525	2582.61	210.25	194690	2009	0
30475.3	0.603658	901	75.2525	2448.55	210.25	192039	2009	1
30634.4	0.603105	2936	75.2525	2582.61	210.25	194297	2009	0
31856.6	0.602695	2355	75.2525	1387.71	210.1	192614	2009	0
31883.9	0.602695	2317	75.2525	1387.71	210.1	192617	2009	0
31793.6	0.602559	2875	75.2525	1387.71	210.1	192611	2009	0
32867.6	0.602424	810	75.2525	1433.78	208.22	192728	2009	1
32745.7	0.602154	957	75.2525	1433.78	208.22	192167	2009	0
32785.4	0.602154	890	75.2525	1433.78	208.22	191835	2009	1
10744.6	0.658578	1009	98.5127	217.874	203.79	114786	2009	0
10827.6	0.658724	1421	98.5127	217.874	203.79	114105	2009	0
10769.8	0.658724	1430	98.5127	217.874	203.79	114206	2009	0
10727.7	0.658724	1902	98.5127	217.874	203.79	113849	2009	0
8282.3	0.659017	2813	97.7363	202.213	200.8	98430.4	2009	0
8272.82	0.658724	2438	97.7363	202.213	200.8	98085	2009	0
8212.15	0.659017	3482	97.7363	202.213	200.8	97627.8	2009	0
8231.05	0.658724	2477	97.7363	202.213	200.8	97658.2	2009	0
15077.1	0.571238	573	18.5738	878.88	197.14	102009	2009	1
15074	0.571238	601	18.5738	878.88	197.14	101931	2009	1
14994	0.571238	685	18.5738	878.88	197.14	102385	2009	1
14816.2	0.5711	564	10.1626	993.512	197.14	103809	2009	1
14898.9	0.5711	614	10.1626	993.512	197.14	102985	2009	1
1620.71	0.00014756	206098	34.4816	664.485	283.46	4516.64	2010	0.2
4031.8	0.000148881	46073	40.9934	323.546	283.46	4756.78	2010	1
4259.68	0.000149059	43383	40.9934	323.546	283.46	4869.42	2010	0
3007.28	0.000148971	59207	40.9934	655.703	283.46	4915.41	2010	0.508197
5405.18	0.00014932	23091	40.9934	268	283.46	4930.65	2010	1
4336.97	0.000149657	14569	40.9934	573.751	283.46	4950.5	2010	1
3947.03	0.000149739	9353	40.9934	573.751	283.46	4954.2	2010	0.52381
4631.68	0.000149902	8983	40.9934	573.751	283.46	4938.11	2010	0.21875
3403.35	0.000150061	9996	40.9934	592.686	283.46	4933.26	2010	1
3207.32	0.000153002	13464	38.1534	470.883	283.46	4951.99	2010	0
4978.82	0.000261921	171647	29.372	12.356	271.52	10540.9	2010	0.102941
5545.37	0.000266011	236541	29.372	9.374	271.52	6935.53	2010	0
5559.1	0.000270716	87327	29.372	9.374	271.52	7853.23	2010	0
6124.6	0.000273066	5410	29.372	19.5	271.52	7890.02	2010	0.0291262
2667.29	0.000250655	176395	28.4927	10.5337	274.69	13266.6	2010	0.0196078
5706.1	0.000277441	7564	29.372	19.5	271.52	9630.95	2010	0.333333
2115.55	0.000249047	187587	28.4927	10.5337	274.69	14105	2010	0
5064.2	0.000278595	4944	29.372	12.5	272.19	9630.95	2010	0.264706
4216.54	0.000278595	51141	29.372	12.5	272.19	9670.74	2010	0.00497512
679.447	0.000228672	172940	23.7395	2.91261	275.3	13304.2	2010	0
725.234	0.000227362	160859	23.7395	4.87546	275.3	11827	2010	0
787.822	0.000225271	90742	23.7395	4.87546	275.3	8444.54	2010	0
1166.26	0.000221669	6000	23.7395	4.87546	275.3	5681.41	2010	0
3661.59	0.000281734	72746	29.372	7	273.46	9630.95	2010	0
3836.29	0.00028286	27005	29.372	2.5	273.46	9670.74	2010	1
3291.76	0.000293928	4565	29.6809	4	273.38	9960.13	2010	0.0336134
1437.81	0.000296296	198075	29.6809	5.5	272.67	9950.86	2010	0
2630.39	0.000297656	6161	29.6809	37	272.67	9917.36	2010	0.214286
2728.39	0.000298318	4762	29.6809	37	272.67	9960.13	2010	0
1621.51	0.000297433	50755	29.6809	74.3423	272.67	9953.79	2010	0.000999001
2809.98	0.000308999	1453	29.6809	260.5	271.82	13691.1	2010	0.538462
3613.47	0.000322447	1008	29.6809	260.5	271.82	15864.8	2010	0.545455
5236.18	0.000384891	5989	28.2152	990.648	261.08	37313.4	2010	0.0566038
4946.5	0.000386429	13944	28.2152	990.648	261.08	38333	2010	1
6327.09	0.00038726	1916	28.2152	1004.02	261.08	38358.1	2010	1
6737.63	0.000388439	1181	28.2152	1004.02	262.09	38917.2	2010	1
6280.13	0.000389536	1507	28.2152	1021.08	262.09	39505	2010	1
5768.16	0.00039176	2776	28.2152	1020.33	264.69	39923.4	2010	0.0288462
1287.61	0.000394425	192769	27.2409	1971.22	264.69	39917.2	2010	0
2030.18	0.000425073	732	27.324	1950.17	266.77	45291.6	2010	1
1247.31	0.000426042	12866	27.324	1950.17	266.77	46235.4	2010	1
2374.61	0.00042884	2142	32.7901	1190.5	266.77	46519.4	2010	1
1595.02	0.00042884	55752	27.324	893.543	266.77	46825.6	2010	0.0140845
1659.13	0.000431755	143868	32.7901	893.543	266.77	47452.5	2010	0
2229.98	0.000433928	57356	32.7901	926.19	268.51	47570.5	2010	0
2673.46	0.000438123	4822	32.7901	1127	268.51	47294.9	2010	1
2379.37	0.000438952	31779	32.7901	1127	268.51	47160.1	2010	1
1702.52	0.000447845	31479	31.4236	1029	269.46	44544.5	2010	0.0909091
1280.47	0.000449106	51740	31.4236	980	271.72	40942.5	2010	0.166667
2252.23	0.00045097	30738	31.4236	980	271.72	28448	2010	0.545455
2041.89	0.00045232	146078	31.4236	1654.42	274.12	26618.9	2010	0
2590.66	0.000452409	40088	31.4236	960.5	274.12	26017.1	2010	0.0740741
2640.27	0.00045258	67663	31.4236	1511.94	274.12	25176.1	2010	0.00900901
2762.95	0.000452687	2986	31.4236	1511.94	276.11	22676	2010	0.333333
2912.66	0.000452523	10894	31.4236	609.517	276.11	20409	2010	0.0797546
2658.58	0.000452453	26292	31.4236	609.517	276.11	20489.8	2010	0.411765
3321.74	0.00045237	77440	31.4236	609.517	276.11	20514.6	2010	0.0909091
2869.98	0.000451919	123563	31.4236	609.517	276.11	20594.1	2010	0.130435
4407.93	0.000452112	31505	37.0323	1267.49	276.57	20375.7	2010	1
4084.79	0.000499038	10358	32.0891	34.5485	277.64	55754.7	2010	1
6448.24	0.000498532	9321	36.7115	10.5696	277.64	56011.5	2010	1
4454.95	0.000499303	69287	32.0891	34.5485	277.64	56177	2010	0.078341
6177.27	0.000499038	9087	36.7115	10.5706	277.64	56011	2010	1
5926.72	0.000499344	3916	36.7115	10.5706	277.64	57797.5	2010	1
7328.58	0.000499099	4268	36.7115	6.1759	270.68	57961.7	2010	1
5854.91	0.000499587	5899	36.7115	34.715	277.64	62749.2	2010	1
7737.67	0.000499482	2811	36.7115	4.54168	270.68	63747.6	2010	1
6492.06	0.000499525	5980	36.7115	34.715	270.68	69307.1	2010	1
8106.42	0.000499593	3028	36.7115	4.54168	270.68	75356.9	2010	1
7220.48	0.000499371	5316	36.7115	68.4977	270.68	76735.2	2010	0.666667
2371.6	0.000488379	89697	33.1942	49.9111	277.64	73000.4	2010	0.0147783
8381.76	0.000499525	2525	36.7115	12.0417	270.68	75932.2	2010	1
1266.39	0.000485697	353208	33.1942	42.6845	281.6	68391.7	2010	0
1415.46	0.000485889	284238	33.1942	42.6845	281.6	68656.2	2010	0
5565.62	0.000497612	8411	34.5726	55.4948	270.68	78148.5	2010	0.444444
5084.39	0.000496736	14234	34.5726	55.4948	270.68	78036	2010	1
3268.84	0.000487133	10975	33.1942	46.4299	277.64	75897.7	2010	0.0909091
6632.05	0.00049488	10180	34.5726	85.1218	270.68	81181.4	2010	1
5171.79	0.000490616	5753	33.1942	138.479	270.68	82137.3	2010	1
5185.72	0.000490449	9337	33.1942	138.479	270.68	83157.7	2010	0.025974
10106.3	0.000496167	3390	37.7215	208.007	267.86	90647.4	2010	1
9079.2	0.00051267	12404	37.7215	336.831	265.36	97946	2010	1
10294.8	0.000513414	2603	37.7215	341.246	265.36	101359	2010	1
9246.67	0.000515492	8670	37.7215	404.035	265.36	109288	2010	1
10653.6	0.000516538	7629	38.9455	310.489	263.22	116273	2010	1
10943	0.000517132	7605	38.9455	483.627	263.22	117869	2010	1
11879.4	0.000520805	4978	38.9455	483.986	258.68	117829	2010	1
12188	0.000521566	2783	41.12	144.374	252.61	118724	2010	1
11327.5	0.000521927	7305	38.9455	558.799	252.61	119349	2010	1
12802.9	0.000522935	4894	41.12	144.781	252.61	119805	2010	1
2279.98	0.000557733	5581	27.9182	374.79	241	39213.5	2010	0.69697
10075.1	0.000706283	5995	33.2773	452.096	240.81	86487.8	2010	1
2657.75	0.000550751	133807	27.9182	309.731	241	30138.2	2010	0.0243902
9502.77	0.00071113	6740	33.2773	578.548	240.81	79578.3	2010	1
7428.3	0.000697218	3498	32.0415	516.286	240.81	78942.9	2010	1
9859.75	0.000786488	5172	33.2773	165.005	240.81	77099.2	2010	1
4009.95	0.000618902	22361	27.9182	331.393	227.16	40859.4	2010	1
5444.71	0.000648113	9231	32.0415	445.941	227.16	78054	2010	1
3457.96	0.000601497	32036	27.9182	331.173	227.16	32629.3	2010	0.00889328
8918.38	0.000712508	6533	33.2773	578.959	240.81	76936.5	2010	1
1996.25	0.000537136	3758	20.23	151.488	237.98	20518.6	2010	0.0740741
3510.85	0.000629704	74005	27.9182	347.653	227.16	45806.9	2010	1
4498.86	0.000648113	23727	32.0415	112.171	227.16	73708.2	2010	1
4027.78	0.000642432	26856	27.9182	382.853	227.16	66170.4	2010	1
7876.99	0.000709057	6816	32.0415	514.354	227.16	74963.8	2010	1
2849.51	0.000618902	43572	27.9182	275.172	227.16	36875.1	2010	0.00891972
9550	0.000786488	5102	33.2773	148.843	240.81	74515.8	2010	1
3416.43	0.00063544	52346	27.9182	347.653	227.16	51721.7	2010	0.0909091
11322.8	0.000803396	4535	33.2773	390.574	240.81	72680.5	2010	1
2412	0.000601497	10564	27.9182	274.943	227.16	29039.3	2010	0.310345
1077.14	0.000558817	249432	20.23	171.836	230.65	24035.7	2010	0
10304.2	0.000795328	2690	33.2773	416.363	240.81	73353.5	2010	1
872.055	0.00056279	363619	20.23	171.836	230.65	24112.4	2010	0
9062.36	0.000770013	5393	32.0415	495.274	227.16	71892.4	2010	1
1779.8	0.000621435	114259	26.1476	67.3192	227.16	33344.7	2010	0.0291262
10529.9	0.000799361	6723	32.8258	515.936	240.81	69251.4	2010	1
11899.4	0.000814678	6867	32.8258	545.754	240.81	65772.5	2010	1
2518.65	0.00065187	66761	26.1476	319.73	227.16	56564.6	2010	1
3275.72	0.000686035	19629	31.6137	352.459	227.16	66256.2	2010	1
12337.2	0.000818689	6358	32.8258	494.645	240.81	62847.1	2010	1
968.827	0.00061449	43163	26.1476	199.063	230.65	28738.1	2010	0.0909091
984.874	0.000645594	104021	26.1476	261.537	227.16	41538.3	2010	1
7431.02	0.0161613	1107	24.1282	2019.2	303.95	201479	2010	1
6914.22	0.0148357	1675	24.1282	1967.83	303.95	200946	2010	0.8
8243.54	0.0165174	767	24.1282	2019.2	303.95	197800	2010	1
7710.11	0.0162183	1303	24.1282	2019.2	303.95	200421	2010	0.777778
5231.89	0.0147425	1712	24.1282	1914.43	303.95	204753	2010	0.375
5013.07	0.0147236	1035	24.1282	1825	303.95	202645	2010	0.333333
4718.06	0.014695	1324	24.1282	1824.55	303.95	199766	2010	0
4098.49	0.0146079	521	24.1282	1745.69	303.95	196366	2010	0
3259.34	0.0146274	2353	24.1282	17.5	304.12	194184	2010	0
5743.29	0.018431	1132	28.604	1732.11	294.35	172042	2010	0
5593.55	0.0185151	1372	28.604	1732.11	291.6	165113	2010	0
5156.6	0.0184416	695	28.604	1731.89	294.35	178165	2010	0
5379.9	0.0188936	1136	28.604	1732.11	291.6	163707	2010	0.0120482
4760.17	0.0184628	1034	28.604	1731.89	294.35	182757	2010	0
4339.4	0.0184838	2049	28.232	1731.89	294.35	185504	2010	0
4723.68	0.0189499	1545	28.604	1938.23	291.6	166211	2010	0
4545.46	0.0189611	1578	28.604	1938.23	291.6	168298	2010	0
3672.98	0.018546	8141	28.232	1938.23	294.35	188188	2010	0
2517.33	0.0407449	1183	27.3423	120.367	285.62	155922	2010	0.777778
4559.5	0.0422895	581	27.2776	136.747	279.05	157916	2010	0.0322581
2425.56	0.0407449	1118	27.3423	120.367	285.62	155819	2010	1
2381.18	0.0408074	1907	27.3423	120.367	282.19	156220	2010	0.333333
2334.2	0.040891	863	27.3423	120.367	282.19	156968	2010	0.333333
2220.28	0.0408283	3183	27.3423	120.367	282.19	156521	2010	0.00198413
2186.88	0.0407866	1444	27.3423	120.367	282.19	156074	2010	0.75
2040.36	0.0408283	5555	27.3423	120.367	282.19	156376	2010	0.000495786
4965.04	0.0426851	837	27.2776	136.747	279.05	156606	2010	1
6940.7	0.0488573	1157	34.4941	156.164	258.37	266483	2010	0.00184843
4874.82	0.0427236	921	27.2776	136.747	279.05	156787	2010	1
4743.63	0.0427809	688	27.2776	136.747	279.05	156162	2010	1
4989.52	0.0426464	874	27.2776	136.747	279.05	159395	2010	1
4869.97	0.0427044	976	27.2776	136.747	279.05	158162	2010	1
6513.9	0.0487656	1111	34.4941	153.95	258.37	258001	2010	0.0333333
5079.24	0.0426464	981	27.2776	136.747	279.05	159776	2010	1
4458.07	0.0428752	406	27.2776	136.747	279.05	155924	2010	1
5029.79	0.0427236	1012	27.2776	136.747	279.05	159357	2010	1
4459.43	0.0428752	509	27.2776	136.747	279.05	156012	2010	1
5123.86	0.0427044	841	27.2776	136.747	279.05	159973	2010	1
5081.88	0.0427809	780	27.2776	136.747	279.05	158758	2010	1
6211.72	0.0487197	1333	34.4941	153.95	258.37	253487	2010	0.0526316
4322.22	0.0429495	909	27.2776	136.747	279.05	156371	2010	1
4261.55	0.0429863	1064	27.2776	136.747	279.05	157010	2010	1
4298.94	0.0430047	1001	27.2776	136.747	279.05	157067	2010	1
4564.6	0.0429311	1002	27.2776	136.747	279.05	156682	2010	1
6004.88	0.0486511	634	29.1239	153.95	258.37	249349	2010	1
4624.43	0.0429311	858	27.2776	136.747	279.05	156999	2010	1
4423.27	0.0430047	989	27.2776	136.747	279.05	156190	2010	1
5912.47	0.0487197	1389	29.1239	153.95	258.37	251197	2010	1
4548.29	0.0430047	869	27.2776	136.747	279.05	156016	2010	1
4669.26	0.0430047	340	27.2776	136.747	279.05	156345	2010	1
5760.96	0.0488343	1903	29.1239	153.95	258.37	254663	2010	0.666667
5645.02	0.0487656	1959	29.1239	153.95	258.37	251672	2010	0.736842
3302.52	0.043551	607	27.2776	140.612	268.83	170777	2010	1
3228.33	0.0435666	598	27.2776	140.612	268.83	171324	2010	0.0571429
3185.19	0.0442528	558	27.2776	140.612	268.83	171613	2010	1
3118.59	0.0442734	325	27.2776	140.612	268.83	172680	2010	0.0404624
3249.15	0.0435666	551	27.2776	140.612	268.83	171007	2010	1
3185.34	0.0442528	459	27.2776	140.612	268.83	171514	2010	1
2351.95	0.0525747	582	26.552	149.023	262.2	243361	2010	0
2208.34	0.0524621	697	26.552	149.023	262.2	245160	2010	0
2210.23	0.0525295	622	26.552	149.023	262.2	244153	2010	0
2082.58	0.0527343	1289	26.552	150.389	262.2	242619	2010	0
2054.49	0.0527573	1790	26.552	150.389	262.2	242758	2010	0
2031.45	0.0528264	3425	26.552	150.389	262.2	243444	2010	0
2121.58	0.0524845	753	26.552	149.023	262.2	244572	2010	0
2084.69	0.0524397	693	26.552	149.023	262.2	244867	2010	0
1950.86	0.0528034	1709	26.552	150.389	262.2	242374	2010	0
2090.52	0.0523507	1100	26.552	149.023	262.2	244871	2010	0
1913.71	0.0527573	1058	26.552	150.389	262.2	242376	2010	0
2047.66	0.0523951	1023	26.552	149.023	262.2	244221	2010	0
5636.22	0.218664	212	65.8757	94.02	258.9	42914.6	2010	0
3984.76	0.21857	236	65.8757	94.02	258.9	42914.6	2010	0.0196078
5211.73	0.219142	1077	65.8757	106.687	257.74	42241.2	2010	0
5294.75	0.218854	1345	65.8757	94.02	258.9	42845.4	2010	1
4740.12	0.219434	1020	65.8757	106.687	257.74	42483.8	2010	0
4637.08	0.219239	421	65.8757	102.993	258.9	42823.4	2010	0
5254.75	0.220073	390	65.8757	110.424	258.51	46703.8	2010	0
5180.46	0.220123	845	65.8757	110.424	258.51	47317.5	2010	0
4387.96	0.219288	306	65.8757	102.993	258.9	43179.9	2010	0
3649.91	0.219239	297	65.8757	102.993	258.9	42801.8	2010	0
3566.8	0.219288	390	65.8757	102.993	258.9	43240.4	2010	0.00980392
4218	0.219434	464	65.8757	102.993	258.9	43971.6	2010	0
4226.7	0.219678	640	65.8757	106.687	257.74	44648.7	2010	0
4295.11	0.219434	140	65.8757	102.993	258.9	43469.6	2010	0
3502.1	0.219288	378	65.8757	102.993	258.9	43371.5	2010	0.00497512
5047.41	0.220222	706	65.8757	110.424	257.74	47813.2	2010	0
4132.94	0.219482	525	65.8757	102.993	258.9	44275.4	2010	0
4885.58	0.220222	2447	65.8757	110.424	257.74	47509.7	2010	0
5050.89	0.220073	542	65.8757	106.687	257.74	46171.6	2010	0
4992.29	0.220123	649	65.8757	110.424	257.74	46382.3	2010	0.0384615
4263.23	0.219826	396	65.8757	106.687	257.74	45675	2010	0
3513.72	0.219482	1502	65.8757	102.993	258.9	44066.6	2010	0
3954.61	0.219727	1119	65.8757	106.687	257.74	45542.4	2010	0
5199.74	0.220471	2786	65.8757	110.424	258.51	50167.1	2010	0
5298.88	0.220471	1914	65.8757	110.424	258.51	50650.1	2010	0.00497512
3212.41	0.219336	41490	65.8757	102.993	258.9	42975	2010	0
3947.42	0.219925	622	65.8757	106.687	257.74	47237.5	2010	0
3980.27	0.220024	564	65.8757	106.687	257.74	47583.5	2010	0
3621.63	0.220024	337	65.8757	106.687	257.74	45933.8	2010	0
5928.67	0.221021	726	65.8757	114.203	258.51	53358.8	2010	0
4079.16	0.220272	593	65.8757	106.687	257.74	48195.6	2010	0
5349.09	0.220871	584	65.8757	114.203	258.51	53221.9	2010	0
6101.33	0.221472	3047	65.8757	114.203	258.51	55963.3	2010	0
6645.71	0.225622	1263	65.8757	124.184	258.51	60618.8	2010	0
6342.26	0.221723	895	65.8757	124.184	258.51	58442	2010	0
6340.16	0.221723	705	65.8757	124.184	258.51	57815	2010	0
6608.36	0.225672	1516	65.8757	124.184	258.51	60323.3	2010	0
22410	0.261949	2569	341.936	987.453	260.25	56435.4	2010	1
6105.1	0.225672	785	65.3419	124.184	258.51	57908.1	2010	0
22407.5	0.261994	2532	341.936	987.453	260.25	56687.7	2010	1
5890.21	0.225672	12920	65.3419	124.184	258.51	56958	2010	0
22494.4	0.262056	1913	341.936	987.453	260.25	57432.4	2010	1
22512	0.262056	1808	341.936	987.453	260.25	57485.2	2010	1
5390.38	0.225622	7521	65.3419	120.182	258.51	54550.4	2010	0
22366.1	0.262056	2514	341.936	987.453	260.25	58713.2	2010	1
5324.69	0.225622	786	65.3419	120.182	258.51	54413.7	2010	0
5370.97	0.225672	1929	65.3419	120.182	258.51	54677.3	2010	0
6115.13	0.226287	2205	69.8872	130.205	258.51	61084	2010	0
6156.54	0.226546	1421	69.8872	134.42	258.51	61784.6	2010	0
6409.75	0.226754	4050	69.8872	134.42	258.97	62625.4	2010	1
6280.13	0.226702	1320	69.8872	134.42	258.97	62096.3	2010	0.00662252
6220.76	0.226754	12951	69.8872	134.42	258.97	62226.9	2010	0
20589.3	0.262244	1034	341.936	487.525	260.25	68801.2	2010	1
20698.1	0.262244	763	341.936	487.525	260.25	68543.6	2010	1
20436.1	0.262182	1469	341.936	487.525	260.25	69406.2	2010	1
20307.9	0.262182	1543	341.936	534.025	260.25	69616.6	2010	1
8167.23	0.230414	2242	66.9756	177.11	255.43	67912.3	2010	0.5
7847.7	0.230414	6425	66.9756	177.11	255.43	67929	2010	0
8362.25	0.230463	542	66.9756	177.11	255.43	68001.6	2010	0.0869565
8023.71	0.230463	1171	66.9756	177.11	255.43	67920.4	2010	0
7959.07	0.230851	949	66.9756	177.11	255.43	67973.6	2010	0
8617.6	0.231042	1486	66.9756	182.167	255.43	67368.5	2010	0
8799.36	0.231136	409	66.9756	182.167	255.43	67990.9	2010	0
8944.94	0.231184	912	70.4695	182.167	255.43	68349.8	2010	0
13471.8	0.23123	2668	70.4695	200.929	253.72	65200.5	2010	0
13439.5	0.231324	2320	70.4695	200.929	253.72	64024.8	2010	0
13214.5	0.231324	3259	70.4695	200.929	253.72	65798.3	2010	0
13664.7	0.231324	1507	70.4695	200.929	253.72	64039.8	2010	0
8189.83	0.231417	8231	70.4695	182.167	255.43	67924.6	2010	0
13034.5	0.231417	2841	70.4695	200.929	253.72	66006.8	2010	0
8442.08	0.231417	7859	70.4695	182.167	255.43	68271	2010	0
13193.1	0.231417	1691	70.4695	200.929	253.72	64526.3	2010	0
12841.3	0.231555	3428	70.4695	201.06	253.72	68146	2010	0
8576.64	0.2316	2645	70.4695	191.691	255.43	69549.3	2010	0
12670.6	0.2316	2167	70.4695	205.622	253.72	69994.7	2010	0
12578.4	0.2316	3177	70.4695	205.622	253.72	71318.2	2010	1
8679.84	0.231736	18506	70.4695	191.691	253.72	74027.4	2010	0
12649.8	0.231691	3026	70.4695	201.06	253.72	74332.5	2010	0
12461.1	0.231781	3408	70.4695	201.06	253.72	76556.6	2010	0
12804.5	0.231781	698	70.4695	201.06	253.72	76940.7	2010	0
15262.4	0.286959	1415	161.149	1156.85	256.58	93856.5	2010	0
12759.8	0.231871	1538	70.4695	201.06	253.72	78170.1	2010	1
15645.7	0.287363	374	161.149	1156.93	256.58	93275.4	2010	1
12567.6	0.231871	1256	70.4695	201.06	253.72	79102.3	2010	0
15507	0.287363	579	161.149	1156.93	256.58	93553.8	2010	1
12981.1	0.231915	959	70.4695	200.798	253.72	80384.1	2010	0
11975.1	0.231871	5511	70.4695	205.622	253.72	78376.6	2010	0
13067.8	0.231915	977	70.4695	200.798	253.72	80407.6	2010	0
12873.7	0.231959	1628	70.4695	200.798	253.72	80405.3	2010	0
14546.9	0.286715	2594	161.149	1111.33	256.58	91258.3	2010	0
12979.1	0.232047	1453	70.4695	200.798	253.72	80931.6	2010	0
15685.3	0.287606	926	161.149	1156.93	256.58	91559.1	2010	0
14551.5	0.286796	2635	161.149	1111.33	256.58	91124.8	2010	0
15580	0.287686	2075	161.149	1156.93	255.9	91043.3	2010	0.166667
14510.7	0.286959	3306	161.149	1111.33	256.58	90895.9	2010	1
14628.2	0.28704	948	161.149	1111.33	256.58	91069.6	2010	1
9293.82	0.232091	807	70.4695	196.1	253.72	81269.9	2010	0
12240.1	0.232091	1810	70.4695	205.419	253.72	81407.7	2010	0
14151.8	0.286796	2073	161.149	1111.33	256.58	88960.8	2010	0.333333
9225.69	0.232264	65395	70.4695	196.1	253.72	83810.1	2010	0
14027.6	0.286959	1261	161.149	1111.33	256.58	87834.1	2010	0
13842.1	0.28704	2795	161.149	1111.33	256.58	86421.2	2010	0
13730.6	0.287121	4337	161.149	1111.33	256.58	86506.7	2010	0
10478.9	0.286147	822	45.9157	942.428	254.54	52216.9	2010	0
4629.69	0.285009	23381	33.2827	595.628	252.36	46480.7	2010	0
4831.79	0.285334	20569	33.2827	605.814	252.36	47990	2010	0
10093.6	0.286634	1049	45.9157	942.428	254.54	52471.3	2010	0
4662.24	0.285172	15613	33.2827	595.628	252.36	46549.2	2010	0
10035.5	0.286796	977	45.9157	942.428	254.54	52613.4	2010	1
10298.7	0.286634	1287	45.9157	942.428	254.54	51284.8	2010	0
10293.8	0.286796	1061	45.9157	942.428	254.48	51242.5	2010	0.5
4393.48	0.285172	3284	33.2827	595.628	252.36	45096.1	2010	0
4944.91	0.290292	2180	56.2518	497.685	254.48	53104.9	2010	0
4908.45	0.290522	1968	56.2518	622.114	254.48	54102.9	2010	0
4930.76	0.290522	1450	56.2518	622.114	254.48	55276.7	2010	0
4705.45	0.290445	5321	56.2518	500.155	252.71	51177.1	2010	0
4733.92	0.290749	1543	56.2518	622.114	254.48	54323.4	2010	0
4659.94	0.290522	4619	56.2518	497.685	252.71	52270.3	2010	0
4411.75	0.290749	6800	56.2518	497.685	252.1	50339.9	2010	0
7518.3	0.31511	1847	216.286	653.666	255.18	58342	2010	0
7097.83	0.315192	1201	82.6608	655.408	254.57	56068.5	2010	0.181818
16261.9	0.274807	1396	70.3562	300.9	210.91	182534	2010	1
16164.5	0.274936	526	70.3562	300.9	210.91	182731	2010	1
9339.91	0.271098	654	65.1963	233.101	223.13	161851	2010	1
15883.9	0.275065	1272	70.3562	300.9	210.91	180671	2010	1
9351.34	0.271035	604	65.1963	233.101	223.13	159362	2010	0
15898.2	0.275065	1244	70.3562	300.9	210.91	180032	2010	1
15966.9	0.275065	1084	70.3562	300.9	210.91	179277	2010	1
16074	0.275129	1078	70.3562	300.9	210.91	178544	2010	1
16121	0.275193	1064	70.3562	300.9	210.91	180028	2010	0.5
8479.49	0.271666	1320	65.1963	232.837	214.26	167109	2010	0
14573.4	0.27545	587	70.3562	300.9	210.91	176899	2010	0
14527.7	0.27545	542	70.3562	300.9	210.91	176895	2010	0
14467.7	0.27545	751	70.3562	300.9	210.91	177009	2010	0
14388.9	0.275579	775	70.3562	300.9	210.91	176794	2010	0
14255.8	0.275643	828	70.3562	300.9	206.02	176597	2010	0
14149.7	0.275643	927	70.3562	296.712	206.02	176763	2010	0
6832.29	0.348627	5631	91.8808	400.065	252.21	47041.1	2010	0.142857
6878.15	0.348809	3373	91.8808	400.065	252.21	47225	2010	0
6978.35	0.348993	1156	91.8808	400.065	252.21	47262.6	2010	0
6793.43	0.348809	992	91.8808	400.065	252.21	47011.8	2010	0
7073.09	0.349176	1083	91.8808	400.065	252.21	47493	2010	0
6821.96	0.348901	1761	91.8808	400.065	252.21	47028	2010	0
6071.52	0.514296	387	2.61037	1918.3	234.51	12711.1	2010	0
5955.43	0.514459	277	1.17076	1949.68	234.51	12769.5	2010	0
6652.76	0.515198	5480	1.17076	2001.97	234.51	12620.2	2010	0
6392.13	0.515281	417	1.17076	2001.97	234.51	12238.8	2010	0
5333.96	0.514868	1084	1.17076	1949.44	234.39	11620.9	2010	0
5307.46	0.514786	541	1.17076	1949.44	234.39	11639.4	2010	0
4979.77	0.514868	117	1.17076	1949.44	234.39	11496.7	2010	0
6524.74	0.516884	721	1.17076	2082.68	233.56	12814.3	2010	0
3490.34	0.526664	195	0.944306	2131	236.44	11250.3	2010	0
2359.98	0.526973	21282	0.944306	2076.48	236.44	10752.3	2010	0
785.668	0.00192929	281173	34.8545	633.415	247.32	33.0851	2011	0
915.752	0.0020659	356189	35.104	761.862	249.37	34.5695	2011	0
496.565	0.00209523	386794	35.104	761.862	249.37	32.8949	2011	0
940	0.00218168	207348	35.104	826.283	251.2	45.3573	2011	0.047619
2370	0.00217746	135234	34.1653	875.402	254.41	45.3573	2011	0
2903.92	0.00253068	229491	34.1653	905.314	254.41	1652.92	2011	0
1994.05	0.00245687	126849	35.104	869.546	254.41	3719.84	2011	0
2501.21	0.00258848	76977	34.1653	488.5	255.54	4442.04	2011	0
2003.46	0.00267215	373947	34.4816	878.915	255.54	4505.49	2011	0.00990099
2534.98	0.00272056	367911	34.4816	900.385	256.49	4502.72	2011	0.00990099
3680.08	0.00278373	322802	34.4816	452.554	256.49	4521.71	2011	1
3314.31	0.00282506	262743	34.4816	846.812	256.49	4521.71	2011	1
2525.14	0.0029283	102387	34.4816	368.5	259.04	4521.91	2011	1
2620.97	0.00296156	132749	41.3974	368.5	259.04	4514.42	2011	0.166667
4136.08	0.00300423	32746	40.9934	323.546	260.2	4495.19	2011	1
3224.17	0.00300648	40689	40.9934	655.703	260.2	4689.43	2011	0
5312.78	0.00302176	29765	40.9934	268	260.2	4917.46	2011	1
3499.17	0.00302389	36680	40.9934	655.703	260.2	4941.79	2011	1
5450.44	0.00303016	11773	40.9934	268	260.2	4959.73	2011	1
4342.15	0.00303016	17360	40.9934	573.751	260.2	4943.81	2011	1
3773.52	0.00303832	7958	40.9934	592.686	260.2	4951.99	2011	1
2926.8	0.00304033	9390	40.9934	592.686	260.2	4941.79	2011	0.565217
2972.49	0.00309665	50076	38.1534	470.883	260.2	4931.92	2011	0.545455
3947.3	0.00309943	19465	40.9934	399.348	260.2	4937.24	2011	1
2121.73	0.00311442	27679	38.1534	243.5	260.2	4951.99	2011	0.166667
3218.29	0.00310728	24103	38.1534	470.883	260.2	4951.99	2011	0.0196078
2761.83	0.00311878	17127	38.1534	470.883	260.2	4937.72	2011	0
5130.63	0.00310603	3869	40.9934	185.5	260.2	4958.69	2011	1
6207.89	0.00817251	2052	28.2152	892.953	256.86	37118.1	2011	0.931034
5062.03	0.00830223	2415	28.2152	990.648	258.44	38333	2011	0.00900901
3402.33	0.00839123	1604	28.2152	2158.02	260.33	39429.2	2011	1
2170.8	0.00865544	191864	27.324	2068.04	261.79	39666	2011	0
1857.87	0.00900438	46463	27.324	2072.01	263.15	40378.2	2011	0
2090.57	0.0130035	98829	27.9182	241.555	241.2	34314.2	2011	1
9859.61	0.0177603	5524	33.2773	159	240.05	79146.4	2011	1
9874.32	0.0178208	4967	33.2773	159	240.05	77099.2	2011	1
8762.23	0.0163727	6482	33.2773	572.759	240.05	76820.2	2011	1
6681.27	0.0160406	5459	32.0415	510.537	237.61	77693.1	2011	1
2710.41	0.0145863	28877	27.9182	270.196	237.61	38749.4	2011	0.574468
1960	0.0140833	33345	27.9182	235.535	237.61	28066.2	2011	1
2311.11	0.0146247	132712	27.9182	281.167	237.61	37994.5	2011	0.0228013
2778.29	0.0150762	82228	26.1476	313.931	237.61	56546.5	2011	1
1522.42	0.0146119	133866	26.1476	62	237.61	34292.9	2011	1
2461.39	0.0151276	80585	26.1476	313.931	237.61	54607.5	2011	1
5211.73	0.719222	1077	65.8757	59.5183	254.16	42239.7	2011	1
5269.71	0.719611	1413	65.8757	52.9672	252.2	42723	2011	0.0625
5082.35	0.719375	1828	65.8757	59.5183	252.2	42257.2	2011	0.0833333
4337.21	0.718491	745	65.8757	59.5183	254.16	43749.5	2011	1
5122.88	0.717828	840	65.8757	61.516	253.88	47441.2	2011	0.288136
4282.37	0.718151	149	65.8757	59.5183	254.16	45926.5	2011	0.488372
3805.11	0.718422	1218	65.8757	57.5482	254.16	45606.7	2011	0
4003.14	0.718151	1057	65.8757	59.5183	254.16	46524.8	2011	0.12069
3958.08	0.717955	745	65.8757	59.5183	254.16	47395.3	2011	1
22416.7	0.644907	2428	341.936	1042.28	242.99	56255.7	2011	1
22475.9	0.644888	1990	341.936	1042.28	242.99	57384.9	2011	1
20694.6	0.644856	688	341.936	538.407	242.99	68388.5	2011	1
20589.3	0.644856	1034	341.936	538.407	242.99	68732.3	2011	1
20431.3	0.644866	1486	341.936	538.407	242.99	69310.9	2011	1
20312.6	0.644866	1358	341.936	584.907	242.99	69616.6	2011	1
20572.5	0.644856	1171	341.936	538.407	242.99	69309.6	2011	1
8869.54	0.706788	1288	70.4695	99.4992	251.2	68200	2011	1
13571.2	0.706788	1837	70.4695	109.91	248.55	64056.8	2011	0.75
8764.53	0.706788	1273	70.4695	99.4992	251.2	68198.7	2011	0.0526316
13575.3	0.706788	1884	70.4695	109.91	248.55	64045.3	2011	0.6
8860.57	0.706788	1203	70.4695	104.655	251.2	68327.2	2011	1
13479.5	0.70679	2207	70.4695	109.91	248.55	64037.5	2011	1
13566.3	0.70679	1854	70.4695	109.91	248.55	63985.6	2011	1
13171.6	0.706846	308	70.4695	104.655	248.55	78743.9	2011	1
13049.3	0.706867	625	70.4695	109.588	248.55	79178.9	2011	1
12998.4	0.706878	1080	70.4695	109.588	248.55	80514.1	2011	1
13027.4	0.706891	1190	70.4695	109.588	248.55	80812.2	2011	0
12906.7	0.706891	1540	70.4695	109.588	248.55	80603.2	2011	1
12815.3	0.706891	1666	70.4695	109.588	248.55	80227.4	2011	1
12925.4	0.706919	1593	70.4695	109.588	248.55	80673.6	2011	1
23678.4	0.68275	1278	75.7265	248.301	242.62	196815	2011	1
23485.7	0.68275	1166	71.4723	248.301	242.62	196231	2011	1
22124.7	0.684118	944	66.6521	164.182	242.62	163713	2011	1
23343	0.682548	1024	71.4723	248.301	242.62	197244	2011	1
22058.8	0.684118	873	66.6521	164.182	242.62	162297	2011	1
21862	0.683794	1057	66.6521	164.182	242.62	165231	2011	1
22854.9	0.682348	940	71.4723	169.644	224.53	199340	2011	1
21491.4	0.683687	1158	66.6521	164.182	242.62	168269	2011	1
22638.2	0.682053	1133	71.4723	169.644	224.53	201762	2011	1
21379.4	0.683581	996	66.6521	164.182	242.62	170456	2011	1
22440.3	0.682053	921	71.4723	169.644	224.53	204452	2011	1
21096.5	0.683265	835	66.6521	164.182	242.62	173306	2011	1
20472.7	0.682851	729	71.4723	164.64	242.62	182865	2011	1
21909.9	0.681668	1002	71.4723	214.443	224.53	211632	2011	1
21730.5	0.681574	775	71.4723	214.443	224.53	213196	2011	1
20181	0.682548	692	71.4723	164.64	242.62	185945	2011	1
20138.6	0.682548	886	71.4723	164.64	242.62	186273	2011	1
21623.9	0.681574	926	71.4723	214.443	224.53	213310	2011	1
19775.2	0.682348	1156	71.4723	164.64	242.62	189682	2011	1
21305.1	0.678697	1337	71.4723	214.443	224.53	215827	2011	1
19705.3	0.682348	1143	71.4723	166.079	224.53	190198	2011	1
21173.3	0.678406	1359	71.4723	214.443	224.53	213279	2011	1
19585.8	0.682151	1233	71.4723	166.079	224.53	190413	2011	1
19504.3	0.682053	1004	71.4723	166.079	224.53	191082	2011	1
21082.5	0.6786	1824	71.4723	214.443	224.53	215403	2011	1
20951	0.67831	2169	71.4723	214.443	224.53	213783	2011	1
19339.3	0.682053	1149	71.4723	166.079	224.53	191486	2011	0.961538
20832.7	0.67831	2177	70.3562	214.443	224.53	214927	2011	1
19237.2	0.681956	1293	71.4723	166.079	224.53	191176	2011	1
20772.7	0.678215	2183	70.3562	214.443	224.53	213047	2011	1
19103.3	0.681764	1166	71.4723	166.079	224.53	192072	2011	1
19090.6	0.681764	1192	71.4723	166.079	224.53	191315	2011	1
20648.2	0.67831	2264	70.3562	214.443	224.53	214457	2011	1
20627.3	0.67831	1303	70.3562	214.443	224.53	215707	2011	1
20438.1	0.678027	1968	70.3562	214.443	224.53	214134	2011	1
19981	0.677841	1661	70.3562	214.443	224.53	211717	2011	1
18241	0.678697	2470	70.3562	210.877	224.53	191484	2011	1
19755.9	0.677657	1271	70.3562	214.443	224.53	211785	2011	1
24801.9	0.556356	1044	521.047	855.751	244.73	131825	2011	1
24687	0.556356	1225	521.047	855.751	244.73	131111	2011	1
24569.2	0.556519	1190	521.047	855.751	244.73	130361	2011	1
21978.2	0.557852	1419	450.587	938.306	246.43	132227	2011	1
20846.9	0.557264	642	450.587	930.993	246.43	133378	2011	1
20848.3	0.557264	640	450.587	930.993	246.43	133940	2011	1
22272.4	0.557936	1385	450.587	938.306	246.43	134371	2011	1
35350.7	0.451085	3641	48.4724	1223.13	243.86	151611	2011	1
35093.2	0.451184	2213	48.4724	1104.2	243.86	145207	2011	1
35153.5	0.451251	1148	48.4724	1104.2	243.86	149766	2011	1
34896.8	0.451184	3197	48.4724	1104.2	243.86	147647	2011	1
34599.3	0.451184	3528	40.1906	1174.77	243.86	153551	2011	1
30697	0.530913	737	75.2525	2642.39	249.87	193184	2011	0.857143
34716.5	0.451217	1697	40.1906	1045.77	243.86	158645	2011	0.857143
30476.3	0.530859	863	75.2525	2642.39	249.87	192163	2011	1
26108.7	0.536417	713	155.919	934.928	247.52	186223	2011	1
31855.2	0.53054	2560	75.2525	1567.7	249.75	192676	2011	0
31883.9	0.53054	2317	75.2525	1567.7	249.75	192591	2011	0
31798.1	0.530488	2893	75.2525	1567.7	249.75	192542	2011	0
31944.7	0.530488	2806	75.2525	1626.01	249.75	192731	2011	0
25769.2	0.536633	616	155.919	933.395	247.52	182840	2011	1
26677	0.535924	668	155.919	949.395	247.52	190742	2011	1
26788	0.535924	757	155.919	971.736	247.52	190979	2011	1
26792.4	0.535854	839	155.919	971.736	247.52	191188	2011	1
25045.4	0.536705	1186	155.919	933.395	247.52	177796	2011	1
32845.6	0.530437	830	75.2525	1626.01	249.75	192750	2011	0.0232558
25140.3	0.536705	635	155.919	933.395	247.52	179936	2011	1
32785.4	0.530336	992	75.2525	1626.01	250.19	191958	2011	0
25563.2	0.536705	916	167.808	854.895	247.52	179260	2011	1
34644.2	0.450571	2378	45.2535	1438.13	243.86	177073	2011	1
34532.4	0.450571	1985	45.2535	1438.13	243.86	177565	2011	1
34516.7	0.450602	2512	45.2535	1438.13	243.86	179601	2011	1
34378.8	0.450602	2989	45.2535	1438.13	243.86	182179	2011	1
20779.1	0.535924	649	155.919	956.843	247.52	194258	2011	1
33929	0.450539	1503	45.2535	2157.84	243.86	179451	2011	1
33794.3	0.450477	2949	45.2535	2157.84	243.86	179317	2011	1
21447.3	0.536063	490	155.919	936.485	247.52	191824	2011	1
33108.1	0.450696	1387	40.1906	1686.39	243.86	192353	2011	1
32834.6	0.450696	1965	45.2535	1686.39	243.86	192339	2011	1
32824.3	0.450665	1251	45.2535	1929.2	243.86	192343	2011	1
32653.5	0.450602	4177	45.2535	1809.35	243.86	193782	2011	1
34078.7	0.489351	3486	44.6712	2540.86	250.98	143446	2011	1
33423.3	0.489228	1452	44.6712	1689.31	252.53	142721	2011	0
32963.4	0.489105	4795	44.6712	1689.31	252.53	143631	2011	0
32755.7	0.489044	2497	44.6712	1689.31	252.53	143468	2011	0.002849
32759.2	0.489044	5593	44.6712	1689.31	252.53	143157	2011	0.00249377
32479.7	0.489105	1438	44.6712	1689.31	252.53	141123	2011	0.0909091
32605	0.489044	3435	44.6712	1691.2	252.53	142295	2011	1
32345.2	0.489044	2488	44.6712	1606.47	252.53	141158	2011	0.130435
32496.7	0.489044	1594	44.6712	1606.47	252.53	142083	2011	1
32472.3	0.488984	2873	44.6712	1691.2	252.53	142176	2011	1
32169	0.489044	3581	44.6712	1673.8	252.53	140103	2011	0
29679	0.450602	2059	31.9088	1342.28	245.22	185208	2011	1
28554	0.450571	1121	31.9088	1599.64	245.22	186889	2011	1
28253.7	0.450571	3218	31.9088	1599.64	245.22	190163	2011	1
27754.3	0.450447	2674	31.9088	1670.89	245.22	188316	2011	1
27224.7	0.450477	1838	31.9088	1670.89	235.43	193772	2011	1
27392.1	0.450477	711	31.9088	1670.89	235.43	193679	2011	1
27376.5	0.450477	746	31.9088	1670.89	235.43	193501	2011	1
27320.2	0.450477	834	31.9088	1670.89	235.43	193417	2011	1
27421.5	0.450447	989	31.9088	1745.86	235.43	192888	2011	1
27010.6	0.450447	1215	31.9088	1737.63	235.43	192132	2011	1
27109.6	0.450416	1873	31.9088	1737.63	235.43	191060	2011	1
24058.6	0.450696	3228	32.847	1629.51	235.43	169487	2011	0.75
22317.3	0.450477	12016	27.8811	1701.57	235.43	144928	2011	0
12440.9	0.530488	980	31.6759	986.305	248.85	130906	2011	0
11651.9	0.530286	716	31.6759	1047.51	248.85	120929	2011	0
20931.4	0.450324	12074	27.1371	1826.59	234.94	133100	2011	0.166667
20694.8	0.450355	9549	27.8811	1797.49	234.94	136562	2011	0.931507
12375.9	0.529673	862	31.6759	1037.65	250.14	106339	2011	0.0869565
12500.9	0.5295	2349	31.6759	1133.97	248.85	105291	2011	0
12225.4	0.529542	1187	31.6759	1037.65	250.14	104574	2011	0
12378.9	0.5295	2656	31.6759	1133.97	248.85	104125	2011	0
11314	0.529763	1559	31.6759	1075.35	250.14	103145	2011	0
10973.9	0.529673	2741	31.6759	1074.58	250.14	98305.5	2011	0
19613.8	0.450174	9650	27.8811	1851.28	234.64	128060	2011	0.75
15077.1	0.517997	573	18.5738	1272.85	248.62	102009	2011	1
15074	0.517997	601	18.5738	1272.85	248.62	101931	2011	1
15003.9	0.517997	672	18.5738	1272.85	248.62	102353	2011	1
14816.2	0.517939	564	10.1626	1382.46	248.62	103809	2011	1
14908.7	0.517939	600	10.1626	1382.46	248.62	102907	2011	1
14291.1	0.448464	11408	10.8189	2228.62	231.49	36662	2011	0
17736.4	0.44832	1872	10.8189	2319.86	235.28	20610.6	2011	0.666667
13838	0.448464	5521	10.8189	2198.56	230.39	36851.4	2011	1
17563.5	0.448299	1429	10.8189	2319.86	235.28	20305.4	2011	0
17782.1	0.448299	2152	10.8189	2319.86	235.28	19978.2	2011	0
14085.9	0.448464	2862	10.8189	2198.56	231.49	36182.4	2011	0.814815
13734.4	0.448464	5981	10.8189	2198.56	230.39	36842.3	2011	0.047619
13668.2	0.448464	5294	10.8189	2198.56	230.39	36731.5	2011	0.666667
17695.3	0.448279	2150	10.8189	2319.86	235.28	19805.5	2011	0
13512.4	0.448443	554	10.8189	2198.56	230.39	37287.1	2011	1
12737.9	0.448464	26298	10.2204	2151.57	230.39	39509.8	2011	0
17227	0.448299	3797	10.8189	2319.86	235.28	21454.9	2011	0
13286.7	0.448443	288	10.8189	2177.87	230.39	37997.4	2011	0.206349
14073.6	0.448401	681	10.8189	2198.56	231.49	36347	2011	0.158291
12964.4	0.448443	6451	10.8189	2151.57	230.39	39397.1	2011	0
17052.8	0.448279	5173	10.8189	2300.55	235.28	21790.5	2011	0
17331.4	0.44824	4515	10.8189	2319.86	235.28	20083.7	2011	0.00398406
17042.5	0.44822	9254	10.8189	2335.67	234.63	21264	2011	0
15404.8	0.439646	6814	8.6837	2332.17	232.59	21941	2011	0
15953.1	0.439612	427	8.6837	2362.73	232.59	22913	2011	0
15236	0.439555	1015	8.6837	2359.01	232.59	23888.6	2011	0.0131579
15014.5	0.43952	6802	8.6837	2316.52	231.26	26577	2011	0
14850.3	0.439566	1665	8.6837	2359.01	232.59	22045.5	2011	0
14855.2	0.439555	1240	8.6837	2359.01	232.59	22093	2011	0.0163934
6653.27	0.486831	2309	1.17076	2031.5	242.72	12764.1	2011	0
6001.3	0.485948	3245	1.17076	2055.46	242.72	12142.9	2011	0
3780.88	1.41998	46156	40.9934	655.703	217.62	4889.74	2012	0
4896.76	1.41998	34627	40.9934	323.546	217.62	4906.34	2012	0
4112.17	1.41998	41398	40.9934	323.546	217.62	4926.63	2012	0
4308.31	1.42387	13591	40.9934	573.751	217.62	4941.79	2012	1
3855.12	1.42441	8974	40.9934	573.751	217.62	4950.5	2012	1
4044.12	1.44366	12849	40.9934	399.348	217.62	4940.94	2012	0.5
5368.54	1.44464	3081	40.9934	185.5	217.62	4930.65	2012	1
4781.51	2.37266	2799	30.2989	929.899	219.96	38278.5	2012	1
5531.33	2.38584	3048	28.2152	937.955	219.96	36961.9	2012	0
4083.52	2.38584	1344	28.2152	946.642	219.96	36926.2	2012	1
4754.37	2.38816	3424	28.2152	1206.69	219.96	36926.2	2012	0.00900901
3032.33	2.38506	11563	27.2409	956.51	219.96	36926.2	2012	1
2747.59	2.38662	34610	27.2409	2003.01	219.96	36993.9	2012	0.0909091
4584.7	2.39965	24050	28.2152	1206.69	218.88	38460.7	2012	0
5900.49	2.40544	2447	28.2152	1062.21	218.7	38777.4	2012	0.0909091
4945.11	2.41689	6445	28.2152	1087.61	218.07	39920.6	2012	0
5293.96	2.41874	7233	28.2152	1350.79	218.07	39923.4	2012	0
4546.98	2.6358	5829	37.0323	628.071	210.28	21663.5	2012	1
4200.77	2.64119	47675	37.0323	634.992	210.28	28950.6	2012	0.0566038
4701.32	2.64373	14296	37.0323	634.992	210.28	30862.8	2012	1
6003.01	2.64677	2996	37.0323	701.866	210.28	33508.4	2012	1
5602.63	2.64908	4093	37.0323	562.54	210.28	36059	2012	1
5007.01	2.65337	1991	37.0323	570.389	210.28	36577.7	2012	0
6068.76	2.66255	22214	37.0323	770.814	210.28	47238.6	2012	1
6509.54	2.66326	4865	37.0323	770.814	210.28	47808.5	2012	1
6576.1	2.7156	9277	34.5726	309.702	196.68	81019.7	2012	0
7196.42	2.70969	20131	34.5726	379.079	196.68	84016.7	2012	1
8502.04	2.71203	8369	37.7215	497.176	195.51	93374.6	2012	1
9656.92	2.71148	5609	37.7215	437.505	195.51	93954.3	2012	1
8951.38	2.7593	8826	37.7215	437.505	195.51	95756.3	2012	1
9104.76	2.76783	8108	37.7215	638.2	194.76	108426	2012	1
3911.65	2.87645	9913	36.9848	743.552	184.94	96952	2012	0
2418.81	2.86942	8650	25.8981	656.878	185.04	63966.2	2012	0.0566038
3848.2	2.87409	6390	32.0415	743.552	185.04	94294.9	2012	1
2903.82	2.87042	4987	25.8981	657.499	185.04	74791.5	2012	1
5580.46	2.87498	4204	32.0415	368.345	185.31	102955	2012	1
1627.34	2.85255	44632	25.8981	311.652	185.04	34224.9	2012	0
5661.81	2.87225	3931	32.0415	366.352	185.31	94042.1	2012	1
1525.62	2.83464	262212	27.9182	508.349	185.04	26415.6	2012	0
5979.43	2.85836	6472	32.0415	734.941	182.66	84335	2012	1
4778.85	2.85517	8460	32.0415	654.847	182.66	74053.3	2012	0
1738.24	2.82678	200154	27.9182	493.952	184.87	25360.5	2012	0
5581.3	2.85569	8799	32.0415	694.151	182.66	78476.6	2012	1
1696.37	2.80002	178189	20.23	453.976	184.87	24553.1	2012	0
2938.19	2.8374	42940	27.9182	533.817	182.66	31875.8	2012	0
9944.7	3.20754	3019	33.2773	387.369	185.31	77111.5	2012	1
3136.79	2.92255	8839	27.9182	496.202	182.66	29735.5	2012	0
8183.06	3.09841	6970	32.0415	734.008	185.31	76047.8	2012	1
3365.9	2.96865	23795	27.9182	550.889	182.66	43462.9	2012	0
4740.73	3.00612	16696	32.0415	331.287	182.66	74581.7	2012	0
3032	2.95255	41072	27.9182	494.323	182.66	36532.9	2012	0.166667
1785.7	2.86768	241162	20.23	422.992	184.87	24579.6	2012	0
10283.7	3.21618	3321	33.2773	631.769	185.31	74574.7	2012	1
9497.2	3.20754	4870	33.2773	364.249	185.31	74346.6	2012	1
2123.53	2.90646	46804	27.9182	458.423	183.97	25991.9	2012	0
10116.8	3.21618	4521	33.2773	631.769	185.31	74194.4	2012	1
1151.29	2.85697	346635	20.23	388.826	183.97	24201	2012	0
2600.84	2.95793	44549	27.9182	494.323	182.66	36890	2012	0
3164.76	2.98559	72828	27.9182	566.959	182.66	50418.3	2012	0
3026.11	3.00005	74869	27.9182	535.74	182.66	57819.6	2012	0.0196078
1647.65	2.96223	128400	26.1476	283.368	182.66	34199.6	2012	0
659.843	2.91934	148663	27.9182	413.938	183.97	25643.2	2012	0
13318.9	3.34515	3329	32.8258	703.033	188.96	57730.1	2012	0
154.585	3.2151	489463	26.92	387.468	187.2	29442.9	2012	0
685.162	3.32451	66931	26.92	309.258	188.96	18124.8	2012	0
12879.1	3.00537	984	37.8712	3340.34	226.72	310821	2012	1
11452.6	3.00363	1164	39.4079	3340.34	226.72	306390	2012	0
12976.4	3.00571	657	37.8712	3310.93	226.72	310878	2012	1
11365.9	3.00363	400	39.4079	3309.7	226.72	305708	2012	1
11281.5	3.00024	500	39.4079	3392.51	226.72	305078	2012	1
9909.66	2.99553	697	39.4079	3563.32	228.22	284606	2012	1
12232.6	3.03113	613	37.8712	3007.27	226.14	337357	2012	0
10524.2	3.0281	1349	37.8712	3168.5	227.54	298245	2012	0
21447.2	2.86832	5938	87.0521	7163.71	236.37	44901.9	2012	0.0625
21316.4	2.86832	6523	87.0521	7163.71	236.37	44815.2	2012	0
21106.9	2.86832	4881	87.0521	7116.18	236.37	45783.5	2012	0.4
21018.3	2.8675	6232	87.0521	7156.72	236.37	45648	2012	1
6357.93	2.99402	1353	37.2565	3541.24	229.7	231456	2012	0
6466.56	2.9944	896	37.2565	3541.24	229.7	232984	2012	0
6308.01	2.99402	1651	37.2565	3541.24	229.7	230245	2012	0
6600.7	2.99553	662	37.2565	3567.62	229.7	233594	2012	0
13939.5	2.8715	57872	78.6409	6239.63	234.44	61011.3	2012	0
6633.6	3.0267	911	37.2565	3040.29	229.06	220590	2012	0
6583.89	3.02599	1367	37.2565	3040.29	229.06	220494	2012	0.0123457
6545.21	3.02705	1324	37.2565	2945.91	229.06	216815	2012	0
6634.78	3.0281	972	37.2565	2945.91	229.06	217210	2012	0.130435
13504.4	2.86973	22997	78.6409	6227.6	234.44	64499.6	2012	0
6383.91	3.02705	1176	37.2565	2945.91	229.41	214864	2012	0.166667
6525.92	3.0281	841	37.2565	2945.91	229.41	214455	2012	1
19623.6	2.86541	3004	83.4774	6010.48	236.37	53244.8	2012	0.0298507
13493	2.86944	4328	78.6409	6227.6	234.44	65558.7	2012	0
6384.24	3.0274	1010	37.2565	2945.91	229.41	212340	2012	0
6260.93	3.02705	835	37.2565	3020.45	231.79	211763	2012	0
13482	2.86944	2610	78.6409	6227.6	234.44	65902.2	2012	0
6429.4	3.0274	824	37.2565	2945.91	229.41	210444	2012	0
8017.06	3.13654	698	36.286	3088.13	227.67	268135	2012	0
6528.6	3.0281	572	37.2565	3020.45	229.41	208992	2012	0.00497512
8083.25	3.13568	737	36.286	3088.13	227.67	266369	2012	0
8100.08	3.13568	563	36.286	3088.13	227.67	266285	2012	0
8114.52	3.13697	584	36.286	3088.13	227.67	265426	2012	0
8140.77	3.13697	536	36.286	3088.13	227.67	265024	2012	0
19728.9	2.86418	2450	79.9026	6099.13	236.37	59826.7	2012	1
19842.2	2.86394	2279	79.9026	6099.13	236.37	60981.6	2012	1
19983.7	2.86347	1998	79.9026	6099.13	236.37	62613.4	2012	1
19041.8	2.86418	3788	42.7519	6003.03	236.37	63340.9	2012	1
4230.53	3.00707	166	37.2565	3369.19	232.54	190846	2012	0
4233.82	3.00935	3488	37.2565	3369.19	232.54	190525	2012	0
4215.95	3.00967	13884	37.2565	3369.19	232.54	189969	2012	0
4189.99	3.00967	10827	37.2565	3369.19	232.54	189965	2012	0
2366.85	2.97941	2274	43.662	3691.99	234.5	179928	2012	0
2378.48	2.97941	14707	43.662	3671.01	234.5	179804	2012	0
2489.28	2.98474	285	43.662	3587.1	234.5	176857	2012	0
2485.94	2.98886	497	43.662	3587.1	234.5	176491	2012	0
2519.9	2.98917	160	43.662	3587.1	234.5	175502	2012	0
4420.89	3.02946	35688	37.2565	3243.05	231.79	182683	2012	0
4440.21	3.0298	411	37.2565	3243.05	231.79	182723	2012	0
4043.09	3.0267	21127	9.67793	3241.92	231.79	179467	2012	0
4424.47	3.03242	53851	9.67793	3074.35	231.79	175461	2012	0
4381.54	3.03242	68336	9.67793	3145.33	231.79	174440	2012	0
17642.5	2.73544	3918	42.7519	7450.91	236.37	79596.4	2012	0
17681.1	2.7342	3215	42.7519	6314.96	236.37	80511.1	2012	1
10905.4	2.72703	1918	38.983	6799.3	239.34	88535	2012	0
10860.3	2.72703	2373	38.983	6799.3	239.34	87954.6	2012	0
10915.2	2.72741	313	38.983	6799.3	239.34	87303	2012	0
11153.7	2.72474	752	38.983	6942.08	239.34	96252.2	2012	0
12828.3	2.69765	10992	40.9726	7321.6	238.14	106142	2012	0
10495.3	2.69999	15469	36.9449	6776.8	238.54	93202.6	2012	0
13901.3	2.58118	3254	41.4094	5940.19	236.67	102374	2012	0
11874.3	2.6935	28377	40.2124	7095.27	238.14	100570	2012	0
13657.5	2.58118	9048	41.4094	7504.65	236.67	101690	2012	0
14635	2.57512	1468	41.4094	5898.34	236.67	101798	2012	1
11308.1	2.69387	2580	40.2124	7011.91	238.54	98319.6	2012	0
12892.7	2.57385	4817	41.4094	7120.32	236.93	100967	2012	0
12854.4	2.57343	3331	41.4094	7120.32	236.93	100276	2012	0
11933.1	2.57216	1411	43.6739	5522.43	237.19	94153.9	2012	0
12069.5	2.55747	1041	43.6739	4975.66	232.5	80260	2012	1
9982.79	2.5636	1055	43.6739	5047.69	236.75	88412.2	2012	1
10313.5	2.55934	1419	43.6739	4997.52	232.5	90673.7	2012	1
11769.4	2.55491	719	43.6739	4975.66	232.5	88079.4	2012	1
11645	2.55527	1082	43.6739	4975.66	232.5	90204.4	2012	1
11408.5	2.55455	599	43.6739	4975.66	232.5	92021.1	2012	1
7849.22	2.56281	60852	43.6739	5633.28	236.67	94594.4	2012	0
9328.52	2.556	1060	43.6739	5444.25	232.5	98960.8	2012	1
9006.62	2.556	4930	43.6739	5359.54	234.68	99298.7	2012	0
8828.46	2.55636	4213	43.6739	4930.04	234.68	99104.5	2012	0
8323.16	2.5316	825	40.3418	3879.75	231.79	73699.5	2012	1
9493.31	2.5291	1075	42.8166	3784.99	224.21	74747.1	2012	0
8047	2.52871	540	40.3418	3771.06	224.21	66957.3	2012	0
10725.5	2.52834	1272	42.8166	3784.99	224.21	71666.4	2012	0
16329	2.37213	1018	36.9126	3814.91	219.04	57649.1	2012	1
7851.34	2.52703	3442	40.3418	3520.92	224.21	60601.5	2012	0
18214.5	2.36569	4284	37.5111	3979.35	219.04	61070.8	2012	0.444444
933.528	2.52694	75641	35.1495	3503.03	227.15	40912.8	2012	0
18275.3	2.36569	4188	37.5111	3979.35	219.04	60848.4	2012	1
854.223	2.52694	4534	35.1495	3509.1	227.15	40966.1	2012	0
18012.1	2.36606	6751	37.5111	3979.35	219.04	61472.2	2012	0.285714
5940.06	2.52684	1353	40.3418	3635.2	226.96	55094.4	2012	0
5699.42	2.52664	1847	40.3418	3635.2	226.96	54387.5	2012	0
2696.17	2.52654	9425	35.1495	3607.03	226.96	45262	2012	0
2442.14	2.52645	21439	35.1495	3528.08	226.96	44071.3	2012	0
12245.5	2.38567	3376	36.9126	3700.5	220.95	74403.1	2012	0
6056.29	2.52594	48760	40.3418	3558.33	224.15	54993.1	2012	0
11573.3	2.38739	2593	43.9165	3705.31	220.95	73625.1	2012	0
3885.27	2.52536	2471	25.703	3529.08	226.96	47524.3	2012	0
6834.87	2.52553	249	40.3418	3558.33	223.36	57350.1	2012	1
6491.52	2.52536	1404	40.3418	3472.44	223.36	56099.3	2012	0.285714
6861.36	2.52532	735	25.703	3518.92	223.36	57404.3	2012	1
18648	2.35772	3033	33.6613	3638.75	206.09	62968.2	2012	1
7940.91	2.45314	8963	25.703	3442	222.76	60224.5	2012	0
7142.1	2.45801	12558	25.703	3266.27	223.36	56804.8	2012	0
6778.92	2.46051	9218	25.703	3396.54	223.36	56511.2	2012	0
7886.37	2.45116	19889	25.703	3442	222.76	60892.3	2012	0
16540.5	2.35675	3045	33.6613	3764.14	210.5	65278.2	2012	1
16435.6	2.35675	3002	33.6613	3764.14	210.5	65633.3	2012	1
18169.5	2.35424	2298	33.6613	3780.36	210.5	64142.5	2012	1
23211.5	2.34856	5607	84.5653	3448.84	206.09	58748.9	2012	1
17391.4	2.35364	2453	33.6613	2863.43	210.5	64902.7	2012	1
6141.93	2.39524	5276	25.703	3197.71	220.4	55933	2012	0
6878.03	2.38397	40913	43.9165	3383.85	217.85	63582.5	2012	0
15914.4	2.35424	4847	33.6613	3580.79	210.5	65089.5	2012	1
20891.8	2.34909	5158	41.7652	3357.8	206.09	58982.4	2012	1
22264.4	2.34753	5610	84.5653	3425.97	206.09	58926.8	2012	1
4964.25	0.912434	902	65.8757	249.718	190.83	38603.9	2012	0.0196078
4533.88	0.912169	935	64.5331	249.718	190.83	38811.9	2012	0.00826446
4391.33	0.912066	817	64.5331	223.13	190.83	39620.3	2012	0.00568182
4619.08	0.912273	918	64.5331	249.718	190.83	39442.2	2012	0
5222.09	0.913388	1611	65.8757	249.718	190.83	42553.9	2012	0
5283.83	0.913324	1360	65.8757	249.718	190.83	42837.3	2012	0
5099.9	0.913717	1247	65.8757	288.823	190.83	42206.6	2012	0.0566038
5105.3	0.913583	1790	65.8757	288.823	190.83	42514.5	2012	0.00900901
5225.65	0.91509	515	65.8757	300.393	190.18	46770.7	2012	0
5111.84	0.915168	840	65.8757	300.393	190.18	47509.3	2012	0
4221.7	0.914488	725	65.8757	288.823	190.5	44538.2	2012	1
5033.8	0.91509	596	65.8757	288.823	190.5	46389.3	2012	0
4994.09	0.915168	438	65.8757	300.393	190.5	46600.6	2012	0
4232.95	0.91486	723	65.8757	288.823	190.5	46327.5	2012	0
3784.51	0.914488	1177	65.8757	277.346	190.5	45580.2	2012	0
4003.14	0.914785	1057	65.8757	288.823	190.5	46524.8	2012	0
8152.68	0.931655	2222	66.9756	496.42	189.71	68091.7	2012	0
8349.71	0.931757	475	66.9756	496.42	189.71	68121.7	2012	0.00621118
8907.25	0.933313	975	70.4695	511.426	189.71	68121.5	2012	0.857143
8780.31	0.933313	1335	70.4695	511.426	189.71	68106.8	2012	0
13602.3	0.933419	1722	70.4695	563.772	190.45	63865.8	2012	1
8814.24	0.933419	1188	70.4695	511.426	189.71	68390.8	2012	0.0130719
8880.01	0.933419	1130	70.4695	539.026	189.71	68347.4	2012	0
13570.5	0.933631	1887	70.4695	563.772	190.45	63944.4	2012	1
12634.4	0.934272	3451	70.4695	577.936	190.45	69983.1	2012	1
13159.4	0.934703	308	70.4695	539.026	190.45	78743.9	2012	1
12934.5	0.935029	1005	70.4695	565.54	190.45	80104.4	2012	0
12745.9	0.935029	1785	70.4695	565.54	190.45	79494	2012	0.833333
12876.8	0.935356	1509	70.4695	565.54	190.45	80332.7	2012	0
11890	0.935465	3818	70.4695	578.473	190.45	81037.9	2012	1
12208.2	0.937232	4579	70.4695	603.339	185.26	108039	2012	1
12235.8	0.937232	4439	70.4695	603.339	185.26	108076	2012	0.923077
12209.4	0.937343	3453	70.4695	603.339	185.26	110487	2012	1
25197.4	1.87848	1736	625.54	2721.26	174.24	40515.9	2012	1
25112.5	1.87848	2193	625.54	2721.26	174.24	40395.3	2012	1
24681.3	1.87712	3311	625.54	2721.26	174.24	40387.1	2012	0.657143
21722.5	1.87917	5464	524.832	2720.77	174.24	54538.3	2012	0.00934579
21708.4	1.87986	2781	524.832	2724.05	174.24	55007.9	2012	1
21748.8	1.87986	2155	524.832	2699.28	174.24	55139	2012	1
23645.4	1.87612	4360	625.54	1906.39	174.24	48944.5	2012	0.0731707
22947.1	1.87712	3710	524.832	1323.72	174.24	53751	2012	1
23965.4	1.8748	6332	625.54	1906.2	173.63	51535.9	2012	1
25403.2	1.87351	1984	625.54	1906.93	173.63	46590.4	2012	1
24797	1.87383	1736	625.54	1906.93	173.63	48570.5	2012	1
22628.2	1.87746	2583	524.832	2696	173.63	60055.8	2012	1
25154.9	1.87351	2082	625.54	1906.93	173.63	48864.7	2012	1
23547.5	1.87579	3647	625.54	1323.72	173.63	54825.1	2012	0.00328947
23703.5	1.87513	4257	625.54	1323.72	173.63	54911.7	2012	0.104803
25212.7	1.87319	2489	625.54	1906.93	173.63	49376.1	2012	1
25564.7	1.87255	2093	625.54	1906.93	173.63	48033.3	2012	1
24316.7	1.87447	2191	625.54	1906.2	173.63	52427.5	2012	0.00626959
24668.8	1.87351	676	625.54	1906.2	173.63	50965.7	2012	1
9738.71	1.98342	1079	45.9157	1319.76	176.15	55175.1	2012	1
25338.2	1.87319	2061	625.54	1377.76	173.63	51915.2	2012	1
25598.2	1.87223	1974	625.54	1377.76	173.63	49912.9	2012	1
10298.7	1.98417	1287	45.9157	1319.76	176.15	51284.8	2012	0.209876
25672.7	1.87223	1703	625.54	1377.76	173.63	53423.7	2012	1
23522.4	1.87192	1531	459.386	1390.85	173.63	67082	2012	1
23644.3	1.87223	840	459.386	1380.78	173.63	69326.3	2012	1
23073.7	1.87068	1367	625.54	1390.85	173.51	62434.8	2012	1
23403.3	1.87192	1699	459.386	1390.85	173.63	67680.3	2012	0
23305.7	1.8713	1811	459.386	1390.85	173.51	67162.7	2012	1
23280.2	1.8713	1877	459.386	2543.43	173.51	68804.4	2012	1
22867.8	1.86977	1291	625.54	2552.56	174.35	62943.7	2012	1
22766.6	1.87007	1968	459.386	2552.56	173.51	66858.5	2012	0
22857.9	1.87068	1208	459.386	2552.56	173.51	68454.5	2012	1
22647	1.87007	1830	459.386	2552.56	173.51	68166.8	2012	0
22349.5	1.86947	1085	606.534	2552.56	174.35	64102.9	2012	1
22584	1.86977	1640	459.386	2552.56	173.51	67726.3	2012	0
22482.3	1.86977	1892	459.386	2552.56	173.51	68065.2	2012	0
22384.4	1.86977	2211	459.386	2552.56	173.51	66791.6	2012	0.012987
15971.1	0.942172	46963	66.6521	673.677	184.37	150819	2012	1
4944.9	1.96833	2180	56.2518	814.094	176.82	53104.9	2012	0
15981.2	0.942172	54492	66.6521	673.677	184.37	151514	2012	0
4930.76	1.96742	1450	56.2518	938.523	176.82	55276.7	2012	0
16005.6	0.942284	55594	66.6521	673.677	184.37	151517	2012	0
21786.9	1.8677	2172	606.534	2552.56	174.35	67126.1	2012	0
4733.92	1.96652	1543	56.2518	938.523	176.82	54323.4	2012	0
4654.12	1.96742	4323	56.2518	814.094	178.05	52401.7	2012	0
4411.75	1.96652	6800	56.2518	814.094	177.99	50339.9	2012	0
21321.3	1.86741	1330	606.534	2558.94	174.35	70737.5	2012	0.39759
22072.5	0.997771	888	66.6521	735.945	184.37	162031	2012	1
22419.8	0.998329	926	71.4723	767.298	170.03	204453	2012	1
21914.5	0.998468	909	71.4723	812.096	170.03	210126	2012	1
20399.6	0.998079	861	71.4723	740.902	184.37	184423	2012	1
20173.9	0.998169	888	71.4723	740.902	184.37	185943	2012	1
21704	0.998504	705	71.4723	812.096	170.03	213284	2012	1
19771.2	0.998231	1108	71.4723	740.902	184.37	189764	2012	1
21307.5	0.999551	1306	71.4723	812.096	170.03	215566	2012	1
20954.9	0.999683	2204	71.4723	812.096	170.03	214145	2012	1
20860.2	0.999683	2199	71.4723	812.096	170.03	215109	2012	1
20461.8	0.999789	1862	70.3562	812.096	170.03	214240	2012	1
19946.6	0.999862	1601	70.3562	812.096	170.03	211838	2012	1
7882.66	1.86888	1184	216.286	887.959	175.86	62177.4	2012	0.0967742
7518.3	1.86858	1847	216.286	887.959	175.86	58342	2012	0
7566.57	1.8677	1030	82.6608	887.959	175.86	60074.4	2012	0
7097.83	1.86829	1201	82.6608	885.283	177.05	56068.5	2012	1
7586.51	1.86713	1047	82.6608	885.283	177.05	60169.9	2012	0
13087.4	1.00137	1825	66.6683	757.945	165.56	177237	2012	0.875
13030.8	1.00137	936	66.6683	757.945	165.56	176257	2012	1
24817	1.49448	1003	521.047	799.551	173.5	131542	2012	1
24649.2	1.49448	1243	521.047	799.551	173.5	130934	2012	1
24744.8	1.49448	1144	521.047	799.551	173.5	131844	2012	1
24560.5	1.49448	1434	521.047	799.551	173.5	131217	2012	1
24184	1.49513	1391	521.047	799.551	173.5	129797	2012	1
24080.6	1.49513	1450	521.047	799.551	173.5	129865	2012	1
22503.1	1.49805	1780	450.587	852.369	173.5	131211	2012	1
23490.8	1.49578	1127	521.047	852.369	173.5	132906	2012	1
21950.6	1.49967	1129	450.587	824.369	176.22	130316	2012	1
21672.2	1.49934	2502	450.587	824.369	176.65	130332	2012	1
21608.5	1.49902	2736	450.587	824.369	176.65	131285	2012	1
21696.3	1.49967	2010	450.587	888.943	176.65	130839	2012	1
22037.1	1.49805	1187	450.587	888.943	176.65	130349	2012	1
21380.1	1.49934	1874	450.587	888.943	176.65	131047	2012	1
21156.7	1.49837	1491	450.587	888.943	176.65	132402	2012	1
21086.8	1.49837	1363	450.587	888.943	176.65	132974	2012	1
21413.8	1.49934	1377	450.587	896.312	176.65	131226	2012	1
21475.9	1.49934	1587	450.587	896.312	176.65	131253	2012	1
20734.8	1.49805	779	450.587	888.943	176.65	132491	2012	1
21854.2	1.49967	1714	450.587	896.312	176.65	132018	2012	1
20853.6	1.49805	593	450.587	888.943	176.65	133255	2012	1
22049.5	1.50032	1617	450.587	896.312	176.65	132623	2012	1
22174.8	1.50064	1626	450.587	896.312	176.65	133992	2012	1
21992.9	1.49967	1844	450.587	896.312	176.65	134266	2012	1
22196.8	1.50032	1667	450.587	833.973	176.65	134744	2012	1
6878.15	1.75743	3373	91.8808	605.564	179.71	47225	2012	0
7173.39	1.75592	788	91.8808	605.564	179.71	47369.8	2012	0
6793.43	1.75743	992	91.8808	605.564	179.71	47024	2012	0
7073.09	1.75592	1083	91.8808	605.564	179.71	47493	2012	0
24087.1	1.41458	726	155.919	849.373	176.84	187086	2012	1
24204.8	1.41458	867	155.919	849.373	176.84	185484	2012	1
26152	1.41314	692	155.919	865.373	176.84	187669	2012	1
26178.3	1.41314	724	155.919	865.373	176.84	187972	2012	1
26069.4	1.41314	693	155.919	865.373	176.84	185929	2012	1
25769.9	1.414	1193	155.919	849.373	176.84	185061	2012	1
25951.7	1.41286	847	155.919	886.303	176.84	185718	2012	1
25796.7	1.414	705	155.919	870.303	176.84	182289	2012	1
[truncated: 1,492 more rows]

## Sheet: Fig3b-predictions
temperature	distance_from_the_open_sea	predatory_fish_densities
313.31	19475.5	1.05551
313.31	19475.5	1.13458
316.93	19475.5	1.14734
313.31	19475.5	1.07779
316.93	19475.5	1.32642e+26
316.93	19475.5	1.16405
316.93	19475.5	1.13738
316.93	19475.5	1.17292
313.31	19475.5	1.13991
316.93	19475.5	1.13497
313.31	19475.5	1.00256
313.31	19475.5	1.04959
313.31	19475.5	1.04168
343.42	19475.5	1.95364
343.42	19475.5	1.96911
343.42	19475.5	1.96842
343.42	19475.5	1.99791
343.42	19475.5	1.89653
343.42	19475.5	1.65795
343.42	19475.5	1.86639
343.42	19475.5	2.00137
343.42	19475.5	1.67998
313.31	19475.5	1.06117
313.31	19475.5	1.07925
313.31	19475.5	1.0563
343.42	19475.5	1.77887
343.42	19475.5	1.51979
313.31	19475.5	1.06433
313.31	19475.5	1.06907
313.31	19475.5	1.03779
313.31	19475.5	1.0366
312.98	19475.5	0.603714
312.98	19475.5	79.6006
312.98	19475.5	0.660919
312.98	19475.5	0.664022
312.98	19475.5	0.653427
312.98	19475.5	0.648141
312.98	19475.5	866538
312.98	19475.5	0.61261
312.98	19475.5	0.620718
312.98	19475.5	0.589768
337.28	19475.5	1.98129
337.28	19475.5	1.94056
337.28	19475.5	1.98258
337.28	19475.5	1.95668
311.32	19475.5	0.577942
337.28	19475.5	2.02925
337.28	19475.5	1.96128
337.28	19475.5	1.97649
337.28	19475.5	2.01183
337.28	19475.5	1.99382
337.28	19475.5	1.99204
337.28	19475.5	1.95582
337.28	19475.5	1.9417
337.28	19475.5	1.9536
311.32	19475.5	0.626478
311.32	19475.5	0.652329
311.32	19475.5	0.645009
311.32	19475.5	0.704853
311.32	19475.5	0.710692
311.32	19475.5	0.637683
311.32	19475.5	0.537007
311.32	19475.5	0.461857
311.32	19475.5	0.492527
332.01	19475.5	1.61742
332.01	19475.5	1.52483
332.01	19475.5	1.5358
332.01	19475.5	1.52767
332.01	19475.5	1.50173
332.01	19475.5	1.52095
337.28	19475.5	2.2855
332.01	19475.5	1.52813
332.01	19475.5	1.49214
337.28	19475.5	2.2834
332.01	19475.5	1.5604
332.01	19475.5	1.5593
337.28	19475.5	2.3078
337.28	19475.5	2.29223
306.34	19475.5	0.424248
306.34	19475.5	0.449225
337.28	19475.5	2.13943
337.28	19475.5	2.32894
337.28	19475.5	2.26156
306.34	19475.5	0.465854
337.28	19475.5	2.32354
337.28	19475.5	2.35958
337.28	19475.5	2.29902
332.01	19475.5	1.6042
337.28	19475.5	2.3202
306.34	19475.5	68.1896
306.34	19475.5	0.462987
332.01	19475.5	1.57401
337.28	19475.5	2.3145
306.34	19475.5	0.395073
337.28	19475.5	2.37887
337.28	19475.5	2.38501
332.01	19475.5	1.54059
332.01	19475.5	1.52128
337.28	19475.5	2.40457
337.28	19475.5	2.33908
337.28	19475.5	2.41116
306.34	19475.5	0.450839
337.28	19475.5	2.42941
337.28	19475.5	2.1652
332.01	19475.5	1.66642
332.01	19475.5	1.64097
332.01	19475.5	1.66171
332.01	19475.5	1.64743
306.34	19475.5	3654.82
337.28	19475.5	2.14192
337.28	19475.5	2.44618
337.28	19475.5	2.4582
337.28	19475.5	2.3408
337.28	19475.5	2.35616
337.28	19475.5	2.47157
337.28	19475.5	2.32174
337.28	19475.5	2.30482
337.28	19475.5	2.47284
306.34	19475.5	0.48711
337.28	19475.5	2.46447
306.34	19475.5	0.486403
337.28	19475.5	2.44445
306.34	19475.5	0.878552
306.34	19475.5	0.957788
306.34	19475.5	0.92079
306.34	19475.5	0.843462
306.34	19475.5	1.01344
306.34	19475.5	1.04787
306.34	19475.5	1.12378
306.34	19475.5	104.422
306.34	19475.5	1.15186
306.34	19475.5	1.13985
292.43	19475.5	0.209473
292.43	19475.5	0.214089
292.43	19475.5	0.182226
292.43	19475.5	0.210811
292.43	19475.5	0.206007
292.43	19475.5	0.20032
292.43	19475.5	0.229592
292.43	19475.5	2.32781e+52
292.43	19475.5	0.244487
292.43	19475.5	0.24853
292.43	19475.5	0.250766
292.43	19475.5	0.250343
292.43	19475.5	3.98281e+90
292.43	19475.5	0.246454
292.43	19475.5	0.24192
292.43	19475.5	0.211333
292.43	19475.5	0.182151
292.43	19475.5	0.251719
292.43	19475.5	0.15034
292.43	19475.5	0.259315
292.43	19475.5	0.267661
292.43	19475.5	0.266171
292.43	19475.5	0.255926
292.43	19475.5	15359.5
292.43	19475.5	0.227158
292.43	19475.5	0.249427
292.43	19475.5	0.263664
292.43	19475.5	0.286646
292.43	19475.5	0.304317
292.43	19475.5	8.5646e+32
279.75	19475.5	21.5504
279.75	19475.5	0.160049
279.75	19475.5	0.146678
279.75	19475.5	23.7867
279.75	19475.5	3.89861e+23
279.75	19475.5	3.41031e+07
279.75	19475.5	231733
279.75	19475.5	19.4675
279.75	19475.5	0.172512
279.75	19475.5	0.172737
277.44	19475.5	0.0726928
279.75	19475.5	0.193427
279.75	19475.5	0.195386
279.75	19475.5	0.184874
279.75	19475.5	0.174613
277.44	19475.5	614.549
279.75	19475.5	0.178438
279.75	19475.5	0.191173
279.75	19475.5	0.197137
279.75	19475.5	0.194936
279.75	19475.5	0.196172
279.75	19475.5	0.192939
277.44	19475.5	12.3507
277.44	19475.5	11.9035
279.75	19475.5	0.18605
279.75	19475.5	0.165968
279.75	19475.5	0.176795
279.75	19475.5	0.201937
279.75	19475.5	229.87
277.44	19475.5	326.181
277.44	19475.5	0.0890484
277.44	19475.5	95689.1
277.44	19475.5	0.0903116
277.44	19475.5	0.0730804
277.44	19475.5	422.448
277.44	19475.5	0.0861866
277.44	19475.5	4.44616e+06
278.76	19475.5	16.0177
277.44	19475.5	786.308
277.44	19475.5	851.138
277.44	19475.5	8.3141e+08
277.44	19475.5	593.59
277.44	19475.5	4.80114e+08
277.44	19475.5	5.75671
277.44	19475.5	838312198040607
277.44	19475.5	0.077815
277.44	19475.5	0.0679005
277.44	19475.5	0.0408168
277.44	19475.5	0.100586
277.44	19475.5	0.115343
277.44	19475.5	0.128357
277.44	19475.5	0.09316
277.44	19475.5	0.143494
277.44	19475.5	1195.38
277.44	19475.5	0.0746161
278.76	19475.5	0.0904852
278.76	19475.5	0.111799
278.76	19475.5	13.7014
278.76	19475.5	650.066
278.76	19475.5	105892
278.76	19475.5	0.12282
278.76	19475.5	909.967
278.76	19475.5	0.119932
278.76	19475.5	0.090169
278.76	19475.5	526.6
278.76	19475.5	0.0884826
278.76	19475.5	0.0717025
278.76	19475.5	12.7702
278.76	19475.5	0.0971766
278.76	19475.5	0.113126
278.76	19475.5	0.0994896
278.76	19475.5	0.286135
278.76	19475.5	0.135017
278.76	19475.5	0.0981736
278.76	19475.5	19.1883
253.09	19475.5	0.297144
253.09	19475.5	0.345228
253.09	19475.5	0.349227
253.09	19475.5	0.349493
253.09	19475.5	0.347071
253.09	19475.5	0.337318
253.09	19475.5	385.001
253.09	19475.5	0.365976
253.09	19475.5	22464.2
253.09	19475.5	0.379828
253.09	19475.5	0.380476
253.09	19475.5	0.381276
253.09	19475.5	0.356207
253.09	19475.5	0.35584
253.09	19475.5	410.426
253.09	19475.5	0.377129
253.09	19475.5	0.38276
253.09	19475.5	0.383835
253.09	19475.5	419.942
253.09	19475.5	0.377362
253.09	19475.5	0.318071
253.09	19475.5	0.32017
227.32	19475.5	1.0415
227.32	19475.5	1.03882
227.32	19475.5	1.05525
227.32	19475.5	1.04921
227.32	19475.5	1.03706
227.32	19475.5	1.11992
227.32	19475.5	1.11326
227.32	19475.5	1.11455
227.32	19475.5	1.11821
227.32	19475.5	1.11319
227.32	19475.5	1.1052
227.32	19475.5	1.0971
227.32	19475.5	1.09322
227.32	19475.5	1.06825
227.32	19475.5	1.08823
227.32	19475.5	1.06556
226.27	19475.5	1.23297
226.27	19475.5	1.23888
226.27	19475.5	1.23992
226.27	19475.5	1.23684
226.27	19475.5	1.22841
226.27	19475.5	1.22065
225.28	19475.5	1.15699
226.27	19475.5	1.18072
226.27	19475.5	1.19654
226.27	19475.5	1.21921
226.27	19475.5	1.23586
225.28	19475.5	1.2769
225.28	19475.5	1.28902
225.28	19475.5	1.32407
174.05	19475.5	1.21429
174.05	19475.5	1.14313
174.05	19475.5	1.17063
174.05	19475.5	1.10805
174.05	19475.5	1.21775
174.05	19475.5	1.17895
174.05	19475.5	1.21034
174.05	19475.5	1.2354
174.05	19475.5	1.19232
174.05	19475.5	1.23202
174.05	19475.5	1.1914
174.05	19475.5	1.12395
170.57	19475.5	1.08826
170.57	19475.5	1.08592
170.57	19475.5	1.072
170.57	19475.5	1.09504
170.57	19475.5	1.07602
170.57	19475.5	1.10226
170.57	19475.5	1.11363
170.57	19475.5	1.0818
170.57	19475.5	1.07109
170.57	19475.5	1.086
170.57	19475.5	1.0743
170.57	19475.5	1.06531
170.57	19475.5	1.10658
170.57	19475.5	1.06399
170.57	19475.5	1.1325
335.37	19475.5	0.704649
335.37	19475.5	0.934287
335.37	19475.5	0.734348
335.37	19475.5	1.08674
335.37	19475.5	0.759528
335.37	19475.5	0.80519
335.37	19475.5	0.857634
335.37	19475.5	1.36786
335.37	19475.5	0.753604
335.37	19475.5	1.19153
335.37	19475.5	0.719886
335.37	19475.5	0.781762
335.37	19475.5	0.816798
335.37	19475.5	1.35708
335.37	19475.5	0.696167
335.37	19475.5	0.643949
335.37	19475.5	1.58704
335.37	19475.5	1.58801
335.37	19475.5	1.42692
335.37	19475.5	1.46542
335.37	19475.5	0.632508
335.37	19475.5	1.06589
335.37	19475.5	0.662624
335.37	19475.5	0.588274
335.37	19475.5	0.579952
335.37	19475.5	0.554478
335.37	19475.5	0.572558
335.37	19475.5	0.58937
335.37	19475.5	0.583495
351	19475.5	1.27419
351	19475.5	1.19994
351	19475.5	1.02397
351	19475.5	1.13522
351	19475.5	0.934175
353.41	19475.5	1.35121
351	19475.5	1.15761
351	19475.5	1.20243
353.41	19475.5	1.37884
353.41	19475.5	1.43638
353.41	19475.5	0.00343676
353.41	19475.5	1.43731
339.23	19475.5	0.00447775
339.23	19475.5	0.00363983
339.23	19475.5	1.46113
339.23	19475.5	1.49277
339.23	19475.5	0.00614433
339.23	19475.5	1.46336
339.23	19475.5	1.21606
339.23	19475.5	1.2535
339.23	19475.5	1.26555
339.23	19475.5	1.34581
339.23	19475.5	1.4391
339.23	19475.5	1.59789
339.23	19475.5	1.59558
333.56	19475.5	0.824338
339.23	19475.5	1.79162
339.23	19475.5	1.49643
339.23	19475.5	1.55138
339.23	19475.5	1.76099
333.56	19475.5	0.854545
339.23	19475.5	1.90875
339.23	19475.5	1.69031
339.23	19475.5	1.36431
333.29	19475.5	0.979044
339.23	19475.5	1.5444
333.56	19475.5	0.938376
333.29	19475.5	1.01133
339.23	19475.5	1.62009
333.29	19475.5	0.911221
333.56	19475.5	1.04938
339.23	19475.5	1.81286
333.29	19475.5	0.791836
333.56	19475.5	1.14117
339.23	19475.5	1.30537
333.29	19475.5	1.19191
333.29	19475.5	1.30091
339.23	19475.5	1.45955
333.56	19475.5	1.58946
333.29	19475.5	1.23812
339.23	19475.5	1.37163
333.56	19475.5	1.93561
333.52	19475.5	1.37327
339.23	19475.5	2.02386
333.52	19475.5	1.83884
333.29	19475.5	1.57471
328.99	19475.5	0.295897
328.99	19475.5	0.289284
328.99	19475.5	0.298405
328.99	19475.5	0.338418
328.99	19475.5	0.296854
328.99	19475.5	0.375451
328.99	19475.5	0.396661
328.99	19475.5	0.396983
328.37	19475.5	0.348685
328.37	19475.5	0.349164
328.37	19475.5	0.334848
328.37	19475.5	0.324321
328.37	19475.5	0.357544
328.37	19475.5	0.337045
328.37	19475.5	0.333332
328.37	19475.5	0.369184
300.88	19475.5	64.0678
300.88	19475.5	105.921
300.88	19475.5	12528.4
300.88	19475.5	0.0125344
300.88	19475.5	0.0182518
300.88	19475.5	2.5189
300.88	19475.5	0.0138255
300.88	19475.5	0.0200614
300.88	19475.5	0.0175052
300.88	19475.5	0.0191604
300.88	19475.5	0.0211556
300.88	19475.5	109.078
300.88	19475.5	2.60486
300.88	19475.5	17185.2
300.88	19475.5	1.6089
300.88	19475.5	22993.5
300.88	19475.5	2.76237
300.88	19475.5	3.06815
300.88	19475.5	1.17932e+89
300.88	19475.5	2.94861
300.88	19475.5	0.0206439
300.88	19475.5	2.07439e+08
300.88	19475.5	0.0183428
300.88	19475.5	2.85091
300.88	19475.5	18677.7
300.88	19475.5	96.2903
300.88	19475.5	0.0165047
300.88	19475.5	123.277
282.12	19475.5	1.27441
282.12	19475.5	1.84424
282.12	19475.5	1.47216
282.12	19475.5	1.18133
282.12	19475.5	1.79565
282.12	19475.5	1.95819
282.12	19475.5	1.14491
282.12	19475.5	1.53988
282.12	19475.5	1.51728
282.12	19475.5	1.76783
282.12	19475.5	1.98429
282.12	19475.5	1.62964
282.12	19475.5	1.98289
282.12	19475.5	1.60494
282.12	19475.5	1.14057
282.12	19475.5	1.6348
282.12	19475.5	1.76764
268.16	19475.5	0.669609
268.16	19475.5	0.666938
268.16	19475.5	0.662211
268.16	19475.5	0.65813
268.16	19475.5	0.647789
268.16	19475.5	0.703368
268.16	19475.5	0.706145
268.16	19475.5	0.701068
268.16	19475.5	0.803894
268.16	19475.5	0.729234
268.16	19475.5	0.785992
268.16	19475.5	0.642645
268.16	19475.5	0.76392
268.41	19475.5	0.903979
268.41	19475.5	0.900012
268.16	19475.5	0.698154
268.16	19475.5	0.676273
268.16	19475.5	0.817083
268.16	19475.5	0.788443
268.16	19475.5	0.666136
268.11	19475.5	0.929002
268.11	19475.5	0.936506
269.26	19475.5	0.835879
269.26	19475.5	0.713657
269.26	19475.5	0.669632
268.11	19475.5	0.8536
268.11	19475.5	0.89782
268.11	19475.5	0.960157
269.26	19475.5	0.886057
269.26	19475.5	0.871133
348.29	19475.5	0.123469
348.29	19475.5	0.146122
336.95	19475.5	0.0583951
336.95	19475.5	0.231173
274.19	19475.5	0.99416
274.19	19475.5	1.88131e+09
274.19	19475.5	0.507519
274.19	19475.5	1.04488
274.19	19475.5	0.729436
274.19	19475.5	0.377517
274.19	19475.5	0.695634
274.19	19475.5	1.06576
274.19	19475.5	0.994939
274.19	19475.5	0.758166
274.19	19475.5	1.19789
274.19	19475.5	0.436101
274.19	19475.5	1.10054
274.19	19475.5	0.390469
274.19	19475.5	1.14859
274.19	19475.5	0.741662
274.19	19475.5	0.912444
268.38	19475.5	0.653777
268.38	19475.5	146233360605597
268.38	19475.5	0.555253
268.38	19475.5	0.692079
268.38	19475.5	0.60105
268.38	19475.5	0.696133
268.38	19475.5	0.58689
268.38	19475.5	0.578499
268.38	19475.5	0.798277
268.38	19475.5	0.594043
268.38	19475.5	2.54057e+09
268.38	19475.5	0.651484
268.38	19475.5	0.734117
268.38	19475.5	0.576685
268.38	19475.5	0.567044
268.38	19475.5	0.703617
267.08	19475.5	0.706347
267.08	19475.5	14.6191
267.08	19475.5	5.50216
270.01	19475.5	6.70555
270.01	19475.5	1.00684
270.01	19475.5	0.941435
270.01	19475.5	220.953
244.38	19475.5	0.10816
244.38	19475.5	0.106417
244.38	19475.5	0.104805
244.38	19475.5	0.0967907
244.38	19475.5	0.12676
244.38	19475.5	0.155842
244.38	19475.5	0.120093
244.38	19475.5	0.115415
244.38	19475.5	0.152375
244.38	19475.5	0.139452
244.38	19475.5	0.169256
244.38	19475.5	0.157253
240.42	19475.5	0.0974627
245.4	19475.5	0.224328
245.4	19475.5	0.229223
245.4	19475.5	0.188787
245.4	19475.5	1.85401
240.42	19475.5	0.285075
240.42	19475.5	0.28931
245.4	19475.5	0.243426
240.42	19475.5	0.441745
318.66	19475.5	0.696716
318.66	19475.5	0.728492
318.66	19475.5	0.781501
318.66	19475.5	0.896004
318.66	19475.5	0.77962
318.66	19475.5	1.12014
318.66	19475.5	1.01043
318.66	19475.5	0.801318
318.66	19475.5	0.799399
318.66	19475.5	1.23399
318.66	19475.5	0.760139
318.66	19475.5	1.38391
318.66	19475.5	1.322
318.66	19475.5	1.00232
318.66	19475.5	0.768126
318.66	19475.5	0.882909
318.66	19475.5	0.690075
318.66	19475.5	0.749677
318.66	19475.5	1.44844
318.66	19475.5	1.66572
318.66	19475.5	0.759764
318.66	19475.5	0.733678
318.66	19475.5	0.666188
318.66	19475.5	0.633203
318.66	19475.5	0.612809
318.66	19475.5	0.599443
318.66	19475.5	0.642559
318.66	19475.5	0.63515
318.66	19475.5	0.633355
330.93	19475.5	1.13751
330.93	19475.5	1.28812
330.93	19475.5	1.13587
330.93	19475.5	1.26332
331.54	19475.5	0.00949773
322.96	19475.5	0.01284
322.96	19475.5	1.63057
322.96	19475.5	1.86669
322.96	19475.5	1.55776
324.14	19475.5	0.0403523
322.96	19475.5	1.7222
322.96	19475.5	0.0115549
322.96	19475.5	0.00977044
322.96	19475.5	0.00666596
322.96	19475.5	0.0106507
322.96	19475.5	1.45074
322.96	19475.5	0.0106423
322.96	19475.5	1.25857
322.96	19475.5	1.26887
322.96	19475.5	1.47623
322.96	19475.5	1.46015
322.96	19475.5	1.6513
322.96	19475.5	1.59759
317.97	19475.5	0.899822
322.96	19475.5	1.49296
322.96	19475.5	1.49794
317.97	19475.5	0.883647
316.42	19475.5	0.948985
322.96	19475.5	1.71605
317.97	19475.5	1.02873
322.96	19475.5	1.83199
317.97	19475.5	1.48296
322.96	19475.5	1.44865
316.42	19475.5	1.32921
322.96	19475.5	1.52759
316.42	19475.5	1.27778
317.97	19475.5	1.94389
319.38	19475.5	1.85486
269.92	19475.5	7.29652e+32
269.92	19475.5	220.801
269.92	19475.5	0.0353724
269.92	19475.5	0.0421549
269.92	19475.5	0.0418724
269.92	19475.5	337.928
269.92	19475.5	407.899
269.92	19475.5	0.0284926
269.92	19475.5	8.9351e+06
269.92	19475.5	0.0537184
269.92	19475.5	0.0427343
269.92	19475.5	0.0508085
269.92	19475.5	0.0596878
269.92	19475.5	0.0395148
269.92	19475.5	0.0529153
269.92	19475.5	0.0572314
269.92	19475.5	0.0542752
269.92	19475.5	0.059439
269.92	19475.5	0.0572046
269.92	19475.5	0.0573827
269.92	19475.5	0.0546107
269.92	19475.5	0.0609807
269.92	19475.5	0.0539579
269.92	19475.5	0.0541062
269.92	19475.5	459.956
269.92	19475.5	7.95244
269.92	19475.5	6.90664e+20
269.92	19475.5	0.0380183
241.96	19475.5	1.71364
241.96	19475.5	1.42189
241.96	19475.5	1.71717
241.96	19475.5	1.52671
241.96	19475.5	1.36185
241.96	19475.5	1.72863
241.96	19475.5	1.52741
241.96	19475.5	1.73121
241.96	19475.5	1.45901
241.96	19475.5	1.79002
241.96	19475.5	1.4169
241.96	19475.5	1.62532
241.96	19475.5	1.45722
241.96	19475.5	1.32888
241.96	19475.5	1.80408
241.96	19475.5	1.61292
241.96	19475.5	1.61161
243.4	19475.5	1.47777
243.4	19475.5	1.41005
243.4	19475.5	1.45348
243.4	19475.5	1.48512
243.4	19475.5	1.44271
243.4	19475.5	1.5073
243.4	19475.5	1.51419
243.4	19475.5	1.43897
243.4	19475.5	1.53804
243.4	19475.5	1.48347
243.4	19475.5	1.43383
243.4	19475.5	1.45412
243.4	19475.5	1.49336
243.4	19475.5	1.53347
243.4	19475.5	1.4207
243.4	19475.5	1.4949
218.14	19475.5	1.18857
218.14	19475.5	1.08705
218.14	19475.5	1.08609
218.14	19475.5	1.05949
218.14	19475.5	1.06003
218.14	19475.5	1.04473
218.14	19475.5	1.03797
215.47	19475.5	0.70641
215.47	19475.5	0.69571
215.47	19475.5	0.748463
215.47	19475.5	0.726963
214.97	19475.5	0.835712
215.47	19475.5	0.660019
217.13	19475.5	0.884299
214.07	19475.5	0.908279
217.13	19475.5	0.96567
214.07	19475.5	0.88207
217.13	19475.5	1.05348
217.13	19475.5	0.979102
158.2	19475.5	1.71765
158.2	19475.5	0.652478
158.2	19475.5	0.778355
158.2	19475.5	0.660913
158.2	19475.5	0.685316
158.2	19475.5	0.75003
159.75	19475.5	0.78343
158.2	19475.5	0.766871
159.75	19475.5	0.77978
159.75	19475.5	0.775911
159.75	19475.5	0.747974
306.49	19475.5	10.9892
306.49	19475.5	217.86
306.49	19475.5	10.8921
306.49	19475.5	2.51429
306.49	19475.5	1.52019
306.49	19475.5	12084.3
306.49	19475.5	217.715
306.49	19475.5	4234.08
306.49	19475.5	2.07648
306.49	19475.5	205.381
306.49	19475.5	1.77047
306.49	19475.5	4.01307
306.49	19475.5	11.0926
306.49	19475.5	1.54622
306.49	19475.5	4.05846
306.49	19475.5	33.1628
306.49	19475.5	41.8717
306.49	19475.5	2483.78
306.49	19475.5	17.8075
306.49	19475.5	6.69863
308.5	19475.5	16.2921
308.5	19475.5	2.07694
308.5	19475.5	5.12702
317.9	19475.5	2.1386
317.9	19475.5	2.31269
322.62	19475.5	2.91252e+18
291	19475.5	21.1322
291	19475.5	3.01081
286.92	19475.5	1.8145
286.92	19475.5	1.26227
284.69	19475.5	1.43598
284.69	19475.5	1322.88
284.69	19475.5	1.23876
277.58	19475.5	2.98632
284.69	19475.5	4.77783
284.69	19475.5	1.88758
277.58	19475.5	1.21535
282.24	19475.5	33.1104
277.58	19475.5	1.64531
277.58	19475.5	33.1514
277.58	19475.5	4.85999
277.58	19475.5	111.513
361.78	19475.5	2.68334
361.78	19475.5	2.4066
361.78	19475.5	6.90196
361.78	19475.5	2.53187
361.71	19475.5	0.1162
354.56	19475.5	0.0958861
354.56	19475.5	3.05946
354.56	19475.5	3.45744
354.56	19475.5	0.0716617
354.56	19475.5	0.103285
354.56	19475.5	0.30871
354.56	19475.5	3.16819
354.56	19475.5	2.83744
349.44	19475.5	1.99296
349.44	19475.5	1.88534
354.56	19475.5	2.84153
354.56	19475.5	2.90355
349.44	19475.5	1.985
354.56	19475.5	3.15955
347.05	19475.5	2.11168
354.56	19475.5	2.8972
354.56	19475.5	2.96326
349.44	19475.5	2.06821
347.05	19475.5	2.12369
347.05	19475.5	2.02847
354.56	19475.5	3.1115
349.44	19475.5	2.23086
347.05	19475.5	1.88847
349.44	19475.5	2.39455
354.56	19475.5	2.74214
347.05	19475.5	2.3336
347.05	19475.5	2.49873
354.56	19475.5	2.96435
349.44	19475.5	2.96525
347.05	19475.5	2.493
354.56	19475.5	2.78883
349.44	19475.5	3.33585
351.16	19475.5	2.44804
351.16	19475.5	2.80578
354.56	19475.5	3.4394
351.16	19475.5	2.61113
352.58	19475.5	3.33314
351.16	19475.5	2.64634
351.16	19475.5	2.47389
347.05	19475.5	2.8614
351.16	19475.5	2.45201
351.16	19475.5	3.42905
352.58	19475.5	0.888167
351.16	19475.5	0.250447
276.78	19475.5	0.0593057
276.78	19475.5	616.181
276.78	19475.5	0.84679
276.78	19475.5	1.55167e+10
276.78	19475.5	1.04237e+07
276.78	19475.5	2.84302
276.78	19475.5	0.174706
276.78	19475.5	2.28961
276.78	19475.5	0.296324
276.78	19475.5	1.0791
276.78	19475.5	1.2518e+06
273.37	19475.5	181.061
273.37	19475.5	0.173384
273.37	19475.5	1.68107
273.37	19475.5	0.188279
273.37	19475.5	0.136172
273.37	19475.5	0.653896
273.37	19475.5	0.593217
273.37	19475.5	0.755296
273.37	19475.5	0.829216
273.37	19475.5	1.07706
245.48	19475.5	1.89741
245.48	19475.5	1.63966
245.48	19475.5	1.76957
245.48	19475.5	1.9035
245.48	19475.5	1.87942
245.48	19475.5	1.5196
245.48	19475.5	1.76026
245.48	19475.5	1.88045
245.48	19475.5	1.74323
245.48	19475.5	1.65885
245.48	19475.5	1.87311
245.48	19475.5	1.96158
245.48	19475.5	1.5751
245.48	19475.5	1.83296
245.48	19475.5	1.94769
245.48	19475.5	1.81286
245.48	19475.5	1.87252
244.42	19475.5	1.62887
244.42	19475.5	1.54243
244.42	19475.5	1.61766
244.42	19475.5	1.62251
244.42	19475.5	1.62888
244.42	19475.5	1.56618
244.42	19475.5	1.56544
244.42	19475.5	1.6507
244.42	19475.5	1.5788
244.42	19475.5	1.66234
244.42	19475.5	1.56117
244.42	19475.5	1.70002
244.42	19475.5	1.58891
244.42	19475.5	1.57352
244.42	19475.5	1.56035
244.42	19475.5	1.65283
303.58	19475.5	0.76608
303.58	19475.5	0.770144
303.58	19475.5	0.767748
303.58	19475.5	0.585866
303.58	19475.5	0.746454
303.58	19475.5	0.589869
303.58	19475.5	0.707658
303.58	19475.5	0.525773
303.58	19475.5	4157.24
303.58	19475.5	4292.72
303.58	19475.5	77.0289
303.58	19475.5	0.65159
303.58	19475.5	0.522017
303.58	19475.5	0.577288
303.58	19475.5	4257.72
303.58	19475.5	0.573702
303.58	19475.5	7.59074e+11
303.58	19475.5	0.54701
303.58	19475.5	0.59965
303.58	19475.5	0.568875
303.58	19475.5	0.583123
303.58	19475.5	0.561268
303.58	19475.5	0.521949
303.58	19475.5	0.544776
303.58	19475.5	0.557234
303.58	19475.5	0.519714
303.58	19475.5	0.514988
303.58	19475.5	0.541523
281.84	19475.5	0.649825
281.84	19475.5	0.673376
281.84	19475.5	0.707013
281.84	19475.5	5248.83
281.84	19475.5	0.56542
281.84	19475.5	100.839
281.84	19475.5	0.689128
281.84	19475.5	102.486
281.84	19475.5	0.721361
281.84	19475.5	84.6378
281.84	19475.5	0.731726
281.84	19475.5	106.067
281.84	19475.5	0.679891
281.84	19475.5	864578
281.84	19475.5	0.564603
281.84	19475.5	0.771017
281.84	19475.5	114.5
281.84	19475.5	0.644866
281.84	19475.5	0.533663
281.84	19475.5	4239.71
281.84	19475.5	0.840932
281.84	19475.5	0.442774
281.84	19475.5	70.9732
281.84	19475.5	4.65197e+09
281.84	19475.5	65.8494
281.84	19475.5	67.0022
281.84	19475.5	67.047
281.84	19475.5	67.0554
262.4	19475.5	1.12463
262.4	19475.5	1.12186
262.4	19475.5	1.13497
262.4	19475.5	1.13307
262.4	19475.5	1.11349
262.4	19475.5	0.801609
262.4	19475.5	1.14421
262.4	19475.5	1.13425
262.4	19475.5	0.792324
262.4	19475.5	1.17989
262.4	19475.5	1.14316
262.4	19475.5	0.811027
262.4	19475.5	1.20378
262.4	19475.5	1.16179
262.4	19475.5	0.838147
262.4	19475.5	1.16702
262.4	19475.5	0.77021
262.4	19475.5	1.29046
262.4	19475.5	0.80383
262.4	19475.5	1.15515
262.4	19475.5	1.30229
262.4	19475.5	1.13675
262.4	19475.5	1.13599
325.54	19475.5	32.8273
325.54	19475.5	2.00776
325.54	19475.5	12.4453
325.54	19475.5	0.573393
326.36	19475.5	0.000725148
309.71	19475.5	0.471949
309.71	19475.5	0.483205
307.72	19475.5	0.501997
309.71	19475.5	0.571093
309.71	19475.5	0.701088
307.72	19475.5	0.803945
307.72	19475.5	0.783848
309.71	19475.5	1.33291
276.93	19475.5	0.0210445
276.93	19475.5	0.0901304
273.34	19475.5	0.433274
273.34	19475.5	0.330626
269.63	19475.5	0.00933232
273.34	19475.5	0.0263903
273.34	19475.5	0.0669015
273.34	19475.5	0.0317632
273.34	19475.5	0.113351
269.63	19475.5	0.0112086
269.63	19475.5	2.28246e+16
269.63	19475.5	6.83423e+22
269.63	19475.5	0.0115255
269.63	19475.5	0.0721455
269.63	19475.5	0.033352
269.63	19475.5	12666.2
269.63	19475.5	0.0242354
269.63	19475.5	0.0295106
269.63	19475.5	3.32802
269.63	19475.5	3.22908
269.63	19475.5	1.3738e+36
269.63	19475.5	3.00056e+06
269.63	19475.5	8.67277e+25
269.63	19475.5	3.37635e+19
269.63	19475.5	5.65144e+10
269.63	19475.5	5.27473e+13
269.63	19475.5	19688.8
269.63	19475.5	0.0399197
269.63	19475.5	0.00543046
264.91	19475.5	0.0203618
264.91	19475.5	0.0108024
264.91	19475.5	0.0138964
264.91	19475.5	0.0123878
264.91	19475.5	0.0344567
264.91	19475.5	38594.4
264.91	19475.5	4.52598e+10
264.91	19475.5	3.63858e+29
264.91	19475.5	1.95743e+85
264.91	19475.5	1.4018e+09
257.47	19475.5	0.00117594
257.47	19475.5	0.00106996
257.47	19475.5	0.00160604
257.47	19475.5	0.00434611
257.47	19475.5	0.00152241
257.47	19475.5	0.00349566
257.47	19475.5	0.00500716
257.47	19475.5	0.00722906
257.47	19475.5	0.00191145
257.47	19475.5	0.00564586
257.47	19475.5	0.00203023
257.47	19475.5	0.00488233
257.47	19475.5	0.00308189
257.47	19475.5	0.00754419
257.47	19475.5	0.00290646
257.47	19475.5	0.0127256
257.47	19475.5	0.00236834
257.47	19475.5	0.00276942
257.47	19475.5	0.00241317
257.47	19475.5	0.000951965
205.12	19475.5	0.503487
205.12	19475.5	0.743958
204.57	19475.5	0.839017
204.57	19475.5	0.501204
283.46	19475.5	136.795
283.46	19475.5	1.29096e+10
283.46	19475.5	0.46405
283.46	19475.5	1.75241e+13
283.46	19475.5	0.858418
283.46	19475.5	7.74765e+06
283.46	19475.5	0.802628
283.46	19475.5	2.21341e+23
283.46	19475.5	3.65651e+11
283.46	19475.5	2.11388e+07
283.46	19475.5	0.370609
283.46	19475.5	0.283575
283.46	19475.5	0.42536
283.46	19475.5	0.363611
283.46	19475.5	0.144292
271.52	19475.5	656.434
271.52	19475.5	0.633438
271.52	19475.5	0.70127
274.69	19475.5	2.01279
274.69	19475.5	0.78574
272.19	19475.5	1.13039e+07
272.19	19475.5	10420.7
275.3	19475.5	0.878914
275.3	19475.5	0.873936
275.3	19475.5	0.794241
275.3	19475.5	0.3719
275.3	19475.5	0.958706
273.46	19475.5	0.556938
273.46	19475.5	8.13149
273.46	19475.5	0.887724
273.46	19475.5	0.226449
273.46	19475.5	0.92019
273.46	19475.5	0.536806
273.38	19475.5	12.5008
272.67	19475.5	0.883235
272.67	19475.5	958200
272.67	19475.5	0.260913
272.67	19475.5	4.7647
271.82	19475.5	181987
271.82	19475.5	16347.1
261.08	19475.5	3.98417
261.08	19475.5	0.506272
261.08	19475.5	0.126032
261.08	19475.5	317.727
264.69	19475.5	1.08652
264.69	19475.5	1.11534
265.07	19475.5	1.11193
266.77	19475.5	1.23836e+54
266.77	19475.5	96.4859
266.77	19475.5	13523.3
266.77	19475.5	92.4922
266.77	19475.5	0.772027
268.51	19475.5	0.587921
268.51	19475.5	0.755036
268.51	19475.5	1.45015
269.46	19475.5	82.7439
271.72	19475.5	1.77748
271.72	19475.5	216.298
274.12	19475.5	0.209547
274.12	19475.5	0.167124
274.12	19475.5	0.897661
274.12	19475.5	29.9665
274.12	19475.5	0.923399
274.12	19475.5	14.064
276.11	19475.5	38.007
276.11	19475.5	144562
276.11	19475.5	498.983
276.11	19475.5	628.261
276.11	19475.5	13.6405
276.57	19475.5	0.168251
276.57	19475.5	0.551362
276.57	19475.5	194291
276.57	19475.5	0.976274
277.64	19475.5	356800
277.64	19475.5	5.95778e+06
277.64	19475.5	5.97808
281.6	19475.5	0.556394
281.6	19475.5	0.51141
270.68	19475.5	76.7415
277.64	19475.5	0.641071
270.68	19475.5	0.77134
270.68	19475.5	2.82019
241	19475.5	2.98735e+09
237.98	19475.5	0.82558
241	19475.5	1.8872
227.16	19475.5	7.4678
227.16	19475.5	59.6822
227.16	19475.5	3844.28
237.98	19475.5	0.868493
237.98	19475.5	2.94705e+06
227.16	19475.5	1546.34
227.16	19475.5	2.0496e+09
227.16	19475.5	1.12804e+09
227.16	19475.5	4260.2
227.16	19475.5	10201.6
227.16	19475.5	3445.61
230.65	19475.5	0.900827
230.65	19475.5	0.961492
227.16	19475.5	14.1097
227.16	19475.5	28.6315
227.16	19475.5	19252.4
230.65	19475.5	1.82843
227.16	19475.5	1.99831
227.16	19475.5	0.640824
303.95	19475.5	5.36706
303.95	19475.5	0.460563
303.95	19475.5	0.198519
303.95	19475.5	0.105664
304.12	19475.5	9.26009e-06
294.35	19475.5	0.102367
294.35	19475.5	0.106942
291.6	19475.5	0.360352
294.35	19475.5	0.146246
294.35	19475.5	0.221495
291.6	19475.5	0.27624
291.6	19475.5	0.289616
294.35	19475.5	0.60522
285.62	19475.5	0.000530412
285.62	19475.5	969102
279.05	19475.5	0.000286078
285.62	19475.5	15.8668
282.19	19475.5	0.00477215
282.19	19475.5	0.00168662
282.19	19475.5	0.00922472
282.19	19475.5	0.027883
282.19	19475.5	0.000573896
282.19	19475.5	0.0180612
279.05	19475.5	559965
279.05	19475.5	0.00383908
279.05	19475.5	0.00745842
279.05	19475.5	0.0205006
279.05	19475.5	0.0778798
279.05	19475.5	2.20758e+08
279.05	19475.5	0.000520891
279.05	19475.5	204.874
279.05	19475.5	7.51037e+39
279.05	19475.5	6.05047e+07
279.05	19475.5	0.00224802
279.05	19475.5	18189.8
279.05	19475.5	0.00704665
279.05	19475.5	4.51191e+08
279.05	19475.5	0.108574
279.05	19475.5	1.06399e+08
279.05	19475.5	0.887474
279.05	19475.5	2.43437e+09
279.05	19475.5	0.000855702
268.83	19475.5	0.000110632
268.83	19475.5	0.000218032
268.83	19475.5	0.000337995
268.83	19475.5	0.102024
268.83	19475.5	0.00186268
268.83	19475.5	0.00462419
268.83	19475.5	0.104824
268.83	19475.5	1.81144
268.83	19475.5	0.00126469
268.83	19475.5	8.56926e-05
262.2	19475.5	6.51704e-06
262.2	19475.5	9.434e-06
262.2	19475.5	1.9244e-05
262.2	19475.5	8.08274e-06
262.2	19475.5	4.2066e-05
262.2	19475.5	7.55942e-05
262.2	19475.5	0.000209801
262.2	19475.5	1.25399e-05
262.2	19475.5	8.30038e-05
262.2	19475.5	1.07565e-05
262.2	19475.5	7.79894e-05
262.2	19475.5	2.61678e-05
262.2	19475.5	3.46845e-05
262.2	19475.5	2.25016e-05
262.2	19475.5	4.22521e-05
262.2	19475.5	2.48917e-05
262.2	19475.5	2.36048e-05
262.2	19475.5	3.80223e-06
258.9	19475.5	0.0816725
257.74	19475.5	0.0570334
258.9	19475.5	0.448768
258.9	19475.5	0.0777051
257.74	19475.5	0.0638587
258.9	19475.5	0.021295
258.9	19475.5	0.0359481
258.51	19475.5	0.0243781
258.51	19475.5	0.0427026
258.9	19475.5	0.0586809
258.9	19475.5	0.0311451
258.9	19475.5	0.0403988
258.9	19475.5	0.133747
258.9	19475.5	0.0432244
257.74	19475.5	0.0536676
258.9	19475.5	0.0176298
258.9	19475.5	0.13352
257.74	19475.5	0.0397908
258.9	19475.5	0.0478912
257.74	19475.5	0.0901072
257.74	19475.5	0.0345443
257.74	19475.5	0.0387144
257.74	19475.5	0.294558
257.74	19475.5	0.0375991
258.9	19475.5	0.107229
258.9	19475.5	0.095059
257.74	19475.5	0.0798832
258.51	19475.5	0.0821982
258.51	19475.5	0.172194
258.9	19475.5	0.432846
257.74	19475.5	0.0900529
257.74	19475.5	0.0541521
258.9	19475.5	0.332224
257.74	19475.5	0.0498893
258.9	19475.5	0.0862343
257.74	19475.5	0.0790991
257.74	19475.5	0.0421146
257.74	19475.5	0.0490418
258.51	19475.5	0.0262271
258.51	19475.5	0.12119
258.51	19475.5	0.0327154
258.51	19475.5	0.0319984
258.51	19475.5	0.056878
258.51	19475.5	0.0607496
258.51	19475.5	0.0682872
252.36	19475.5	0.341491
252.36	19475.5	0.312805
252.36	19475.5	0.229059
252.36	19475.5	0.296281
252.36	19475.5	0.476468
252.36	19475.5	0.173972
254.48	19475.5	0.108182
254.48	19475.5	0.113254
254.48	19475.5	0.0945343
252.71	19475.5	0.183698
254.48	19475.5	0.104769
252.71	19475.5	0.172099
252.1	19475.5	0.220454
234.39	19475.5	0.188951
234.39	19475.5	0.142344
234.39	19475.5	0.0744399
234.39	19475.5	0.0754418
236.44	19475.5	0.163059
236.44	19475.5	0.154623
236.44	19475.5	0.730515
236.44	19475.5	0.287277
236.44	19475.5	0.372621
247.32	19475.5	0.697849
249.37	19475.5	0.719191
249.37	19475.5	0.761765
249.37	19475.5	0.658579
251.2	19475.5	1.73021
254.41	19475.5	0.47239
254.41	19475.5	0.50404
254.41	19475.5	0.480151
255.54	19475.5	0.372249
255.54	19475.5	1.6932
256.49	19475.5	1.58149
256.49	19475.5	9.54996
256.49	19475.5	9.68621
259.04	19475.5	8623.21
259.04	19475.5	3.12849
260.2	19475.5	3.48549e+07
260.2	19475.5	0.25992
260.2	19475.5	428.766
260.2	19475.5	1.55527e+07
260.2	19475.5	1.73283
260.2	19475.5	21.2166
260.2	19475.5	3.99073e+08
260.2	19475.5	65157.7
260.2	19475.5	115.644
260.2	19475.5	8.82967
260.2	19475.5	14.3369
260.2	19475.5	0.560311
260.2	19475.5	0.195665
260.2	19475.5	0.130062
260.2	19475.5	0.035421
258.44	19475.5	0.133987
258.44	19475.5	0.0759622
260.33	19475.5	0.046832
260.33	19475.5	0.227969
261.79	19475.5	0.609285
263.15	19475.5	0.430177
241.2	19475.5	148923
241.2	19475.5	0.226544
237.61	19475.5	1.02438e+11
241.27	19475.5	0.501824
237.61	19475.5	108.191
237.61	19475.5	390.3
237.61	19475.5	0.620908
237.61	19475.5	2.88983
237.61	19475.5	99.7277
254.16	19475.5	1.59544
252.2	19475.5	2.01948
252.2	19475.5	2.81531
254.16	19475.5	97.5842
253.88	19475.5	5.75218e+21
254.16	19475.5	0.0054695
254.16	19475.5	0.00709561
254.16	19475.5	3.0794e+39
254.16	19475.5	0.0222556
254.16	19475.5	1.38258e+12
254.16	19475.5	1.83445e+20
243.39	19475.5	0.00875948
242.35	19475.5	0.0688711
217.62	19475.5	1.31051
217.62	19475.5	1.18688
217.62	19475.5	1.34196
217.62	19475.5	1.14326
217.62	19475.5	1.00817
217.62	19475.5	1.09722
217.62	19475.5	0.917298
217.62	19475.5	0.908522
217.62	19475.5	19.5032
217.62	19475.5	7.16738
217.62	19475.5	1.03969
217.62	19475.5	1.34008
217.62	19475.5	1.35002
217.62	19475.5	1.26524
217.62	19475.5	2.68662
217.62	19475.5	0.839735
217.62	19475.5	1.04062
217.62	19475.5	1.0645
217.62	19475.5	1.0645
217.62	19475.5	6.41815e+29
217.62	19475.5	0.6691
217.62	19475.5	0.670847
219.96	19475.5	5.83706
219.96	19475.5	0.841194
219.96	19475.5	0.709024
219.96	19475.5	2.16853
219.96	19475.5	2.32396
219.96	19475.5	3.13627
219.96	19475.5	3.7513
218.88	19475.5	0.87369
218.88	19475.5	1.08217
218.7	19475.5	0.784059
218.7	19475.5	1.18951
218.07	19475.5	0.882346
218.07	19475.5	0.888077
212.09	19475.5	1.46845
212.09	19475.5	1.338
211.33	19475.5	1.27947
211.33	19475.5	1.03719
210.28	19475.5	6.76353
210.28	19475.5	22.7349
210.28	19475.5	7.12684
210.28	19475.5	0.703433
187.05	19475.5	0.678391
184.94	19475.5	0.835574
185.04	19475.5	0.918793
185.04	19475.5	19.9511
185.04	19475.5	16.2892
185.04	19475.5	2.44034
185.04	19475.5	0.742493
185.04	19475.5	1.15246
185.04	19475.5	1.2417
182.66	19475.5	0.750357
184.87	19475.5	1.22196
184.87	19475.5	1.21632
184.87	19475.5	1.23255
182.66	19475.5	1.06807
184.87	19475.5	1.22643
182.66	19475.5	0.972538
182.66	19475.5	0.876504
182.66	19475.5	0.997845
182.66	19475.5	0.761569
182.66	19475.5	2.87653
184.87	19475.5	1.22585
183.97	19475.5	1.14051
183.97	19475.5	1.25514
182.66	19475.5	1.09061
182.66	19475.5	1.06589
183.97	19475.5	1.21446
183.97	19475.5	1.15199
182.66	19475.5	2.89417
182.66	19475.5	0.923378
182.66	19475.5	1.18273
182.66	19475.5	0.936408
183.97	19475.5	1.25272
182.66	19475.5	1.15976
182.66	19475.5	1.23965
182.66	19475.5	1.26596
183.97	19475.5	1.30017
182.66	19475.5	1.13374
187.2	19475.5	1.34125
187.2	19475.5	1.23244
187.2	19475.5	1.23245
187.2	19475.5	1.26844
187.2	19475.5	1.23476
188.96	19475.5	1.28969
188.96	19475.5	1.28821
188.96	19475.5	1.29782
188.96	19475.5	1.32044
188.96	19475.5	1.34229
187.2	19475.5	1.34219
232.54	19475.5	1.73933
232.54	19475.5	1.73824
232.54	19475.5	1.73679
232.54	19475.5	1.89074
232.54	19475.5	1.90845
232.54	19475.5	1.94161
232.54	19475.5	1.93418
234.5	19475.5	2.01642
234.5	19475.5	2.05887
234.5	19475.5	1.91466
234.5	19475.5	1.93684
234.5	19475.5	1.93164
234.5	19475.5	1.88412
231.79	19475.5	1.91957
231.79	19475.5	1.7038
231.79	19475.5	1.88807
231.79	19475.5	1.90741
231.79	19475.5	1.88598
231.79	19475.5	1.9088
226.96	19475.5	1.62844
227.15	19475.5	1.59439
227.15	19475.5	1.75222
227.15	19475.5	1.59973
226.96	19475.5	1.26449
226.96	19475.5	1.16002
226.96	19475.5	1.53424
226.96	19475.5	1.59865
226.96	19475.5	1.43739
226.96	19475.5	1.30709
226.49	19475.5	1.81068
224.14	19475.5	1.7808
224.14	19475.5	1.7813
225.44	19475.5	1.75209
222.08	19475.5	1.7691
190.83	19475.5	1.21921
190.83	19475.5	0.472692
190.83	19475.5	3.57367
190.83	19475.5	3.52478
190.83	19475.5	0.562142
190.83	19475.5	0.473316
190.83	19475.5	0.781735
190.83	19475.5	0.344005
190.83	19475.5	0.467679
190.5	19475.5	0.44426
190.83	19475.5	0.446852
190.83	19475.5	9.2357
190.83	19475.5	3.6274
190.18	19475.5	0.361183
190.18	19475.5	0.409268
190.5	19475.5	1.28289
190.5	19475.5	0.387245
190.5	19475.5	0.364682
190.5	19475.5	0.398075
190.5	19475.5	0.465202
190.83	19475.5	0.872995
190.5	19475.5	0.54514
190.5	19475.5	0.516669
190.5	19475.5	0.472314
176.82	19475.5	0.623049
176.82	19475.5	0.60469
178.05	19475.5	0.718953
176.82	19475.5	0.628364
178.05	19475.5	0.705304
177.99	19475.5	0.762495
273.41	19475.5	0.00748335
273.41	19475.5	0.0956404
273.41	19475.5	143.297
273.41	19475.5	1.818e+06
273.41	19475.5	59.0233
273.41	19475.5	1.38074e+07
273.41	19475.5	6.56725e+21
273.41	19475.5	2314.29
273.41	19475.5	2601.66
273.41	19475.5	0.131334
273.41	19475.5	20.4763
273.41	19475.5	0.521468
273.41	19475.5	0.13539
273.41	19475.5	0.0347118
273.41	19475.5	0.449217
273.41	19475.5	91.3292
273.41	19475.5	0.0121582
273.41	19475.5	0.00716359
273.41	19475.5	0.0196915
273.41	19475.5	4.91068e+09
273.41	19475.5	498413
273.41	19475.5	0.00535544
273.41	19475.5	0.11461
273.41	19475.5	0.469812
273.41	19475.5	70.1095
273.41	19475.5	0.0142539
273.41	19475.5	0.31466
273.41	19475.5	5.37905e-05
273.41	19475.5	5.3477e-05
258.99	19475.5	0.13052
258.99	19475.5	181.47
258.99	19475.5	5.72344
258.99	19475.5	0.2271
259.21	19475.5	0.00652652
259.21	19475.5	21373.4
259.21	19475.5	0.0120206
259.21	19475.5	11.2939
259.21	19475.5	0.00950785
259.55	19475.5	131.241
259.55	19475.5	0.0089953
259.55	19475.5	1.3449e+16
259.55	19475.5	13.7242
259.82	19475.5	0.0177021
259.82	19475.5	0.0461051
259.82	19475.5	0.00126204
262.09	19475.5	0.167814
262.09	19475.5	0.0774514
262.09	19475.5	18.108
262.09	19475.5	0.315293
263.42	19475.5	18.0449
264.16	19475.5	0.156663
264.16	19475.5	25.1569
264.16	19475.5	0.0996585
264.16	19475.5	1201.08
264.16	19475.5	193.44
265.48	19475.5	5.26486e+08
265.48	19475.5	0.00038608
266.28	19475.5	0.0292694
266.28	19475.5	429399
266.28	19475.5	0.0021197
266.28	19475.5	2.4894
267.38	19475.5	0.00288097
267.38	19475.5	305.876
267.38	19475.5	0.0121669
267.38	19475.5	0.0374056
267.38	19475.5	0.00666928
267.38	19475.5	1.14879e+17
267.38	19475.5	0.0134617
267.38	19475.5	0.000162629
267.38	19475.5	0.0107809
267.38	19475.5	3792.2
267.38	19475.5	0.0130163
267.38	19475.5	0.199609
267.38	19475.5	0.00364055
267.38	19475.5	0.181294
267.38	19475.5	0.00102902
267.38	19475.5	0.0157988
268.56	19475.5	0.000157731
248.39	19475.5	1.95773
248.39	19475.5	0.00775619
248.39	19475.5	0.118289
248.39	19475.5	0.0298102
248.39	19475.5	1.89858
243.8	19475.5	19.6327
245.85	19475.5	0.115043
245.85	19475.5	0.0766454
245.85	19475.5	0.17498
245.85	19475.5	0.115321
243.8	19475.5	4.63415
243.8	19475.5	0.51967
243.8	19475.5	368825
243.8	19475.5	818.863
243.8	19475.5	40.3476
245.85	19475.5	0.0967539
243.8	19475.5	1.82267e+10
242.46	19475.5	0.314022
242.46	19475.5	0.367604
243.16	19475.5	0.0944549
243.16	19475.5	0.0857496
243.16	19475.5	0.059537
243.16	19475.5	0.0993818
243.16	19475.5	15022.4
243.16	19475.5	0.64557
244.13	19475.5	0.131281
244.13	19475.5	0.262583
244.13	19475.5	0.0876898
244.13	19475.5	3.62657
244.13	19475.5	0.171036
244.13	19475.5	12925.1
256.12	19475.5	0.094282
256.12	19475.5	0.121222
256.12	19475.5	0.13323
256.12	19475.5	0.00322577
256.12	19475.5	0.121711
256.12	19475.5	0.00383299
256.12	19475.5	0.00354252
256.12	19475.5	0.102373
256.12	19475.5	0.0919125
256.12	19475.5	0.26689
256.12	19475.5	0.211328
256.12	19475.5	0.418875
256.12	19475.5	0.109629
256.12	19475.5	7.90893
264.36	19475.5	0.00271279
264.36	19475.5	0.0112292
264.36	19475.5	0.00857078
256.12	19475.5	0.313289
264.36	19475.5	0.00377649
264.36	19475.5	0.0728028
256.12	19475.5	0.31321
272.77	19475.5	0.167164
214.97	19475.5	0.0156819
213.26	19475.5	0.00201366
213.26	19475.5	0.00100899
214.97	19475.5	0.000947231
214.97	19475.5	1.59393e-05
214.97	19475.5	1.09053e-05
213.26	19475.5	1.42398e+07
214.97	19475.5	0.000194524
214.97	19475.5	9.0709
214.97	19475.5	0.000791986
261.88	19475.5	0.00712951
261.88	19475.5	0.00534858
261.88	19475.5	0.0028931
261.88	19475.5	0.00401035
261.88	19475.5	0.0202212
261.88	19475.5	0.00201504
260.17	19475.5	0.000265152
260.17	19475.5	0.000158043
261.33	19475.5	0.00117964
260.17	19475.5	0.000295472
261.21	19475.5	0.0023379
408.17	19475.5	59.7899
408.17	19475.5	0.256523
408.17	19475.5	30985.1
408.17	19475.5	0.0395134
408.17	19475.5	0.0156304
408.17	19475.5	4627.43
408.17	19475.5	7849.12
408.17	19475.5	3.24107e+09
408.17	19475.5	3028.63
408.17	19475.5	0.00717906
408.17	19475.5	0.573724
408.17	19475.5	18.8626
408.17	19475.5	4.08468
408.17	19475.5	2.53243e+08
408.17	19475.5	2.64244e+08
408.17	19475.5	9.96482e+07
408.17	19475.5	0.024571
408.17	19475.5	1.73359
408.17	19475.5	0.0260044
408.17	19475.5	0.0159244
408.17	19475.5	0.00510117
408.17	19475.5	0.013202
408.17	19475.5	0.00891128
408.17	19475.5	0.00563389
408.17	19475.5	73.6255
408.17	19475.5	0.0098925
408.17	19475.5	0.0123659
408.17	19475.5	0.00913022
408.17	19475.5	0.00085729
408.17	19475.5	0.01055
408.17	19475.5	0.00110456
408.17	19475.5	0.000402426
408.17	19475.5	0.00889293
408.17	19475.5	0.0010443
408.17	19475.5	0.00597506
408.17	19475.5	0.00229327
408.17	19475.5	0.0307729
381.86	19475.5	0.051876
381.86	19475.5	0.0819518
381.86	19475.5	0.0112004
381.86	19475.5	0.0586926
381.32	19475.5	6.97027
368.35	19475.5	4.08656e+06
368.35	19475.5	4359.56
366.62	19475.5	3.91617e+06
366.62	19475.5	4.43042
366.62	19475.5	0.0633214
365.37	19475.5	37.1237
365.37	19475.5	42.4094
365.37	19475.5	0.0848261
363.45	19475.5	0.0454299
336.9	19475.5	1.39193e+16
336.9	19475.5	0.382865
326.81	19475.5	0.270553
326.81	19475.5	0.0641728
326.81	19475.5	0.156204
326.81	19475.5	0.153324
326.81	19475.5	0.142594
326.81	19475.5	6.62148e+06
326.81	19475.5	0.556576
326.81	19475.5	0.119425
326.81	19475.5	1.74184e+12
326.81	19475.5	0.165685
326.81	19475.5	0.197599
326.81	19475.5	0.0327172
326.81	19475.5	3.15902
326.81	19475.5	0.155671
326.81	19475.5	0.165695
326.81	19475.5	0.129859
333.73	19475.5	0.0643895
333.73	19475.5	0.247191
333.73	19475.5	0.220867
336.36	19475.5	0.260908
336.36	19475.5	14644.5
336.36	19475.5	6.3786
336.36	19475.5	0.282306
336.36	19475.5	0.252769
336.36	19475.5	0.943499
336.36	19475.5	0.374908
336.36	19475.5	0.295216
336.36	19475.5	0.296662
336.36	19475.5	0.194692
336.36	19475.5	0.407196
336.36	19475.5	0.476639
336.36	19475.5	1.35072
353.04	19475.5	0.267698
353.04	19475.5	0.137407
353.04	19475.5	0.307416
353.04	19475.5	0.0235245
353.04	19475.5	0.171347
353.04	19475.5	0.00837361
353.04	19475.5	0.00676353
353.04	19475.5	0.00956755
353.04	19475.5	0.00858311
353.04	19475.5	0.0329808
353.04	19475.5	0.22421
353.04	19475.5	0.183273
353.04	19475.5	0.212845
353.04	19475.5	0.240169
353.04	19475.5	0.139489
353.04	19475.5	0.191386
283.11	19475.5	2.96636e-05
283.11	19475.5	1.44359e-05
283.11	19475.5	7.00044e-06
283.11	19475.5	1.89316e-05
283.11	19475.5	0.155783
283.11	19475.5	1.67121e-05
276.81	19475.5	0.407908
276.81	19475.5	0.397012
276.81	19475.5	0.329388
276.81	19475.5	0.414295
276.81	19475.5	0.424573
276.81	19475.5	0.428952
228.22	19475.5	0.152297
228.22	19475.5	0.592914
228.22	19475.5	0.700105
228.22	19475.5	0.550753
228.22	19475.5	0.619497
228.22	19475.5	0.652497
218.7	19475.5	0.0885903
218.7	19475.5	0.101467
218.7	19475.5	0.105245
217.72	19475.5	0.09227
218.7	19475.5	0.0916797
218.7	19475.5	0.112207
218.7	19475.5	0.107872
218.7	19475.5	0.117242
218.7	19475.5	0.321095
217.72	19475.5	0.109219
218.7	19475.5	0.0876422
217.72	19475.5	0.0911382
218.7	19475.5	0.0975236
217.72	19475.5	0.0958633
218.7	19475.5	0.0878243
182.09	19475.5	0.279656
182.09	19475.5	0.268923
182.09	19475.5	0.298799
183.73	19475.5	0.380062
183.73	19475.5	0.36328
183.11	19475.5	0.435287
173.05	19475.5	0.103676
173.05	19475.5	0.103308
173.05	19475.5	0.0938416
173.05	19475.5	0.0856656
173.05	19475.5	0.0943321
173.05	19475.5	0.0968749
173.05	19475.5	0.0953322
172.76	19475.5	1.12842
172.76	19475.5	0.166098
172.76	19475.5	1.2234
172.76	19475.5	0.183985
172.76	19475.5	0.485291
172.76	19475.5	0.17751
172.76	19475.5	0.170111
172.76	19475.5	0.486268
172.76	19475.5	0.174653
172.76	19475.5	0.176971
175.54	19475.5	4.01276
175.54	19475.5	0.315981
175.54	19475.5	1.8356
175.54	19475.5	0.342363
175.54	19475.5	0.458421
175.54	19475.5	0.295399
175.54	19475.5	0.22449
175.54	19475.5	7635.34
175.54	19475.5	0.231328
175.54	19475.5	8.74226
175.54	19475.5	1.71243
175.54	19475.5	0.908312
175.54	19475.5	0.583471
175.54	19475.5	0.143727
175.54	19475.5	0.196627
175.54	19475.5	0.241934
175.54	19475.5	0.232824
175.54	19475.5	0.140172
175.54	19475.5	0.149378
175.54	19475.5	0.0999724
175.54	19475.5	0.13186
175.54	19475.5	0.202261
175.54	19475.5	0.0903227
175.54	19475.5	0.08003
175.54	19475.5	0.216745
175.54	19475.5	0.080769
175.54	19475.5	0.0648563
175.54	19475.5	0.0719464
175.54	19475.5	0.185084
175.54	19475.5	0.0644433
175.54	19475.5	1.22683
164.66	19475.5	0.204818
164.66	19475.5	0.584604
164.66	19475.5	0.118123
164.63	19475.5	0.491818
164.63	19475.5	0.740064
169.8	19475.5	61.2585
169.8	19475.5	0.287268
169.1	19475.5	61510.4
169.1	19475.5	0.151
169.1	19475.5	1.7549
169	19475.5	10.0636
169	19475.5	0.117376
169	19475.5	0.10026
169.14	19475.5	0.103746
170.44	19475.5	7.45684e+47
161.71	19475.5	0.220322
161.71	19475.5	0.184751
161.71	19475.5	0.286997
161.71	19475.5	0.289911
161.71	19475.5	0.276986
161.71	19475.5	0.233362
161.71	19475.5	0.339033
161.71	19475.5	0.177398
161.71	19475.5	0.311062
161.71	19475.5	0.350516
161.71	19475.5	0.152488
161.71	19475.5	0.20343
161.71	19475.5	0.321635
161.71	19475.5	0.343103
161.71	19475.5	0.862313
168.94	19475.5	0.326591
168.94	19475.5	0.433012
168.94	19475.5	0.459602
173.97	19475.5	0.447009
173.97	19475.5	0.444774
173.97	19475.5	0.487402
173.97	19475.5	0.463947
173.97	19475.5	0.508481
173.97	19475.5	0.444352
173.97	19475.5	0.518191
173.97	19475.5	0.484861
173.97	19475.5	0.477424
173.97	19475.5	0.440803
173.97	19475.5	0.535112
173.97	19475.5	0.5835
173.97	19475.5	0.578149
201.61	19475.5	0.447041
201.61	19475.5	0.340881
201.61	19475.5	0.480535
201.61	19475.5	0.158107
201.61	19475.5	0.393757
201.61	19475.5	0.0962031
201.61	19475.5	0.107184
201.61	19475.5	0.108257
201.61	19475.5	0.102927
201.61	19475.5	0.176172
201.61	19475.5	0.441206
201.61	19475.5	1.18811
201.61	19475.5	0.693007
201.61	19475.5	2.17308
201.61	19475.5	0.987416
201.61	19475.5	0.417558
184.04	19475.5	0.385731
184.04	19475.5	0.0874342
184.04	19475.5	0.441752
184.04	19475.5	0.346118
184.04	19475.5	0.385953
184.04	19475.5	0.40893
174.72	19475.5	0.082138
174.93	19475.5	0.0312409
174.93	19475.5	5.99188
174.93	19475.5	0.0935199
174.72	19475.5	0.0366835
174.72	19475.5	0.692126
174.72	19475.5	0.0274789
174.93	19475.5	0.0994538
174.72	19475.5	0.250031
174.72	19475.5	0.0504668
174.72	19475.5	0.0535945
174.72	19475.5	0.247637
180.43	19475.5	0.157865
178.09	19475.5	0.107719
373.65	19475.5	0.216535
373.65	19475.5	0.324143
373.65	19475.5	0.260105
373.65	19475.5	0.357739
373.65	19475.5	0.181113
373.65	19475.5	0.299023
373.65	19475.5	0.215848
373.65	19475.5	0.217724
373.65	19475.5	0.105495
373.65	19475.5	0.151554
373.65	19475.5	0.0912717
373.65	19475.5	0.170277
373.65	19475.5	0.0845259
373.65	19475.5	0.109261
373.65	19475.5	0.152357
373.65	19475.5	0.107613
373.65	19475.5	0.20953
373.65	19475.5	0.0993355
373.65	19475.5	0.186622
373.65	19475.5	0.0610701
373.65	19475.5	0.0934294
373.65	19475.5	0.61057
373.65	19475.5	0.157322
373.65	19475.5	0.0535714
373.65	19475.5	0.168182
373.65	19475.5	0.114164
373.65	19475.5	0.0403385
373.65	19475.5	0.0246489
373.65	19475.5	0.13658
373.65	19475.5	0.0402968
373.65	19475.5	0.0350781
373.65	19475.5	0.0282714
358.17	19475.5	0.298992
358.17	19475.5	0.281561
358.17	19475.5	2.63206
358.04	19475.5	0.339952
358.04	19475.5	0.0789571
369.06	19475.5	73245
369.06	19475.5	3.95399e+06
369.89	19475.5	806.976
369.89	19475.5	2.52501
369.89	19475.5	56.334
369.3	19475.5	92.8939
369.3	19475.5	1.4839
369.3	19475.5	484.563
369.36	19475.5	11.2215
347.41	19475.5	3.62933e+17
324.85	19475.5	0.274353
324.85	19475.5	0.193825
324.85	19475.5	0.389504
324.85	19475.5	0.393813
324.85	19475.5	2.69465
324.85	19475.5	0.264925
324.85	19475.5	0.49174
324.85	19475.5	1.32797
324.85	19475.5	0.847305
324.85	19475.5	0.410606
324.85	19475.5	1.32252
324.85	19475.5	0.123201
324.85	19475.5	0.195992
324.85	19475.5	0.408406
324.85	19475.5	0.439693
324.85	19475.5	0.386721
350.43	19475.5	0.813621
350.43	19475.5	0.544882
350.43	19475.5	0.911498
350.43	19475.5	0.151968
350.43	19475.5	0.666662
350.43	19475.5	0.093292
350.43	19475.5	0.101692
350.43	19475.5	0.103912
350.43	19475.5	0.100049
350.43	19475.5	0.535281
350.43	19475.5	0.761838
350.43	19475.5	0.747358
350.43	19475.5	5.37034
350.43	19475.5	3421.3
350.43	19475.5	30.6009
350.43	19475.5	1.93287
179.52	19475.5	0.838375
179.52	19475.5	0.94545
179.52	19475.5	0.886365
179.52	19475.5	0.967998
179.52	19475.5	0.801332
179.52	19475.5	0.932973
179.52	19475.5	0.864029
179.52	19475.5	0.885586
179.52	19475.5	0.726535
179.52	19475.5	0.781757
179.52	19475.5	0.878245
179.52	19475.5	0.736256
179.52	19475.5	0.786105
179.52	19475.5	0.848682
179.52	19475.5	0.832433
179.52	19475.5	0.881989
179.52	19475.5	0.761816
179.52	19475.5	0.873345
179.52	19475.5	0.70133
179.52	19475.5	0.774828
179.52	19475.5	0.7459
179.52	19475.5	0.840419
179.52	19475.5	0.679396
179.52	19475.5	0.856154
179.52	19475.5	0.657935
179.52	19475.5	0.661958
179.52	19475.5	0.620287
179.52	19475.5	0.641866
179.52	19475.5	0.830183
[truncated: 5,416 more rows]

## Sheet: Fig3b-raw
predictor:distance_from_open_sea	predictor:offshore_stickleback	predictor:wave_exposure	predictor:fishing	predictor:top_predators	predictor:temperature	predictor:connectivity	random_effect:year	response:predatory_fish_densities
35687	0.058877	770	44.6712	1892.97	312.53	169085	2002	0
35661.6	0.058877	840	44.6712	1892.97	312.53	169361	2002	11
35601.7	0.0588652	907	44.6712	1892.97	312.53	169605	2002	0
35707.8	0.058877	742	44.6712	1892.97	312.53	168814	2002	0
35710.7	0.058877	760	44.6712	1892.97	312.53	168944	2002	0
35606.2	0.0588652	884	44.6712	1892.97	312.53	169768	2002	22
35660.9	0.058877	823	44.6712	1892.97	312.53	169486	2002	0
35606.4	0.058877	806	44.6712	1892.97	312.53	169868	2002	0
35673.1	0.058877	800	44.6712	1892.97	312.53	169492	2002	18
35620.1	0.058877	824	44.6712	1892.97	312.53	169946	2002	11
35663.5	0.058877	692	44.6712	1892.97	312.53	169647	2002	7
35634.4	0.058877	795	44.6712	1892.97	312.53	169994	2002	0
35546.4	0.058877	887	44.6712	1892.97	312.53	170562	2002	66
35604.2	0.058877	893	44.6712	1892.97	312.53	170477	2002	22
35554.2	0.058877	1097	44.6712	1892.97	312.53	170801	2002	15
19099.2	0.102067	1391	155.919	347.356	303.06	190138	2002	0
19119.8	0.102083	1212	155.919	347.356	303.06	190177	2002	0
19085.2	0.102067	1482	155.919	347.356	303.06	190007	2002	0
19060.6	0.102067	1646	155.919	347.356	303.06	190027	2002	0
19151.1	0.102083	1347	155.919	347.356	303.06	190423	2002	0
19022.2	0.102067	1683	155.919	347.356	303.06	190608	2002	0
19098.1	0.102067	1580	155.919	347.356	303.06	190458	2002	0
19093.2	0.102067	1562	155.919	347.356	303.06	190455	2002	0
19162.8	0.102083	1496	155.919	347.356	303.06	190605	2002	0
19125.1	0.102067	1470	155.919	347.356	303.06	190309	2002	0
19122.1	0.102067	1486	155.919	347.356	303.06	190488	2002	0
19140.4	0.102083	1209	155.919	347.356	303.06	190743	2002	0
19165.9	0.102083	1344	155.919	347.356	303.06	190550	2002	0
19177.2	0.102083	1307	155.919	347.356	303.06	190890	2002	0
28809.6	0.0939089	722	46.6382	1565.1	314.2	142521	2002	22
28794.9	0.0939089	736	46.6382	1565.1	314.2	142096	2002	188
28793.6	0.0939089	753	46.6382	1565.1	314.2	141479	2002	33
28768.3	0.0939089	738	46.6382	1565.1	314.2	140638	2002	0
28758.4	0.0939089	809	46.6382	1565.1	314.2	141661	2002	343
28757.3	0.0939089	829	46.6382	1565.1	314.2	142185	2002	0
28750.3	0.0939089	825	46.6382	1565.1	314.2	140934	2002	0
28724.8	0.0939089	877	46.6382	1565.1	314.2	141909	2002	55
28726.9	0.0939089	876	46.6382	1565.1	314.2	142119	2002	22
28720.4	0.0939089	819	46.6382	1565.1	314.2	140611	2002	11
28711.4	0.0939089	871	46.6382	1565.1	314.2	140875	2002	0
28668.7	0.0939089	1066	46.6382	1565.1	314.2	141736	2002	22
28665.3	0.0939089	1037	46.6382	1565.1	314.2	141167	2002	0
28659.9	0.0939089	976	46.6382	1565.1	314.2	142080	2002	0
27351.9	0.0588532	678	31.9088	1136.88	305.45	193733	2002	0
27317.2	0.0588532	833	31.9088	1136.88	305.45	193426	2002	0
27345.5	0.0588652	876	31.9088	1136.88	305.45	193123	2002	11
27368.2	0.0588532	921	31.9088	1136.88	305.45	193241	2002	0
27420.2	0.0588532	881	31.9088	1195.15	305.45	192995	2002	0
27531.4	0.0588532	314	31.9088	1195.15	305.45	192835	2002	0
27394.4	0.0588652	918	31.9088	1195.15	305.45	192866	2002	11
27415.9	0.0588652	998	31.9088	1195.15	305.45	192947	2002	0
27471.4	0.0588532	872	31.9088	1195.15	305.45	192697	2002	0
27473.6	0.0588652	1002	31.9088	1195.15	305.45	192559	2002	0
27342.4	0.0588652	744	31.9088	1195.15	305.45	192475	2002	0
27298.2	0.0588652	946	31.9088	1195.15	305.45	192559	2002	0
27298.9	0.0588652	924	31.9088	1195.15	305.45	192345	2002	0
27226.4	0.0588652	862	31.9088	1186.92	305.45	192426	2002	11
27353.2	0.0588652	625	31.9088	1186.92	305.45	192169	2002	0
27295.1	0.0588652	896	31.9088	1186.92	305.45	192072	2002	0
27330	0.0588652	768	31.9088	1186.92	305.45	192093	2002	33
27322.4	0.0588652	884	31.9088	1186.92	305.45	191996	2002	0
27357.6	0.0588652	636	31.9088	1186.92	305.45	191864	2002	0
27339.2	0.0588652	829	31.9088	1186.92	305.45	191757	2002	0
27337	0.0588652	825	31.9088	1186.92	305.45	191848	2002	0
27411.3	0.0588652	629	31.9088	1186.92	305.45	191228	2002	0
25202.3	0.058817	1094	31.9088	886.255	305.45	187097	2002	0
25204.7	0.058817	976	31.9088	886.255	305.45	186514	2002	44
25182.2	0.058817	1135	31.9088	886.255	305.45	186847	2002	11
25112.3	0.058817	1277	31.9088	886.255	305.45	186131	2002	0
25102.9	0.058817	1171	31.9088	886.255	305.45	185977	2002	0
25093.5	0.058817	982	31.9088	886.255	305.45	185559	2002	88
25041.7	0.0588291	1316	31.9088	886.255	305.45	185149	2002	0
24982.5	0.0588291	1524	31.9088	886.255	305.45	184757	2002	11
24931.9	0.0588291	1462	31.9088	1102.39	305.45	184245	2002	55
24946.9	0.0588291	1336	31.9088	886.255	305.45	184431	2002	0
24961	0.0588291	944	31.9088	886.255	305.45	184337	2002	44
24920.4	0.0588291	1543	31.9088	1102.39	305.45	184056	2002	33
24861	0.0588291	1711	31.9088	1102.39	305.45	183695	2002	11
24853.4	0.0588291	1721	31.9088	1102.39	305.45	183635	2002	11
24818.6	0.0588532	1659	31.9088	1102.39	305.45	183301	2002	44
24776.9	0.0588532	1656	31.9088	1102.39	305.45	182839	2002	33
24762.4	0.0588532	1616	31.9088	1102.39	305.45	182725	2002	0
24731.5	0.0588532	1568	31.9088	1102.39	305.45	182319	2002	0
24710.1	0.0588532	1295	31.9088	1102.39	305.45	181805	2002	0
24715.6	0.0588532	1807	31.9088	1102.39	305.45	182128	2002	88
24706.7	0.0588532	1570	31.9088	1159.6	305.45	181825	2002	29
24592.3	0.0588652	2000	31.9088	1159.32	305.45	179537	2002	74
24547.8	0.0588652	2511	31.9088	1159.32	305.45	178802	2002	7
5415.38	0.0593704	1065	31.8876	737.02	313.31	48431.4	2003	0
5215.95	0.059295	1414	31.8876	737.02	313.31	49204.1	2003	0
4978.93	0.059222	1440	31.8876	737.02	316.93	50300.7	2003	0
5214.77	0.059295	1107	31.8876	737.02	313.31	48958.6	2003	0
4908.78	0.0592042	1495	31.8876	737.02	316.93	50429.7	2003	60
4796.43	0.0591514	1468	31.8876	737.02	316.93	50791.7	2003	0
4739.3	0.0591343	1316	31.8876	732.098	316.93	51266.5	2003	0
4853.26	0.0591689	1538	31.8876	737.02	316.93	50429.7	2003	0
4929.12	0.0592042	1339	31.8876	737.02	313.31	50104	2003	0
4709.73	0.0591343	1267	31.8876	737.02	316.93	50774.5	2003	0
5835.54	0.0366063	424	24.1282	1914.44	343.42	203380	2003	0
5835.54	0.0366063	279	24.1282	1914.44	343.42	203400	2003	0
5829.93	0.0366063	268	24.1282	1914.44	343.42	203422	2003	0
5836.01	0.0366063	272	24.1282	1914.44	343.42	203598	2003	0
5744.18	0.0366063	335	24.1282	1914.44	343.42	203544	2003	0
5751.82	0.0366063	449	24.1282	1914.44	343.42	203657	2003	0
5738.96	0.0366063	440	24.1282	1914.44	343.42	203682	2003	0
5757.28	0.0366554	438	24.1282	1914.44	343.42	203532	2003	0
5777.25	0.0366554	428	24.1282	1914.44	343.42	203404	2003	0
5780.3	0.0366554	409	24.1282	1914.44	343.42	203272	2003	0
5645.49	0.0366063	425	24.1282	1914.44	343.42	203811	2003	0
5638.42	0.0366063	425	24.1282	1914.44	343.42	203696	2003	0
5650.94	0.0366554	461	24.1282	1914.44	343.42	203558	2003	0
3964.47	0.0590834	550	31.8876	735.037	313.31	50798.8	2003	0
5670.27	0.0366554	450	24.1282	1914.44	343.42	203653	2003	0
3897.96	0.0590834	661	30.3186	735.037	313.31	50599	2003	0
3935.34	0.0590834	650	30.3186	735.037	313.31	50798.8	2003	0
5090.46	0.0364092	1309	24.1282	1824.6	343.42	204069	2003	0
5083.79	0.0364092	1371	24.1282	1824.6	343.42	204146	2003	0
5070.87	0.0364586	1366	24.1282	1824.6	343.42	203956	2003	0
5066.86	0.0364586	1497	24.1282	1824.6	343.42	203966	2003	0
5125.41	0.0364833	1097	24.1282	1824.6	343.42	204698	2003	0
5224.39	0.0364833	529	24.1282	1824.6	343.42	204678	2003	0
5112.19	0.0364833	996	24.1282	1824.6	343.42	204536	2003	0
5033.4	0.0364586	1505	24.1282	1824.6	343.42	203669	2003	0
5207.24	0.0364833	564	24.1282	1824.6	343.42	204872	2003	0
3715.88	0.0591343	646	30.3186	735.037	313.31	50106	2003	0
3803.33	0.0590834	723	30.3186	735.037	313.31	50394.2	2003	0
3898.33	0.0590669	683	30.3186	735.037	313.31	50779.9	2003	0
5198.59	0.0364833	770	24.1282	1824.6	343.42	204847	2003	0
5161.4	0.0364833	335	24.1282	1824.6	343.42	204467	2003	0
3645.02	0.0591343	636	30.3186	735.037	313.31	49873.7	2003	0
3739.49	0.0591003	676	30.3186	735.037	313.31	50279.6	2003	0
3839.86	0.0590669	616	30.3186	735.037	313.31	50575.5	2003	0
3549.37	0.0591689	538	30.3186	735.037	313.31	49111.3	2003	0
4944.58	0.0648575	754	29.8333	376.204	312.98	91663.1	2003	0
4985.67	0.0648575	525	29.8333	376.204	312.98	91415.1	2003	5
4727.35	0.0649826	916	29.8333	379.623	312.98	91060.1	2003	0
4657.56	0.0650138	898	29.8333	379.623	312.98	90690.5	2003	0
4771.89	0.0649826	912	29.8333	379.623	312.98	91641.4	2003	0
4700.72	0.0650138	860	29.8333	379.623	312.98	91409.5	2003	0
4479.56	0.0651071	1102	29.8333	379.623	312.98	90180.9	2003	14
4675.97	0.065076	701	29.8333	379.623	312.98	91060.1	2003	0
4716.44	0.065076	750	29.8333	379.623	312.98	91409.5	2003	0
4719.32	0.0651071	630	29.8333	379.623	312.98	91060.1	2003	0
4375.03	0.0421644	352	30.7068	2051.11	337.28	197520	2003	0
4373.21	0.0421371	308	30.7068	2051.11	337.28	197412	2003	0
4362.03	0.0421371	352	30.7068	2051.11	337.28	197574	2003	0
4368.59	0.0421644	325	30.7068	2051.11	337.28	197303	2003	0
4758.11	0.0659838	987	29.0893	118.826	311.32	86816	2003	0
4354.68	0.0421644	411	30.7068	2051.11	337.28	197421	2003	0
4335.94	0.0421644	327	30.7068	2051.11	337.28	197330	2003	0
4315.27	0.0421644	341	30.7068	2051.11	337.28	197518	2003	0
4322.41	0.0421644	384	30.7068	2051.11	337.28	197528	2003	0
4308.05	0.0421644	360	30.7068	2051.11	337.28	197598	2003	0
4302.18	0.0421644	357	30.7068	2051.11	337.28	197656	2003	0
4302.52	0.0421371	317	30.7068	2051.11	337.28	197599	2003	0
4309.67	0.042219	304	30.7068	2051.11	337.28	197404	2003	0
4280.33	0.042219	313	30.7068	2051.11	337.28	197558	2003	0
4645.52	0.0660422	1228	29.0893	118.826	311.32	86753.3	2003	0
4622.31	0.0660713	1386	29.0893	121.925	311.32	86816	2003	0
4578.84	0.0660713	1321	29.0893	118.826	311.32	86736.3	2003	0
4510.11	0.0661002	1736	29.0893	121.925	311.32	86761.3	2003	0
4485.49	0.0661002	1770	29.0893	121.925	311.32	86732.2	2003	0
4469.19	0.0660713	1219	29.0893	118.826	311.32	86621.1	2003	0
4485.89	0.0660713	708	29.0893	118.826	311.32	86539.8	2003	0
4518.62	0.0660422	462	29.0893	118.826	311.32	86643.1	2003	0
4493.71	0.0660713	551	29.0893	118.826	311.32	86643.1	2003	0
5511	0.0452757	1028	28.604	1731.99	332.01	176291	2003	0
5504.93	0.0452757	746	28.604	1731.99	332.01	175793	2003	0
5414.17	0.0452757	746	28.604	1731.99	332.01	177776	2003	0
5418.27	0.0452757	729	28.604	1731.99	332.01	177129	2003	0
5425.18	0.0453033	669	28.604	1731.99	332.01	176682	2003	0
5417.58	0.0453033	714	28.604	1731.99	332.01	176679	2003	0
3685.71	0.0444101	1395	28.232	1967.18	337.28	192987	2003	0
5338	0.0453033	713	28.604	1731.99	332.01	177318	2003	0
5344.38	0.0453033	631	28.604	1731.99	332.01	177022	2003	0
3602.71	0.0443259	1352	28.232	1967.18	337.28	193156	2003	0
5333.12	0.0453033	795	28.604	1731.99	332.01	177671	2003	0
5324.15	0.0453033	787	28.604	1731.99	332.01	178251	2003	0
3649.74	0.0444101	1490	28.232	1967.18	337.28	192987	2003	0
3584.14	0.0443259	1387	28.232	1967.18	337.28	193109	2003	0
4002.56	0.0740983	670	25.0616	70.8177	306.34	105560	2003	0
3966.1	0.0740336	747	25.0616	70.8177	306.34	104608	2003	0
3890.1	0.0445505	900	28.232	1967.18	337.28	193156	2003	0
3616.14	0.0444101	1584	28.232	1967.18	337.28	193109	2003	0
3850.65	0.0446067	1342	28.232	1967.18	337.28	193109	2003	0
3920.91	0.0740659	825	25.0616	70.8177	306.34	104881	2003	0
3522.45	0.044382	1517	28.232	1967.18	337.28	193108	2003	0
3566.94	0.0444101	1738	28.232	1967.18	337.28	192987	2003	0
3809.33	0.0446067	1505	28.232	1967.18	337.28	193177	2003	0
5211.91	0.0453033	890	28.604	1731.99	332.01	178491	2003	0
3479.85	0.044382	1483	28.232	1967.18	337.28	193109	2003	0
3890.25	0.0740983	794	25.0616	70.8177	306.34	105191	2003	5
3878.07	0.0740659	798	25.0616	70.8177	306.34	104881	2003	0
5207.43	0.0453308	803	28.604	1731.99	332.01	177979	2003	0
3789.21	0.0446067	1578	28.232	1967.18	337.28	193156	2003	0
3858.9	0.0739691	491	25.0616	70.8177	306.34	103982	2003	0
3538.04	0.0444101	1838	28.232	1967.18	337.28	193156	2003	0
3531.68	0.0444101	1875	28.232	1967.18	337.28	193108	2003	0
5211.32	0.0453308	718	28.604	1731.99	332.01	177446	2003	0
5218.87	0.0453308	674	28.604	1731.99	332.01	177135	2003	0
3505.63	0.0444382	1991	28.232	1967.18	337.28	193108	2003	0
3746.4	0.0446067	1697	28.232	1967.18	337.28	193109	2003	0
3499.66	0.0444382	2032	28.232	1967.18	337.28	193156	2003	0
3816.14	0.0740659	715	25.0616	70.8177	306.34	104608	2003	0
3481.22	0.0444382	2153	28.232	1967.18	337.28	193156	2003	0
3910.16	0.0446628	986	28.232	1967.18	337.28	193156	2003	0
5092.93	0.0453308	1064	28.604	1731.86	332.01	179149	2003	0
5101.56	0.0453308	979	28.604	1731.86	332.01	178774	2003	0
5084.28	0.0453308	1042	28.604	1731.86	332.01	179486	2003	0
5084.3	0.0453308	989	28.604	1731.86	332.01	179918	2003	0
3801.15	0.0741632	730	25.0616	70.8177	306.34	105218	2003	9
3897.77	0.0446628	909	28.232	1967.18	337.28	193177	2003	0
3452.27	0.0444382	2265	28.232	1967.18	337.28	193108	2003	0
3435.07	0.0444944	2350	28.232	1967.18	337.28	193108	2003	0
3691.02	0.0446067	1682	28.232	1967.18	337.28	193108	2003	0
3672.57	0.0446067	1762	28.232	1967.18	337.28	193177	2003	0
3406.99	0.0444944	2443	28.232	1967.18	337.28	193108	2003	0
3666.04	0.0446347	1566	28.232	1967.18	337.28	193109	2003	0
3665.03	0.0446347	1477	28.232	1967.18	337.28	193177	2003	0
3383.29	0.0445225	2436	28.232	1967.18	337.28	193177	2003	0
3615.87	0.0740983	834	25.0616	70.8177	306.34	104639	2003	0
3377.77	0.0445225	2363	28.232	1967.18	337.28	193177	2003	0
3593.28	0.0741632	833	25.0616	70.8177	306.34	104915	2003	0
3355.4	0.0445225	2192	28.232	1967.18	337.28	193177	2003	0
2850.93	0.0737771	3408	25.0616	66.9884	306.34	95419	2003	0
2854.48	0.0736818	4672	25.0616	66.9884	306.34	94148.4	2003	0
2872.42	0.0736818	3860	25.0616	66.9884	306.34	93475.8	2003	0
2824.28	0.0738089	2921	25.0616	66.9884	306.34	95932	2003	0
2800.97	0.0737771	6210	25.0616	66.9884	306.34	95419	2003	0
2785.16	0.0739049	7696	25.0616	66.9884	306.34	97038.9	2003	0
2717.6	0.0738409	10259	25.0616	66.9884	306.34	96467.7	2003	0
2728.3	0.0737136	1319	25.0616	66.9884	306.34	94148.4	2003	5
2660.83	0.0738409	11140	25.0616	66.9884	306.34	95982.6	2003	0
2646.82	0.0737771	10041	25.0616	66.9884	306.34	94850.5	2003	0
14998.6	0.141998	1182	30.6605	211.256	250.19	190687	2003	0
14950.2	0.141972	1075	30.6605	211.256	250.19	193014	2003	0
14930.6	0.141972	1183	30.6605	211.256	250.19	192966	2003	0
14892.8	0.141998	1394	30.6605	211.256	250.19	193275	2003	0
14937.4	0.143417	1493	30.6605	211.256	250.19	191668	2003	0
14847.4	0.141921	1085	30.6605	211.256	250.19	196714	2003	0
14876.2	0.141998	1506	30.6605	211.256	250.19	193127	2003	33
14931.3	0.143417	1514	30.6605	211.256	250.19	191817	2003	0
14858.7	0.143395	1576	30.6605	211.256	250.19	193002	2003	0
14769	0.141972	1303	30.6605	211.256	250.19	196436	2003	0
14915.5	0.143417	1462	30.6605	211.256	250.19	192099	2003	7
14737.2	0.141972	1450	30.6605	211.256	250.19	196172	2003	0
14904.9	0.143417	1375	30.6605	211.256	250.19	192062	2003	0
14852.2	0.143417	1562	30.6605	211.256	250.19	193202	2003	0
14721.3	0.141998	1647	30.6605	211.256	250.19	195844	2003	0
14840.9	0.143417	1401	30.6605	211.256	250.19	193273	2003	7
14698.5	0.143395	1735	30.6605	211.256	250.19	195368	2003	0
14698.9	0.143417	1615	30.6605	211.256	250.19	195125	2003	0
14703	0.143417	1334	30.6605	211.256	250.19	195463	2003	0
14500.6	0.141972	1505	30.6605	211.256	250.19	199976	2003	0
14712.8	0.143417	1214	30.6605	211.256	250.19	195525	2003	0
14509.4	0.141972	1720	30.6605	211.256	250.19	199330	2003	0
14517.1	0.141998	1758	30.6605	211.256	250.19	199015	2003	0
14525.5	0.141998	1692	30.6605	211.256	250.19	198300	2003	0
14534.1	0.141998	1636	30.6605	211.256	250.19	197923	2003	0
14399.4	0.141972	1645	30.6605	211.256	250.19	201690	2003	0
14416.3	0.141972	1764	30.6605	211.256	250.19	200775	2003	0
14401.1	0.141972	1716	30.6605	211.256	250.19	201115	2003	0
14430.5	0.141998	1745	30.6605	211.256	250.19	200342	2003	0
14437	0.141998	1713	30.6605	211.256	250.19	199964	2003	0
4237.38	0.0841436	741	27.3423	83.042	292.43	159207	2003	0
4240.88	0.0841436	773	27.3423	83.042	292.43	159032	2003	0
4053.26	0.0843384	489	27.2776	83.042	292.43	158141	2003	0
4242.46	0.0841436	753	27.3423	83.042	292.43	159208	2003	0
4241.55	0.0841436	713	27.3423	83.042	292.43	159116	2003	0
4252.17	0.0841114	679	27.3423	83.042	292.43	159304	2003	0
4020.75	0.0843384	806	27.2776	83.042	292.43	158382	2003	0
4010.07	0.0843384	906	27.2776	83.042	292.43	158504	2003	122
4004.5	0.0843384	938	27.2776	83.042	292.43	158726	2003	0
3994.92	0.0843384	968	27.2776	83.042	292.43	158656	2003	0
4003.63	0.0843384	998	27.2776	83.042	292.43	158805	2003	0
3998.73	0.0843384	985	27.2776	83.042	292.43	158628	2003	0
4001.44	0.0843384	995	27.3423	83.042	292.43	158881	2003	210
4006.74	0.0842732	960	27.3423	83.042	292.43	158821	2003	0
4007.11	0.0842732	922	27.3423	83.042	292.43	158883	2003	0
8252.49	0.103055	766	29.7385	114.332	278.26	268213	2003	0
4010.37	0.0842732	681	27.3423	83.042	292.43	158897	2003	0
4030.16	0.0842732	500	27.3423	83.042	292.43	158942	2003	0
3760.08	0.0845356	871	27.2776	83.042	292.43	157648	2003	0
4046.96	0.0842732	341	27.3423	83.042	292.43	158926	2003	0
8352.1	0.10318	937	29.7385	114.332	282.6	269652	2003	5
8202.05	0.103055	1096	29.7385	114.332	278.26	268213	2003	0
3749.97	0.0845026	923	27.2776	83.042	292.43	157448	2003	0
3723.89	0.0845026	976	27.2776	83.042	292.43	157218	2003	0
3722.49	0.0845026	965	27.2776	83.042	292.43	157283	2003	0
3730.09	0.0845026	877	27.2776	83.042	292.43	157153	2003	0
3736.04	0.0845026	890	27.2776	83.042	292.43	157319	2003	11
8315.5	0.10318	832	29.7385	114.332	282.6	269652	2003	0
8220.63	0.103149	1065	29.7385	114.332	282.6	269409	2003	5
8375.92	0.103243	614	29.7385	114.332	282.6	269679	2003	0
8027.06	0.103024	1025	29.7385	111.407	278.26	267923	2003	0
8373.23	0.10318	527	29.7385	114.332	282.6	269652	2003	0
3496.71	0.0847349	624	27.2776	83.042	292.43	157867	2003	0
3484.72	0.0847349	778	27.2776	83.042	292.43	158124	2003	0
3472.88	0.0846682	890	27.2776	83.042	292.43	158320	2003	0
8474.4	0.103243	471	29.7385	109.747	282.6	269552	2003	0
8445.2	0.103243	378	29.7385	109.747	282.6	269673	2003	0
10727.8	0.103565	685	29.7385	112.911	282.6	267662	2003	42
3461.07	0.0846682	1083	27.2776	83.042	292.43	158274	2003	0
3457.23	0.0846682	1249	27.2776	83.042	292.43	158144	2003	0
3453.3	0.0846682	1313	27.2776	83.042	292.43	158160	2003	77
10953.6	0.103631	690	29.7385	112.911	282.6	266823	2003	5
10685.9	0.103533	758	29.7385	112.911	282.6	267487	2003	0
11023.3	0.103631	731	29.7385	112.911	282.6	267231	2003	19
11056.7	0.103565	772	29.7385	112.911	282.6	267624	2003	5
10751.3	0.103435	841	29.7385	109.747	282.6	268863	2003	0
8237.13	0.103403	784	29.7385	109.747	282.6	268787	2003	51
8233.91	0.103371	748	29.7385	109.747	282.6	268360	2003	5
8293.97	0.103435	730	29.7385	109.747	282.6	268503	2003	0
8199.37	0.103403	795	29.7385	109.747	282.6	268929	2003	0
4689.01	0.0871272	569	27.2776	91.6708	279.75	177086	2003	5
4673.44	0.0870932	668	27.2776	91.6708	279.75	176310	2003	0
4805.48	0.0870591	507	27.2776	91.6708	279.75	172461	2003	0
4854.8	0.086991	591	27.2776	91.6708	279.75	171235	2003	5
10053.7	0.144027	1562	48.0617	152.335	250.19	162045	2003	0
10272.7	0.143895	1785	48.0617	140.632	250.19	163844	2003	0
10265.7	0.143895	1852	48.0617	140.632	250.19	163770	2003	7
10039.3	0.144027	1784	48.0617	152.335	250.19	161847	2003	0
10263.2	0.143895	1906	48.0617	140.632	250.19	163574	2003	7
10230.4	0.143895	1988	48.0617	140.632	250.19	163440	2003	7
10496	0.143793	1245	30.6605	140.632	250.19	167269	2003	0
10500.3	0.143793	1326	30.6605	140.632	250.19	167336	2003	0
10493.5	0.143793	1277	30.6605	140.632	250.19	167394	2003	0
10489.3	0.143793	1311	30.6605	140.632	250.19	167400	2003	0
4524.31	0.087229	838	27.2776	91.6708	279.75	175519	2003	56
10490	0.143793	1263	30.6605	140.632	250.19	167515	2003	0
10504.1	0.143793	1252	30.6605	140.632	250.19	167710	2003	0
10504.7	0.143793	1245	30.6605	140.632	250.19	167641	2003	0
4321.28	0.0873304	923	27.2776	91.6708	279.75	178768	2003	19
4607.01	0.0871951	867	27.2776	91.6708	279.75	173654	2003	14
4509.77	0.0873304	417	27.2776	91.6708	279.75	176310	2003	5
10137	0.143869	1429	30.6605	152.335	250.19	164962	2003	15
10056.8	0.143895	1368	30.6605	117.835	250.19	163137	2003	0
10085.5	0.143895	823	30.6605	117.835	250.19	163210	2003	15
10123.1	0.143895	717	30.6605	117.835	250.19	163440	2003	7
3074.6	0.0874986	298	27.2776	89.9918	279.75	169574	2003	0
3072.55	0.0874986	299	27.2776	89.9918	279.75	169610	2003	0
9848	0.144082	1192	30.6605	117.835	250.19	160590	2003	7
9852.51	0.144027	1357	30.6605	117.835	250.19	160558	2003	29
5001.15	0.0904735	466	23.7352	91.9057	277.44	201380	2003	0
10177.4	0.143895	643	30.6605	117.835	250.19	163389	2003	0
9864.82	0.144027	1358	30.6605	117.835	250.19	160627	2003	107
3005.31	0.0875321	372	27.2776	89.9918	279.75	169673	2003	0
10213.7	0.143895	469	30.6605	117.835	250.19	163434	2003	0
10022.6	0.143974	1293	30.6605	117.835	250.19	161413	2003	0
2989.38	0.0875321	374	27.2776	89.9918	279.75	169425	2003	0
2978.52	0.0875321	329	27.2776	89.9918	279.75	169380	2003	0
3021.05	0.087599	301	27.2776	89.9918	279.75	169767	2003	0
4952.65	0.0904735	486	23.7352	91.9057	277.44	201215	2003	9
3014.01	0.087599	314	27.2776	89.9918	279.75	169741	2003	0
2995.89	0.087599	362	27.2776	89.9918	279.75	169743	2003	0
2985.84	0.087599	382	27.2776	89.9918	279.75	169498	2003	0
2959.71	0.087599	370	27.2776	89.9918	279.75	169610	2003	0
10247.8	0.143895	241	30.6605	117.835	250.19	163253	2003	0
2955	0.087599	372	27.2776	89.9918	279.75	169447	2003	0
2977.15	0.087599	363	27.2776	89.9918	279.75	169512	2003	0
4892.42	0.0905082	557	23.7352	91.9057	277.44	201377	2003	5
10274.8	0.143895	265	30.6605	117.835	250.19	163238	2003	0
4905.02	0.0904735	519	23.7352	91.9057	277.44	201040	2003	5
2966.49	0.087599	335	27.2776	89.9918	279.75	169618	2003	0
3004.9	0.0876323	268	27.2776	89.9918	279.75	169729	2003	0
2984.16	0.0876323	303	27.2776	89.9918	279.75	169675	2003	0
2934.52	0.087599	393	27.2776	89.9918	279.75	169425	2003	0
2897.53	0.087599	422	27.2776	89.9918	279.75	169499	2003	7
10304.9	0.143895	353	30.6605	117.835	250.19	162993	2003	0
5220.21	0.0956722	666	29.1239	98.5281	277.44	231833	2003	9
4842.29	0.0905082	609	23.7352	91.9057	277.44	201246	2003	0
4858.97	0.0905082	499	23.7352	91.9057	277.44	200909	2003	14
10353.6	0.143895	362	30.6605	117.835	250.19	163004	2003	0
4792.73	0.0905776	609	23.7352	91.9057	277.44	201185	2003	0
4822.88	0.0905082	425	23.7352	91.9057	277.44	200848	2003	0
10394	0.143895	365	30.6605	117.835	250.19	162916	2003	7
5117.43	0.0957013	954	29.1239	98.5281	277.44	232468	2003	9
4746.96	0.0905776	550	23.7352	91.9057	277.44	201178	2003	0
10429	0.143895	330	30.6605	117.835	250.19	162688	2003	0
10443.9	0.143895	330	30.6605	117.835	250.19	162785	2003	0
5113.18	0.0956722	331	23.7352	98.5281	277.44	231384	2003	19
4618.74	0.0906123	796	23.7352	91.9057	278.76	200822	2003	5
4919.98	0.0957888	2644	29.1239	98.5281	277.44	234638	2003	9
4868.31	0.0958183	3102	29.1239	98.5281	277.44	235627	2003	9
4784.11	0.0957888	1903	29.1239	98.5281	277.44	233579	2003	23
4815.9	0.0957596	1452	29.1239	98.5281	277.44	232890	2003	9
4946.13	0.0956722	771	23.7352	98.5281	277.44	230813	2003	23
5085.35	0.0955861	526	23.7352	98.5281	277.44	228388	2003	5
4744.64	0.0957888	1388	29.1239	98.5281	277.44	233534	2003	37
4532.58	0.0955576	1047	23.7352	93.2686	277.44	224164	2003	0
4511.67	0.095473	720	23.7352	93.2686	277.44	220675	2003	0
4427.19	0.0956434	428	23.7352	93.2686	277.44	227905	2003	0
4391.51	0.0955861	1681	23.7352	93.2686	277.44	226396	2003	0
4386.77	0.0955293	1817	23.7352	93.2686	277.44	222122	2003	0
10253.1	0.153	1426	43.5002	163.672	250.19	158708	2003	0
10288.1	0.153	1387	43.5002	163.672	250.19	158342	2003	0
4337.68	0.0955293	2166	23.7352	93.2686	277.44	221959	2003	0
4353.41	0.0955293	1125	23.7352	93.2686	277.44	220243	2003	0
10227.8	0.152976	1356	43.5002	163.672	250.19	159083	2003	0
10196.8	0.152976	1160	43.5002	163.672	250.19	159367	2003	7
4285.9	0.0955861	3120	23.7352	93.2686	277.44	226124	2003	0
4281.58	0.0955576	2956	23.7352	93.2686	277.44	223442	2003	9
4308.69	0.0955293	751	23.7352	93.2686	277.44	220134	2003	0
10282.5	0.153	1229	43.5002	163.672	250.19	158296	2003	0
10247	0.152976	915	43.5002	163.672	250.19	159324	2003	0
10215.2	0.153	1217	43.5002	163.672	250.19	158098	2003	0
10203.5	0.153	1197	43.5002	163.672	250.19	158188	2003	0
10194	0.153	1154	43.5002	163.672	250.19	158299	2003	0
10155.5	0.152976	867	43.5002	163.672	250.19	159137	2003	0
10145.8	0.152976	737	43.5002	163.672	250.19	159555	2003	0
3502.36	0.0906469	257	23.7352	91.9057	278.76	192833	2003	0
10170.5	0.153048	1286	43.5002	163.672	250.19	157791	2003	0
3445.27	0.090716	366	23.7352	91.9057	278.76	192793	2003	0
3474	0.0906469	257	23.7352	91.9057	278.76	192273	2003	5
10085.2	0.153	1237	43.5002	163.672	250.19	158221	2003	0
10061.6	0.153	1150	43.5002	163.672	250.19	158522	2003	7
10049.6	0.152976	1097	43.5002	163.672	250.19	158857	2003	0
10040.5	0.152976	933	43.5002	163.672	250.19	159221	2003	0
10042	0.152976	630	43.5002	163.672	250.19	159456	2003	0
3408.02	0.0907851	216	23.7352	91.9057	278.76	194682	2003	9
3381.7	0.0907506	244	23.7352	91.9057	278.76	194045	2003	14
3406.41	0.090716	430	23.7352	91.9057	278.76	192827	2003	0
3335.59	0.0907851	369	23.7352	91.9057	278.76	193993	2003	9
3331.61	0.0907506	406	23.7352	91.9057	278.76	193346	2003	0
3380.79	0.0907506	242	23.7352	91.9057	278.76	192827	2003	0
3945.85	0.0911282	259	23.7352	91.745	278.76	201852	2003	9
10035.3	0.153048	1399	43.5002	163.672	250.19	157620	2003	0
9999.25	0.153	1444	43.5002	163.672	250.19	157730	2003	0
3263	0.0907851	227	23.7352	91.9057	278.76	193346	2003	0
9985.41	0.153	1452	43.5002	163.672	250.19	157987	2003	0
9943.25	0.153	1454	43.5002	164.847	250.19	158158	2003	0
3851.98	0.0951201	290	23.7352	91.745	278.76	201852	2003	0
3835.61	0.0911623	387	23.7352	91.745	278.76	201489	2003	5
9966.11	0.153048	1352	43.5002	164.847	250.19	157390	2003	7
9853.95	0.152976	1256	43.5002	164.847	250.19	159077	2003	0
9923.78	0.153	1383	43.5002	164.847	250.19	157791	2003	0
9890.23	0.153	1489	43.5002	164.847	250.19	158138	2003	33
3790.99	0.095094	467	23.7352	91.745	278.76	201467	2003	0
9895.57	0.153	1422	43.5002	164.847	250.19	157837	2003	0
10024.3	0.153072	893	43.5002	164.847	250.19	156118	2003	0
3772.56	0.0951201	619	23.7352	91.745	278.76	201797	2003	0
3742.16	0.095094	476	23.7352	91.745	278.76	201434	2003	0
9963.16	0.153048	927	43.5002	164.847	250.19	156672	2003	0
9944.64	0.153048	968	43.5002	164.847	250.19	156891	2003	0
9922.59	0.153048	853	43.5002	164.847	250.19	157312	2003	0
3694.12	0.0951995	4906	23.7352	91.745	278.76	203771	2003	0
3785.87	0.0951201	886	23.7352	91.745	278.76	202152	2003	0
3787.72	0.0951201	480	23.7352	91.745	278.76	201733	2003	0
3733.8	0.0951465	818	23.7352	91.745	278.76	202843	2003	5
6145.81	0.144793	460	43.1767	122.3	250.19	153931	2003	0
6100.04	0.14473	507	45.3281	122.3	250.19	153763	2003	0
6100.99	0.144793	535	43.1767	122.3	250.19	153771	2003	0
6036.43	0.144698	432	45.3281	122.3	250.19	153646	2003	0
6098.32	0.144793	547	43.1767	122.3	250.19	153816	2003	0
6021.1	0.144698	488	45.3281	122.3	250.19	153517	2003	0
6040.96	0.14473	635	45.3281	122.3	250.19	153521	2003	0
6082.29	0.144793	538	43.1767	122.3	250.19	153768	2003	0
6021.94	0.14473	680	45.3281	122.3	250.19	153479	2003	0
5993.55	0.144698	693	45.3281	122.3	250.19	153584	2003	11
5986.11	0.144698	696	45.3281	122.3	250.19	153445	2003	0
6134.73	0.144825	291	43.1767	122.3	250.19	153724	2003	0
5995.95	0.14473	675	45.3281	122.3	250.19	153473	2003	0
5978.41	0.144698	708	45.3281	122.3	250.19	153567	2003	0
5980.1	0.14473	722	43.1767	122.3	250.19	153470	2003	0
6118.85	0.144825	397	43.1767	122.3	250.19	153719	2003	0
6063.54	0.144793	460	43.1767	122.3	250.19	153688	2003	0
5964.75	0.14473	721	43.1767	122.3	250.19	153565	2003	0
6117.46	0.144825	412	43.1767	122.3	250.19	153845	2003	0
6072.18	0.144793	323	43.1767	122.3	250.19	153701	2003	0
5892.98	0.144698	735	45.3281	122.3	250.19	153588	2003	22
5891.1	0.144698	714	45.3281	122.3	250.19	153605	2003	0
5885.98	0.144698	717	43.1767	122.3	250.19	153415	2003	7
5888.53	0.14473	641	43.1767	122.3	250.19	153376	2003	0
5811.29	0.144698	862	43.1767	122.3	250.19	153252	2003	0
5814.11	0.144698	775	43.1767	122.3	250.19	153217	2003	0
5819.91	0.14473	609	43.1767	122.3	250.19	153092	2003	0
5727.3	0.144698	1515	43.1767	122.3	250.19	152929	2003	0
5695.72	0.144424	309	45.3281	116.886	253.09	151361	2003	0
5692.21	0.144424	861	45.3281	116.886	253.09	151265	2003	0
5701.23	0.144454	1148	45.3281	116.886	253.09	151444	2003	0
5700.46	0.144454	1009	45.3281	116.886	253.09	151383	2003	0
5540.34	0.144336	662	45.3281	116.886	253.09	150165	2003	0
5537.8	0.144365	1039	45.3281	116.886	253.09	150278	2003	0
5535.15	0.144365	1077	45.3281	116.886	253.09	150318	2003	0
5534.11	0.144365	1077	45.3281	116.886	253.09	150272	2003	0
5537.72	0.144424	1061	45.3281	116.886	253.09	150392	2003	0
5394.56	0.144336	874	45.3281	116.886	253.09	149619	2003	0
5382.07	0.144336	985	45.3281	116.886	253.09	149684	2003	7
5355.38	0.144365	1110	45.3281	116.886	253.09	149745	2003	0
5334.94	0.144365	1193	45.3281	116.886	253.09	149822	2003	11
5339.81	0.144424	1247	45.3281	116.886	253.09	149871	2003	0
5346.21	0.144424	1263	45.3281	116.886	253.09	149967	2003	0
5355.76	0.144424	1279	45.3281	116.886	253.09	149986	2003	0
5200.65	0.144336	941	45.3281	112.634	253.09	149327	2003	0
5215.41	0.144336	941	45.3281	112.634	253.09	149215	2003	0
5175.49	0.144365	1081	45.3281	116.886	253.09	149652	2003	7
5175.85	0.144365	1110	45.3281	116.886	253.09	149693	2003	0
5184.38	0.144424	1172	45.3281	116.886	253.09	149736	2003	0
5187.35	0.144424	1192	45.3281	116.886	253.09	149892	2003	0
5194.36	0.144424	1188	45.3281	116.886	253.09	149907	2003	7
5195.16	0.144424	1137	45.3281	116.886	253.09	149992	2003	0
5001.24	0.144365	607	45.3281	112.634	253.09	149641	2003	0
5002.3	0.144365	618	45.3281	112.634	253.09	149586	2003	0
6209.17	0.147132	1922	43.1767	143.321	250.19	173781	2003	0
6203.5	0.147132	2031	43.1767	143.321	250.19	173871	2003	0
6095.57	0.147011	2176	43.1767	143.321	250.19	172922	2003	0
6082.17	0.147052	5185	43.1767	143.321	250.19	172763	2003	0
6000.63	0.147011	5458	43.1767	143.321	250.19	172889	2003	7
5999.28	0.147011	5583	43.1767	143.321	250.19	172824	2003	0
6074.58	0.147052	1732	43.1767	143.321	250.19	172883	2003	0
6075.69	0.147132	3555	43.1767	143.321	250.19	172876	2003	0
5996.98	0.147011	5675	43.1767	143.321	250.19	172726	2003	0
6000.74	0.147052	5803	43.1767	143.321	250.19	172562	2003	11
6085.64	0.147132	3122	43.1767	143.321	250.19	172813	2003	0
5993.41	0.147052	5682	43.1767	143.321	250.19	172380	2003	11
5997.41	0.147052	5667	43.1767	143.321	250.19	172466	2003	0
5928.33	0.147011	5898	43.1767	143.321	250.19	172678	2003	0
5922.75	0.147011	6479	43.1767	143.321	250.19	172498	2003	0
5987.75	0.147052	5454	43.1767	143.321	250.19	172163	2003	0
5931.76	0.147011	6016	43.1767	143.321	250.19	172365	2003	0
5938.23	0.147052	6798	43.1767	143.321	250.19	172338	2003	0
5980.11	0.147052	5629	43.1767	143.321	250.19	172164	2003	0
5933.51	0.147052	6146	43.1767	143.321	250.19	172181	2003	0
5839.36	0.146971	2212	43.1767	143.321	250.19	172775	2003	0
5926.59	0.147052	6225	43.1767	143.321	250.19	171877	2003	0
5928.25	0.147052	6093	43.1767	143.321	250.19	171821	2003	0
5829.78	0.147011	5530	43.1767	143.321	250.19	172193	2003	0
5822.29	0.147011	9320	43.1767	143.321	250.19	172097	2003	0
5748.1	0.147011	20156	43.1767	143.321	250.19	172103	2003	0
21116.4	0.417768	646	41.7652	826.499	231.72	69442.7	2003	18
21121.2	0.417768	580	41.7652	826.499	231.72	69518.8	2003	7
20949.6	0.417925	1229	41.7652	826.499	231.72	69842.7	2003	0
20967	0.417925	1302	41.7652	826.499	231.72	70020.9	2003	0
20863.8	0.417925	1296	41.7652	826.499	231.72	70291.3	2003	0
20882.9	0.417925	1314	41.7652	826.499	231.72	70109.5	2003	0
20970.5	0.417925	1397	41.7652	826.499	231.72	70147.1	2003	33
20920.2	0.417925	1411	41.7652	826.499	231.72	70343	2003	0
20769.9	0.417925	1163	41.7652	826.499	231.72	70306.9	2003	0
20682.9	0.417925	671	41.7652	826.499	231.72	70123.9	2003	0
20987.5	0.417925	1378	41.7652	826.499	231.72	70302.8	2003	0
21243.4	0.417925	1008	84.5653	826.499	231.72	70489.9	2003	0
20957.5	0.417925	1422	41.7652	826.499	231.72	70340.9	2003	0
21262.5	0.417925	793	84.5653	826.499	231.72	70467	2003	22
20719.8	0.417925	950	41.7652	826.499	231.72	70267.3	2003	0
20805.1	0.417925	1351	41.7652	826.499	231.72	70376.1	2003	0
21029.5	0.417925	1357	41.7652	826.499	231.72	70355.1	2003	0
20861.1	0.417925	1449	41.7652	826.499	231.72	70750.2	2003	0
21065.5	0.417925	1335	41.7652	826.499	231.72	70698.4	2003	0
21021.6	0.417925	1384	41.7652	826.499	231.72	70668.3	2003	7
20891.4	0.417925	1466	41.7652	826.499	231.72	70808.8	2003	0
20910.1	0.417925	1480	41.7652	826.499	231.72	70788.9	2003	0
20819.4	0.417925	1372	41.7652	826.499	231.72	70946	2003	0
21039.9	0.417925	1374	41.7652	826.499	231.72	70894.5	2003	0
20962.6	0.417925	1453	41.7652	826.499	231.72	71240.3	2003	0
21006.8	0.417925	1452	41.7652	826.499	231.72	71029.4	2003	0
20879.1	0.417925	1445	41.7652	826.499	231.72	71261.6	2003	0
20883.1	0.417925	1162	41.7652	815.74	231.72	71431	2003	0
20887.2	0.417925	1173	41.7652	815.74	231.72	71825	2003	0
12741.5	0.544191	391	35.1333	1205.67	228.09	80108.8	2003	0
12639.1	0.543982	535	35.1333	1205.67	228.09	78571.3	2003	0
12639.5	0.543982	630	35.1333	1172.88	228.09	79002.2	2003	0
12646.2	0.543982	642	35.1333	1172.88	228.09	79167.7	2003	0
12656.5	0.544191	653	35.1333	1172.88	228.09	79478.7	2003	0
12674.8	0.544191	603	35.1333	1172.88	228.09	79730.8	2003	0
12569.1	0.543982	673	35.1333	1172.88	228.09	78213.7	2003	0
12482.1	0.543982	519	35.1333	1172.88	228.09	77212.3	2003	0
12569	0.543982	757	35.1333	1172.88	228.09	78241.9	2003	62
12584.4	0.543982	838	35.1333	1172.88	228.09	78692.9	2003	0
12487.6	0.543982	857	35.1333	1172.88	228.09	77666.7	2003	15
12483.8	0.543982	625	35.1333	1172.88	228.09	77600.9	2003	18
12395.8	0.543775	884	35.1333	1172.88	228.09	76583.1	2003	0
12397.9	0.543775	904	35.1333	1172.88	228.09	76503.4	2003	0
12391.1	0.543775	895	35.1333	1172.88	228.09	76743.8	2003	26
12384.7	0.543982	923	35.1333	1172.88	228.09	76515.1	2003	0
20595.9	0.591294	901	341.936	250.961	222.84	68542	2003	0
20646.6	0.591521	815	341.936	250.961	222.84	68731.1	2003	7
20686.8	0.591521	793	341.936	250.961	222.84	68612.1	2003	0
20555.2	0.591294	1022	341.936	250.961	222.84	68919.6	2003	0
20590.5	0.591521	1034	341.936	250.961	222.84	68786.1	2003	0
20593.3	0.591521	1049	341.936	250.961	222.84	68887	2003	0
20513.5	0.591294	1034	341.936	250.961	222.84	69122.1	2003	7
20336.3	0.591294	1462	341.936	250.961	222.84	69227	2003	0
20693.1	0.591521	763	341.936	250.961	222.84	68543.6	2003	15
20426.1	0.591294	1486	341.936	250.961	222.84	69407.6	2003	0
20327.1	0.591294	1592	341.936	250.961	222.84	69310.9	2003	0
20396.7	0.591294	1552	341.936	250.961	222.84	69310.9	2003	11
20501.2	0.591521	1238	341.936	250.961	222.84	69163.9	2003	0
20437.1	0.591294	1570	341.936	250.961	222.84	69414.3	2003	0
20328.6	0.591294	1465	341.936	250.961	222.84	69588.1	2003	0
20512.3	0.591521	1380	341.936	250.961	222.84	69385.5	2003	0
20445.9	0.591521	1481	341.936	250.961	222.84	69770	2003	11
10471.2	0.67607	760	45.9157	726.412	227.34	52235.9	2003	0
10466.2	0.676602	873	45.9157	726.412	227.34	52136.1	2003	0
10251.1	0.677134	1007	45.9157	726.412	227.34	52191.7	2003	0
10343.8	0.676868	1035	45.9157	726.412	227.34	52076	2003	0
10270.3	0.677134	1070	45.9157	726.412	227.34	51929.2	2003	7
10112.2	0.677668	1011	45.9157	726.412	227.34	52366.1	2003	0
10291.3	0.677134	1238	45.9157	726.412	227.34	51815.6	2003	7
10363.8	0.676868	1095	45.9157	726.412	227.34	51805.2	2003	0
10308.1	0.676868	1298	45.9157	726.412	227.34	51705.4	2003	0
10392.7	0.676868	1005	45.9157	726.412	227.34	51705.4	2003	0
10043.4	0.677935	940	45.9157	726.412	227.34	52808.9	2003	0
10312.4	0.677134	1293	45.9157	726.412	227.34	51671.9	2003	0
10352.7	0.676868	1173	45.9157	726.412	227.34	51601.2	2003	0
10327.7	0.677134	1265	45.9157	726.412	227.34	51601.2	2003	7
10275.3	0.677668	1329	45.9157	726.412	227.34	51268.9	2003	0
10165.4	0.677935	1375	45.9157	726.412	227.32	51588.3	2003	0
10312.6	0.677668	1232	45.9157	726.412	227.32	51201.5	2003	0
10179.9	0.677935	1381	45.9157	726.412	227.32	51552.9	2003	7
10204.1	0.677935	1319	45.9157	726.412	227.32	51392.9	2003	0
10236.2	0.677935	1280	45.9157	726.412	227.32	51218.3	2003	7
10279.2	0.678202	1124	45.9157	726.412	227.32	51097.9	2003	0
10248.9	0.678202	1083	45.9157	726.412	227.32	51530.2	2003	0
10297.4	0.678202	1004	45.9157	726.412	227.32	51247.5	2003	7
4997.01	0.690063	1758	56.2518	291.215	227.32	53656.3	2003	0
4991.99	0.690063	1733	56.2518	291.215	227.32	54009.5	2003	0
4997.42	0.690599	1653	56.2518	415.644	227.32	54252.1	2003	0
4991.29	0.690599	1592	56.2518	415.644	227.32	54864.4	2003	0
4996.46	0.690867	1455	56.2518	415.644	227.32	55239.4	2003	0
4846.71	0.690063	3025	56.2518	293.685	227.32	52569.2	2003	0
4829.19	0.690599	2840	56.2518	291.215	227.32	52734.9	2003	0
4818.19	0.690599	2856	56.2518	291.215	227.32	52786.9	2003	0
4807.61	0.690599	2946	56.2518	291.215	227.32	52949.5	2003	0
4798.65	0.690867	2808	56.2518	291.215	227.32	53057.6	2003	0
4783.05	0.690867	2600	56.2518	291.215	227.32	53217.8	2003	0
4760.02	0.691134	2399	56.2518	291.215	227.32	53458.4	2003	0
4757.97	0.691134	2323	56.2518	291.215	227.32	53563.9	2003	0
4730.33	0.691669	1853	56.2518	291.215	227.32	53975.5	2003	0
4726.86	0.691669	1815	56.2518	415.644	227.32	54182.4	2003	0
4717.67	0.691669	1489	56.2518	415.644	227.32	54440.4	2003	0
4476.67	0.691134	6591	56.2518	291.215	226.27	50561.5	2003	0
4455.34	0.691669	6937	56.2518	291.215	226.27	50805.4	2003	0
4441.43	0.691669	6983	56.2518	291.215	226.27	50983.7	2003	0
4430.55	0.691935	6771	56.2518	291.215	226.27	51204.9	2003	0
4410.09	0.691935	6236	56.2518	291.215	226.27	51644.5	2003	0
4396.7	0.691935	5794	56.2518	291.215	226.27	51987.7	2003	0
4343.68	0.692202	3207	56.2518	291.215	225.28	52332	2003	0
4178.17	0.692734	3063	56.2518	291.256	226.27	49265.2	2003	0
4153.65	0.692734	3501	56.2518	291.256	226.27	49272	2003	0
4109.46	0.692999	4227	56.2518	291.256	226.27	49303.6	2003	0
4090.3	0.692999	4919	56.2518	291.256	226.27	49354.4	2003	0
4030.88	0.693264	7620	56.2518	291.256	225.28	49581	2003	0
4018.3	0.693794	8625	56.2518	291.256	225.28	49774.5	2003	0
3984.86	0.693794	12391	56.2518	291.256	225.28	50105.2	2003	0
7165.49	0.894375	816	91.8808	149.666	217.42	47336.1	2003	0
7133.2	0.894375	837	91.8808	149.666	217.42	47369.8	2003	0
7110.27	0.894375	905	91.8808	149.666	217.42	47336.1	2003	0
7095.54	0.894375	929	91.8808	149.666	217.42	47369.8	2003	0
6824.37	0.89324	758	91.8808	149.666	217.42	46990.5	2003	0
6798.46	0.89324	881	91.8808	149.666	217.42	47129.7	2003	0
7071.01	0.893806	1028	91.8808	149.666	217.42	47473.6	2003	0
7044.79	0.893806	1103	91.8808	149.666	217.42	47306.4	2003	0
7014.45	0.893806	1151	91.8808	149.666	217.42	47324.7	2003	0
6882.41	0.893522	1321	91.8808	149.666	217.42	47059.1	2003	0
6989.26	0.893806	1327	91.8808	149.666	217.42	47419.3	2003	0
6866.06	0.893522	1482	91.8808	149.666	217.42	47156.2	2003	0
6970.85	0.893806	1497	91.8808	149.666	217.42	47195.6	2003	0
6850.73	0.893522	1734	91.8808	149.666	217.42	47247.2	2003	0
6943.23	0.893806	1684	91.8808	149.666	217.42	47405.4	2003	0
6831.81	0.893522	1858	91.8808	149.666	217.42	47039.4	2003	0
6926.85	0.893806	1720	91.8808	149.666	217.42	47171.5	2003	0
6911.56	0.893522	1822	91.8808	149.666	217.42	47270.6	2003	0
6903.3	0.893522	1776	91.8808	149.666	217.42	47352.8	2003	0
6887.24	0.893522	1709	91.8808	149.666	217.42	47189.1	2003	0
35384.6	1.67911	897	48.4724	895.499	212.03	146198	2003	0
35365.3	1.67911	863	48.4724	895.499	212.03	146395	2003	7
35296.7	1.67911	1260	48.4724	895.499	212.03	148611	2003	7
35316.2	1.67911	1266	48.4724	895.499	212.03	149536	2003	7
35276.1	1.67911	1263	48.4724	895.499	212.03	148929	2003	11
35232.3	1.67911	1253	48.4724	895.499	212.03	149175	2003	18
35454.1	1.67908	810	40.1906	955.256	212.03	152187	2003	15
35253.4	1.67911	1356	40.1906	895.499	212.03	150262	2003	22
35216.7	1.67911	1254	48.4724	895.499	212.03	149442	2003	0
35224.4	1.67911	1343	40.1906	895.499	212.03	150477	2003	22
35431.7	1.67908	1041	40.1906	826.25	212.03	152704	2003	7
35156.7	1.67911	1400	40.1906	955.256	212.03	151525	2003	0
35407.9	1.67908	1035	40.1906	826.25	212.03	154670	2003	0
35387	1.67908	1089	40.1906	826.25	212.03	154866	2003	7
35402.7	1.67908	730	40.1906	826.25	212.03	155696	2003	0
35078.6	1.67911	1134	40.1906	955.256	212.03	152287	2003	7
35387.1	1.67908	713	40.1906	826.25	212.03	155985	2003	0
35049.2	1.67913	1145	40.1906	955.256	212.03	152530	2003	7
35314.3	1.67908	1127	40.1906	826.25	212.03	156214	2003	0
35340.5	1.67908	1073	40.1906	826.25	212.03	156544	2003	0
35277.8	1.67908	1154	40.1906	826.25	212.03	156663	2003	0
35257.1	1.67908	1155	40.1906	826.25	212.03	157038	2003	11
35225.3	1.67908	1167	40.1906	826.25	212.03	157455	2003	0
35257.5	1.67908	1001	40.1906	826.25	212.03	157634	2003	77
34877.8	1.67913	2146	40.1906	955.256	212.03	153174	2003	33
35148	1.67911	1023	40.1906	826.25	212.03	158060	2003	0
35173.1	1.67908	1003	40.1906	826.25	212.03	158398	2003	15
35077	1.67911	859	40.1906	826.25	212.03	158336	2003	7
35121.7	1.67911	936	40.1906	826.25	212.03	159055	2003	0
35705.4	1.68014	645	44.6712	2036.8	219.07	168797	2003	0
35702.9	1.68014	752	44.6712	2036.8	219.07	168794	2003	0
35626.9	1.68008	846	44.6712	2036.8	219.07	169434	2003	0
35603	1.68008	606	44.6712	2036.8	219.07	169607	2003	0
35671.1	1.68014	825	44.6712	2036.8	219.07	169235	2003	0
35706.9	1.68014	727	44.6712	2036.8	219.07	168804	2003	0
35604.2	1.68008	1017	44.6712	2036.8	219.07	169752	2003	22
35710.1	1.68014	760	44.6712	2036.8	219.07	168944	2003	0
35611.2	1.68014	884	44.6712	2036.8	219.07	169752	2003	0
35636.1	1.68014	836	44.6712	2036.8	219.07	169770	2003	0
35540	1.68008	856	44.6712	2036.8	219.07	170128	2003	0
35712.6	1.68014	692	44.6712	2036.8	219.07	169019	2003	0
35689.2	1.68014	778	44.6712	2036.8	219.07	169320	2003	0
35550.1	1.68008	817	44.6712	2036.8	219.07	170126	2003	7
35650.6	1.68014	819	44.6712	2036.8	219.07	169756	2003	0
35608.9	1.68014	716	44.6712	2036.8	219.07	169964	2003	7
35606.1	1.68014	795	44.6712	2036.8	219.07	170175	2003	7
35605.9	1.68014	876	44.6712	2036.8	219.07	170233	2003	7
35609.6	1.68014	892	44.6712	2036.8	219.07	170262	2003	29
35613.8	1.68014	868	44.6712	2036.8	219.07	170435	2003	0
35568.9	1.68014	996	44.6712	2036.8	219.07	170608	2003	0
35539	1.68014	1197	44.6712	2036.8	219.07	170658	2003	15
35558.6	1.68014	1004	44.6712	2036.8	219.07	170620	2003	29
35579.1	1.68014	980	44.6712	2036.8	219.07	170727	2003	0
27355.1	1.68002	678	31.9088	1268.05	194.51	193578	2003	0
27363	1.68002	716	31.9088	1268.05	194.51	193678	2003	0
27374.1	1.68002	758	31.9088	1268.05	194.51	193668	2003	0
27330.2	1.68002	828	31.9088	1268.05	194.51	193506	2003	33
27325.9	1.68002	809	31.9088	1268.05	194.51	193327	2003	0
27322.9	1.68008	806	31.9088	1268.05	194.51	193109	2003	0
27389.4	1.68002	924	31.9088	1319.35	194.51	193196	2003	0
27461.4	1.68002	532	31.9088	1319.35	194.51	192814	2003	0
27452.7	1.68002	858	31.9088	1319.35	194.51	192886	2003	0
27447.8	1.68002	1003	31.9088	1319.35	194.51	192844	2003	0
27443.5	1.68008	1035	31.9088	1319.35	194.51	192712	2003	0
27436.4	1.68008	992	31.9088	1319.35	194.51	192731	2003	0
27438.9	1.68008	968	31.9088	1319.35	194.51	192832	2003	0
27436.4	1.68008	967	31.9088	1319.35	194.51	192764	2003	15
27469.5	1.68008	964	31.9088	1319.35	194.51	192600	2003	11
27348.4	1.68008	766	31.9088	1319.35	194.51	192466	2003	0
27350.3	1.68008	791	31.9088	1319.35	194.51	192426	2003	0
27328.3	1.68008	853	31.9088	1319.35	194.51	192295	2003	33
27290.9	1.68008	906	31.9088	1311.11	194.51	192428	2003	0
27278.5	1.68008	946	31.9088	1311.11	194.51	192224	2003	44
27253.7	1.68008	907	31.9088	1311.11	194.51	192328	2003	7
27380.6	1.68008	623	31.9088	1311.11	194.51	191843	2003	0
27353.9	1.68008	636	31.9088	1311.11	194.51	191878	2003	0
27335	1.68008	829	31.9088	1311.11	194.51	191770	2003	0
27325	1.68008	807	31.9088	1311.11	194.51	191899	2003	0
27377.8	1.68008	705	31.9088	1311.11	194.51	191559	2003	0
27402	1.68008	572	31.9088	1311.11	194.51	191273	2003	0
27417.1	1.68008	630	31.9088	1311.11	194.51	191193	2003	0
27399.3	1.68008	630	31.9088	1311.11	194.51	191106	2003	0
27386.8	1.68008	751	31.9088	1311.11	194.51	191187	2003	0
25256.6	1.67985	962	31.9088	1015.26	194.51	187255	2003	0
25255.7	1.67985	871	31.9088	1015.26	194.51	187062	2003	0
25252.8	1.67985	973	31.9088	1015.26	194.51	187116	2003	7
25255.4	1.67985	892	31.9088	1015.26	194.51	186738	2003	0
25249.4	1.67985	719	31.9088	1015.26	194.51	186713	2003	18
25178.4	1.67985	1102	31.9088	1015.26	194.51	187025	2003	0
25171.6	1.67985	1142	31.9088	1015.26	194.51	186805	2003	0
25168.1	1.67985	1102	31.9088	1015.26	194.51	186566	2003	7
25087.8	1.67985	1323	31.9088	1015.26	194.51	185835	2003	11
25066.7	1.67985	1303	31.9088	1015.26	194.51	185474	2003	0
25061.7	1.67985	1273	31.9088	1015.26	194.51	185444	2003	44
25056.8	1.67985	943	31.9088	1231.39	194.51	185089	2003	0
24963.9	1.67991	1409	31.9088	1015.26	194.51	184585	2003	0
24959.5	1.67991	1479	31.9088	1231.39	194.51	184558	2003	22
24951.8	1.67991	1489	31.9088	1231.39	194.51	184459	2003	36
24946.2	1.67991	1319	31.9088	1231.39	194.51	184131	2003	7
24926.5	1.67991	1370	31.9088	1231.39	194.51	184236	2003	0
24904.2	1.67991	1466	31.9088	1231.39	194.51	183931	2003	0
24881.5	1.67991	1535	31.9088	1231.39	194.51	183916	2003	7
24869.3	1.67991	1595	31.9088	1231.39	194.51	183746	2003	0
24790	1.68002	1583	31.9088	1231.39	194.51	182984	2003	0
24776.8	1.68002	1606	31.9088	1231.39	194.51	182901	2003	0
24691.5	1.68002	1840	31.9088	1281.16	194.51	181761	2003	0
24683.7	1.68002	1714	31.9088	1281.16	194.51	181719	2003	0
24670.4	1.68002	1590	31.9088	1281.16	194.51	181514	2003	0
24650.1	1.68002	1483	31.9088	1281.16	194.51	181204	2003	0
24540.6	1.68002	1428	31.9088	1280.88	194.51	179179	2003	0
24512.6	1.68002	1108	27.1371	1280.88	194.51	179068	2003	0
24554.3	1.68002	1422	31.9088	1280.88	194.51	179162	2003	22
24578.8	1.68008	2392	31.9088	1280.88	194.51	179319	2003	88
24473.4	1.68008	3171	31.9088	1280.88	194.51	177243	2003	0
24462.6	1.68008	1464	31.9088	1280.88	194.51	176806	2003	0
15355.7	1.72177	886	10.8189	1668.98	180.16	24001.4	2003	0
15401.1	1.72177	636	10.8189	1690.99	180.16	23735.6	2003	0
15934.8	1.72111	409	8.6837	1694.71	180.16	22988.1	2003	0
15380.7	1.72177	566	10.8189	1690.99	180.16	23700.6	2003	0
15556.6	1.72137	630	8.6837	1690.99	180.16	23369.5	2003	0
15538.5	1.72164	289	8.6837	1690.99	180.16	23378.2	2003	0
15646.4	1.72124	608	8.6837	1690.99	180.16	23370.9	2003	0
15738.4	1.72124	478	8.6837	1690.99	180.16	23482.3	2003	0
15550.2	1.72137	660	8.6837	1690.99	180.16	23362.8	2003	0
15843.1	1.72111	632	8.6837	1694.71	180.16	23270	2003	0
15648.3	1.72124	696	8.6837	1690.99	180.16	23361.3	2003	0
15288.9	1.72177	1036	10.8189	1690.99	180.16	23920.5	2003	0
15267.6	1.72177	598	10.8189	1690.99	180.16	24105	2003	0
15851.5	1.72111	591	8.6837	1694.71	180.16	23085.3	2003	0
15425.7	1.72164	149	8.6837	1690.99	180.16	23268.1	2003	0
15558.6	1.72137	669	8.6837	1690.99	180.16	23276.4	2003	11
15557.1	1.72137	650	8.6837	1690.99	180.16	23276.4	2003	0
15319.9	1.72177	610	8.6837	1690.99	180.16	23498.3	2003	0
15234.3	1.72177	353	10.8189	1686.76	180.16	24241.1	2003	0
15870.8	1.72111	571	8.6837	1694.71	180.16	23031.8	2003	0
15663.2	1.72124	798	8.6837	1690.99	180.16	23282.2	2003	0
15663.2	1.72124	798	8.6837	1690.99	180.16	23279.4	2003	0
15224.2	1.72177	1069	8.6837	1690.99	180.16	23783.9	2003	0
15182.6	1.72177	1201	8.6837	1686.76	180.16	24156.2	2003	0
15155.3	1.72177	1371	8.6837	1686.76	180.16	24074	2003	0
6644.5	0.906933	797	43.0916	2160.41	181.7	76764	2004	0
6620.26	0.906933	324	43.0916	2160.41	181.7	76341.1	2004	0
6631.34	0.906933	3730	43.0916	2160.41	181.7	76742.2	2004	0
6671.81	0.907014	6300	43.0916	2160.41	181.7	76948.5	2004	0
6606.53	0.906933	383	43.0916	2160.41	181.7	76339.3	2004	0
6599.6	0.906933	531	43.0916	2160.41	181.7	76457.8	2004	0
6631.07	0.907014	4521	43.0916	2160.41	181.7	76791.7	2004	0
6583.88	0.906933	527	43.0916	2160.41	181.7	76523.2	2004	0
6585.41	0.907014	4471	43.0916	2160.41	181.7	76630.7	2004	0
6632.98	0.907014	6005	43.0916	2160.41	181.7	76707.1	2004	0
6600.59	0.907014	8010	43.0916	2160.41	181.7	76615	2004	0
6567.15	0.907014	9700	43.0916	2160.41	181.7	76546.1	2004	0
6556.37	0.907014	29567	43.0916	2160.41	181.7	76607.1	2004	0
6565.07	0.907014	31225	43.0916	2160.41	181.7	76519.7	2004	0
6514.01	0.907177	70872	40.3418	2160.41	181.7	76462	2004	0
8491.87	0.908672	661	40.3418	2004.38	181.7	73435.8	2004	0
8437.91	0.908672	684	40.3418	2001.3	181.7	73556.3	2004	7
8437.46	0.908672	708	40.3418	2001.3	181.7	73617.4	2004	0
8484.41	0.908672	722	40.3418	2004.38	181.7	73338.3	2004	0
8364.66	0.908767	842	40.3418	2001.3	181.7	73586.2	2004	0
8506.02	0.908767	721	40.3418	2004.38	181.7	73079.9	2004	0
8421.03	0.908767	828	40.3418	2001.3	181.7	73380.9	2004	0
8356.19	0.908767	861	40.3418	2001.3	181.7	73553.8	2004	0
8551.91	0.908767	702	40.3418	2004.38	181.7	72812	2004	7
8272.52	0.908956	988	40.3418	2001.3	181.7	73830.2	2004	0
8558.52	0.908767	626	40.3418	2004.38	181.7	72744	2004	0
8508.24	0.908767	746	40.3418	2004.38	181.7	73018.2	2004	0
8561.54	0.908767	619	40.3418	2004.38	181.7	72842	2004	0
8413.48	0.908956	824	40.3418	2001.3	181.7	73344.6	2004	0
8365.13	0.908956	860	40.3418	2001.3	181.7	73472.8	2004	0
8475.46	0.908956	789	40.3418	2004.38	181.7	73158.3	2004	0
8305.3	0.908956	796	40.3418	2001.3	181.7	73786.3	2004	0
8505.83	0.908956	754	40.3418	2004.38	181.7	73083.5	2004	0
8519	0.908956	732	40.3418	2004.38	181.7	73022.8	2004	0
8487.94	0.908956	719	40.3418	1844.45	181.7	73204.2	2004	0
14883	0.92422	855	48.8824	1813.09	172.23	90907.7	2004	0
14880.4	0.92418	836	48.8824	1813.09	172.23	90595.9	2004	0
14850.5	0.92422	932	48.8824	1813.09	172.23	91167.8	2004	0
14844.8	0.92422	1053	48.8824	1813.09	172.23	90931.5	2004	0
14831.6	0.92418	1087	48.8824	1813.09	172.23	90835	2004	0
14839.9	0.92418	1200	48.8824	1813.09	172.23	90581.1	2004	0
14837	0.92418	982	48.8824	1813.09	172.23	90398.1	2004	0
14848.8	0.92418	896	48.8824	1813.09	172.23	89918.9	2004	0
14790.9	0.92418	1504	48.8824	1813.09	172.23	90811.8	2004	0
14797.8	0.92418	1311	48.8824	1813.09	172.23	90506.9	2004	0
14792.9	0.92418	1077	48.8824	1813.09	172.23	90147.9	2004	0
14730.2	0.92418	1693	48.8824	1813.09	172.23	90997	2004	7
14841.8	0.92418	954	48.8824	1813.09	172.23	89412.9	2004	0
14727.2	0.92418	1567	48.8824	1813.09	172.23	90766.2	2004	0
14739	0.92418	1395	48.8824	1813.09	172.23	90355	2004	0
14689.6	0.92422	1907	48.8824	1813.09	172.23	90971.7	2004	0
14684.3	0.92418	1886	48.8824	1813.09	172.23	90780.6	2004	0
14682.4	0.92418	1346	48.8824	1813.09	172.23	90603.1	2004	0
8072.16	0.910669	533	40.3418	1924.12	175.65	67478.7	2004	0
8066.36	0.910669	542	40.3418	1924.12	175.65	67053.3	2004	0
8047.87	0.910669	533	40.3418	1924.12	175.65	66905.3	2004	0
8069.54	0.910669	461	40.3418	1924.12	175.65	66459.7	2004	0
8162.12	0.910669	509	40.3418	1924.12	175.65	67267.5	2004	0
8144.8	0.910669	505	40.3418	1910.62	175.65	67172	2004	0
8023.42	0.910669	543	40.3418	1910.62	175.65	66161.3	2004	0
8110.82	0.910669	534	40.3418	1910.62	175.65	66596.1	2004	0
8121.74	0.910669	517	40.3418	1910.62	175.65	66716.4	2004	0
8098.7	0.910669	518	40.3418	1910.62	175.65	66449.6	2004	0
8039.71	0.910669	436	40.3418	1910.62	175.65	65570.7	2004	0
8090.86	0.910776	479	40.3418	1910.62	175.65	66071.1	2004	0
8034.99	0.910776	535	40.3418	1910.62	175.65	65944	2004	0
7993.41	0.910776	495	40.3418	1910.62	175.65	65393.2	2004	0
7973.05	0.910776	448	40.3418	1910.62	175.65	65502.6	2004	0
8024.57	0.910776	501	40.3418	1910.62	175.65	65714.5	2004	0
8074.08	0.910776	407	40.3418	1910.62	175.65	65806.6	2004	0
8046.15	0.910776	457	40.3418	1910.62	175.65	65654.7	2004	7
18834.8	0.923288	688	37.5111	2106.57	172.23	58278.9	2004	0
18832.8	0.923288	665	37.5111	2106.57	172.23	58493.3	2004	0
18785	0.923288	872	37.5111	2106.57	172.23	58740	2004	0
18745.8	0.923295	774	37.5111	2106.57	172.23	58861.7	2004	0
18782	0.923288	941	37.5111	2106.57	172.23	58771.5	2004	0
18732.5	0.923288	818	37.5111	2106.57	172.23	58972.9	2004	0
18701.2	0.923295	761	37.5111	2106.57	172.23	59225	2004	7
18781.1	0.923288	802	37.5111	2106.57	172.23	58793.9	2004	0
18729.3	0.923288	1094	37.5111	2106.57	172.23	58992.3	2004	0
18697.4	0.923288	968	37.5111	2106.57	172.23	59336.3	2004	0
18739.5	0.923288	968	37.5111	2106.57	172.23	59107.8	2004	0
18701.7	0.923288	1149	37.5111	2106.57	172.23	59184	2004	0
18703.4	0.923288	1055	37.5111	2106.57	172.23	59253.4	2004	0
18645	0.923288	925	37.5111	2106.57	172.23	59643	2004	0
18654	0.923288	1308	37.5111	2106.57	172.23	59634.2	2004	0
18649.6	0.923288	1194	37.5111	2106.57	172.23	59649.9	2004	0
18561.6	0.923288	1668	37.5111	2106.57	172.23	60091.8	2004	0
929.304	0.912132	20289	35.1495	1795.02	174.05	40995.4	2004	0
897.475	0.912132	921	35.1495	1847.14	174.05	41102.7	2004	0
879.267	0.912299	2648	35.1495	1801.09	174.05	40924.3	2004	0
884.064	0.912299	297	35.1495	1847.14	174.05	41089.6	2004	0
884.645	0.912299	23431	35.1495	1795.02	174.05	40912.8	2004	0
843.719	0.912383	3590	35.1495	1801.09	174.05	40966.1	2004	0
862.144	0.912383	15546	35.1495	1795.02	174.05	41000	2004	0
891.053	0.912383	65837	35.1495	1795.02	174.05	40931.3	2004	0
843.935	0.912494	6444	35.1495	1795.02	174.05	41053.8	2004	0
882.8	0.912494	52951	35.1495	1795.02	174.05	41053.8	2004	0
818.754	0.912494	6008	35.1495	1801.09	174.05	40876.5	2004	0
823.578	0.912494	485	35.1495	1801.09	174.05	40876.5	2004	0
7104.39	0.915186	465	25.703	1703.22	172.32	57079	2004	0
7168.57	0.915186	573	25.703	1703.22	172.32	57071.4	2004	0
7198	0.915186	605	25.703	1703.22	172.32	57052.7	2004	0
7248.58	0.915186	226	25.703	1746.23	172.32	56665.9	2004	0
7310.24	0.915186	440	25.703	1703.22	172.32	56906.9	2004	0
7205.29	0.915309	504	25.703	1746.23	172.32	56712.3	2004	0
7212.61	0.915186	615	25.703	1703.22	172.32	56944.8	2004	7
7266.81	0.915186	553	25.703	1703.22	172.32	56952	2004	0
7307.55	0.915186	472	25.703	1703.22	172.32	56895	2004	0
7308.21	0.915309	230	25.703	1746.23	172.32	56289.3	2004	0
7245	0.915309	441	25.703	1746.23	172.32	56559	2004	0
7269.99	0.915186	535	25.703	1703.22	172.32	56895	2004	0
7222.04	0.915309	510	25.703	1746.23	172.32	56699.4	2004	0
7226.35	0.915309	606	25.703	1703.22	172.32	56859.1	2004	0
7226.87	0.915309	512	25.703	1746.23	172.32	56746	2004	0
7264.27	0.915309	582	25.703	1703.22	172.32	57003.2	2004	0
7261.5	0.915309	444	25.703	1746.23	172.32	56568.3	2004	0
7246.35	0.915309	484	25.703	1746.23	172.32	56661.3	2004	0
7258.13	0.915309	574	25.703	1703.22	172.32	56870.6	2004	7
7276.84	0.915309	420	25.703	1746.23	172.32	56505.4	2004	0
7262.78	0.915309	552	25.703	1703.22	172.32	56863.5	2004	0
7270.92	0.915309	337	25.703	1746.23	172.32	56627.5	2004	0
7305.76	0.915309	504	25.703	1703.22	172.32	56851.8	2004	0
6559.41	0.915557	495	25.703	1746.23	172.32	55407.7	2004	0
6566.25	0.915681	574	25.703	1746.23	172.32	55443	2004	0
6577.78	0.915681	453	25.703	1746.23	172.32	55433.5	2004	0
6522.42	0.915681	549	25.703	1746.23	172.32	55237	2004	0
6632.41	0.915681	324	25.703	1746.23	172.32	55621.9	2004	0
6640.68	0.915681	309	25.703	1746.23	172.32	55702.8	2004	0
6479.53	0.915681	726	25.703	1746.23	172.32	55162	2004	0
6529.85	0.915681	648	25.703	1746.23	172.32	55258.9	2004	0
6493.87	0.915681	656	25.703	1746.23	172.32	55248.2	2004	0
6508.14	0.915681	609	25.703	1746.23	172.32	55228.5	2004	0
6548.26	0.915681	507	25.703	1746.23	172.32	55323.5	2004	0
6562.39	0.915681	358	25.703	1746.23	172.32	55496.2	2004	0
6533.37	0.915681	541	25.703	1746.23	172.32	55368.1	2004	0
6503.57	0.915681	639	25.703	1746.23	172.32	55195	2004	0
6563.02	0.915681	417	25.703	1746.23	172.32	55389.3	2004	0
6264.65	0.926382	64047	25.703	1636.2	172.97	55834.5	2004	0
6248.94	0.926382	70826	25.703	1636.2	171.17	55814.2	2004	0
6242.46	0.926382	55909	25.703	1636.2	171.17	55610.7	2004	0
6316.82	0.926382	38355	25.703	1636.2	172.97	55867.8	2004	0
6233.34	0.926382	27587	25.703	1636.2	171.17	55565.1	2004	0
6317.79	0.926382	7714	25.703	1636.2	172.97	55730.5	2004	0
6298.04	0.926382	36007	25.703	1636.2	172.97	55672.3	2004	0
6345.68	0.926312	11439	25.703	1636.2	172.97	55791.7	2004	0
6361.86	0.926312	6181	25.703	1636.2	172.97	55849.5	2004	0
6387.97	0.926312	811	25.703	1636.2	172.97	55634.5	2004	0
6404.11	0.926312	162	25.703	1636.2	172.97	55593.6	2004	0
6407.9	0.926312	99	25.703	1636.2	172.97	55587.9	2004	0
5491.96	0.926598	34283	25.703	1581.87	170.57	52569.2	2004	0
5504.88	0.926598	32195	25.703	1581.87	170.57	52649.2	2004	0
5521.2	0.926453	21302	25.703	1581.87	170.57	52624.3	2004	0
5470.67	0.926598	41896	25.703	1581.87	170.57	52475.8	2004	0
5517.35	0.926453	23963	25.703	1581.87	170.57	52664.1	2004	0
5444.02	0.926598	52036	25.703	1581.87	170.57	52472.9	2004	0
5437.26	0.926598	76946	25.703	1581.87	170.57	52351.6	2004	0
5475.02	0.926598	27538	25.703	1581.87	170.57	52380.4	2004	0
5519.4	0.926453	20699	25.703	1581.87	170.57	52501	2004	0
5476.38	0.926598	31450	25.703	1581.87	170.57	52468	2004	0
5530.73	0.926453	23031	25.703	1581.87	170.57	52612	2004	0
5490.38	0.926453	17001	25.703	1581.87	170.57	52412.1	2004	0
5426.39	0.926598	59417	25.703	1581.87	170.57	52277	2004	0
5468.71	0.926453	16033	25.703	1581.87	170.57	52440.7	2004	0
5377.76	0.926671	148266	25.703	1581.87	170.57	52239.3	2004	0
10482.5	0.921366	652	45.9157	711.623	146.18	52375.8	2004	0
10478.9	0.921366	822	45.9157	711.623	146.18	52218.7	2004	0
10469.5	0.921192	888	45.9157	711.623	146.18	52221.5	2004	0
10447.1	0.921192	889	45.9157	711.623	146.18	52105.1	2004	5
10335.2	0.921106	789	45.9157	711.623	146.18	52123.7	2004	0
10355.2	0.921106	875	45.9157	711.623	146.18	52025.7	2004	5
10453.4	0.921192	842	45.9157	711.623	146.18	52010	2004	0
10451.9	0.921192	842	45.9157	711.623	146.18	51928.6	2004	5
10354.1	0.921106	1086	45.9157	711.623	146.18	51885.4	2004	0
10385.4	0.921106	1071	45.9157	711.623	146.18	51815.6	2004	0
10071.3	0.920774	1007	45.9157	711.623	146.18	52695.1	2004	5
10387.5	0.921106	1020	45.9157	711.623	146.18	51663.9	2004	0
10270.2	0.920856	1359	45.9157	711.623	146.18	51378.4	2004	0
10303.4	0.920856	1296	45.9157	711.623	146.18	51340.2	2004	0
10189.1	0.920774	1373	45.9157	711.623	146	51446.9	2004	0
10260.5	0.920774	1251	45.9157	711.623	146	51159.7	2004	0
10256.9	0.920774	1225	45.9157	711.623	146	51190.2	2004	0
10350	0.920774	1095	45.9157	711.623	146	51106.3	2004	37
10233.7	0.920693	968	45.9157	711.623	146	51771.7	2004	5
10386.7	0.920534	772	45.9157	711.623	146	51444.5	2004	23
7648.68	0.898912	1871	216.286	434.138	142.17	60542.1	2004	0
35694	0.610518	739	44.6712	1874.95	161.03	168906	2004	0
35710	0.610578	645	44.6712	1874.95	161.03	168797	2004	0
35704.5	0.610578	752	44.6712	1874.95	161.03	168803	2004	5
35628.7	0.610518	824	44.6712	1874.95	161.03	169503	2004	0
35676	0.610578	754	44.6712	1874.95	161.03	169231	2004	0
35628.2	0.610578	872	44.6712	1874.95	161.03	169675	2004	5
35671.5	0.610578	811	44.6712	1874.95	161.03	169373	2004	0
35640.4	0.610578	836	44.6712	1874.95	161.03	169642	2004	0
35542.4	0.610518	841	44.6712	1874.95	161.03	170022	2004	0
35691.3	0.610578	745	44.6712	1874.95	161.03	169232	2004	0
35646.9	0.610578	808	44.6712	1874.95	161.03	169813	2004	0
35556.6	0.610518	937	44.6712	1874.95	161.03	170112	2004	0
35711.1	0.610578	692	44.6712	1874.95	161.03	169033	2004	0
35653	0.610578	819	44.6712	1874.95	161.03	169716	2004	0
35600.4	0.610578	693	44.6712	1874.95	161.03	170149	2004	0
35653.7	0.610578	743	44.6712	1874.95	161.03	169815	2004	172
35588.2	0.610578	813	44.6712	1874.95	161.03	170393	2004	0
35604.6	0.610578	893	44.6712	1874.95	161.03	170385	2004	0
35525	0.610578	1065	44.6712	1874.95	161.03	170698	2004	5
35549.3	0.610578	880	44.6712	1874.95	161.03	170645	2004	0
35583.6	0.610578	982	44.6712	1874.95	161.03	170545	2004	0
35508.7	0.610578	1330	44.6712	1874.95	161.03	170688	2004	0
35538.5	0.610578	1204	44.6712	1874.95	161.03	170733	2004	0
35558.7	0.610578	1054	44.6712	1874.95	161.03	170698	2004	0
27382	0.610458	640	31.9088	1009.27	147.5	193589	2004	0
27366.9	0.610458	729	31.9088	1009.27	147.5	193712	2004	0
27371.8	0.610458	755	31.9088	1009.27	147.5	193516	2004	0
27418.6	0.610458	709	31.9088	1009.27	147.5	193497	2004	0
27331.9	0.610458	743	31.9088	1009.27	147.5	193658	2004	0
27414.9	0.610458	757	31.9088	1009.27	147.5	193565	2004	0
27322.8	0.610458	768	31.9088	1009.27	147.5	193418	2004	0
27407.4	0.610458	804	31.9088	1009.27	147.5	193445	2004	0
27470.4	0.610458	661	31.9088	1009.27	147.5	193388	2004	0
27355.9	0.610458	876	31.9088	1009.27	147.5	193321	2004	0
27380.1	0.610518	948	31.9088	1047.83	147.5	193014	2004	0
27371.8	0.610518	911	31.9088	1047.83	147.5	193037	2004	0
27454.4	0.610458	821	31.9088	1047.83	147.5	192954	2004	0
27376.8	0.610518	823	31.9088	1047.83	147.5	192776	2004	0
27451.2	0.610458	910	31.9088	1047.83	147.5	192884	2004	0
27455.7	0.610458	812	31.9088	1047.83	147.5	192882	2004	0
27323.8	0.610518	834	31.9088	1039.6	147.5	192384	2004	5
27284.3	0.610518	946	31.9088	1039.6	147.5	192242	2004	0
27339.6	0.610518	699	31.9088	1039.6	147.5	192033	2004	0
27324.3	0.610518	854	31.9088	1039.6	147.5	192101	2004	0
27381.8	0.610518	636	31.9088	1039.6	147.5	191806	2004	0
27291	0.610518	843	31.9088	1039.6	147.5	192058	2004	0
27366.9	0.610518	686	31.9088	1039.6	147.5	191850	2004	0
27342.9	0.610518	838	31.9088	1039.6	147.5	191813	2004	0
27405.7	0.610518	525	31.9088	1039.6	147.5	191605	2004	0
27369.3	0.610518	726	31.9088	1039.6	147.5	191711	2004	0
27347	0.610518	821	31.9088	1039.6	147.5	191719	2004	0
27406	0.610518	646	31.9088	1039.6	147.5	191397	2004	0
27376.6	0.610518	716	31.9088	1039.6	147.5	191574	2004	0
27388.1	0.610518	768	31.9088	1039.6	147.5	191239	2004	0
25246.5	0.610278	962	31.9088	743.893	147.5	187217	2004	0
25237.4	0.610278	995	31.9088	743.893	147.5	187058	2004	0
25239.6	0.610278	970	31.9088	743.893	147.5	186837	2004	0
25211.5	0.610278	1072	31.9088	743.893	147.5	187049	2004	5
25202.4	0.610278	1093	31.9088	743.893	147.5	187127	2004	9
25173.4	0.610278	1107	31.9088	743.893	147.5	186921	2004	0
25156.9	0.610278	1168	31.9088	743.893	147.5	186625	2004	0
25139.9	0.610278	1214	31.9088	743.893	147.5	186501	2004	0
25149.5	0.610278	1053	31.9088	743.893	147.5	186160	2004	0
25128.4	0.610278	1012	31.9088	743.893	147.5	185801	2004	56
25081.5	0.610278	1297	31.9088	743.893	147.5	185792	2004	0
25093.8	0.610278	498	31.9088	960.025	147.5	185484	2004	102
25041.5	0.610338	1312	31.9088	743.893	147.5	185133	2004	0
25040.3	0.610338	1314	31.9088	743.893	147.5	185258	2004	46
25028	0.610278	1101	31.9088	960.025	147.5	184874	2004	0
24965.6	0.610338	1188	31.9088	960.025	147.5	184362	2004	0
24937.8	0.610338	1326	31.9088	743.893	147.5	184176	2004	0
24915.9	0.610338	873	31.9088	960.025	147.5	183989	2004	0
24926.9	0.610338	1223	31.9088	743.893	147.5	184255	2004	0
24974.6	0.610458	542	31.9088	743.893	147.5	184329	2004	0
24941.2	0.610458	772	31.9088	743.893	147.5	184180	2004	0
24749.1	0.610458	1683	31.9088	960.025	147.5	182570	2004	5
24691.7	0.610458	1204	31.9088	997.515	147.5	181493	2004	0
24679.1	0.610458	1834	31.9088	997.515	147.5	181414	2004	0
24665.5	0.610458	1781	31.9088	997.515	147.5	181408	2004	0
24646.2	0.610458	1650	31.9088	997.515	147.5	181270	2004	0
24627.4	0.610458	1923	31.9088	997.515	147.5	180636	2004	0
24599.6	0.610458	1142	31.9088	997.515	147.5	180490	2004	5
24598.7	0.610518	2235	31.9088	997.237	147.5	179736	2004	9
24507.1	0.610458	1107	27.1371	997.237	147.5	178967	2004	0
24480.2	0.610518	2968	31.9088	997.237	147.5	177286	2004	0
24462.1	0.610518	2145	31.9088	997.237	147.5	176795	2004	0
1280.1	0.0545788	947	18.3811	455.205	335.37	16153.2	2005	0
964.566	0.0544205	2268	18.3811	458.628	335.37	16153.2	2005	0
1224.32	0.0545465	1064	18.3811	455.205	335.37	16153.2	2005	0
976.072	0.0544671	4086	18.3811	455.205	335.37	16150.9	2005	0
1321.23	0.0546609	1219	18.3811	455.205	335.37	16153.2	2005	0
945.298	0.0544515	1333	18.3811	458.628	335.37	16123	2005	0
1236.07	0.0546115	1797	18.3811	455.205	335.37	16127.2	2005	0
997.192	0.0544828	11273	18.3811	455.205	335.37	16127.2	2005	0
946.446	0.0544205	1070	18.3811	458.628	335.37	16127.2	2005	0
955.895	0.0544671	5967	18.3811	455.205	335.37	16139.8	2005	0
1179.48	0.0545465	986	18.3811	455.205	335.37	16150.9	2005	0
1293.82	0.0546609	1330	18.3811	455.205	335.37	16127.2	2005	0
917.375	0.0544515	1389	18.3811	458.628	335.37	16127.2	2005	0
952.641	0.0544828	10724	18.3811	455.205	335.37	16123	2005	0
1145.95	0.0545465	878	18.3811	455.205	335.37	16123	2005	0
1363.4	0.0546776	733	18.3811	455.205	335.37	16127.2	2005	0
923.209	0.0544671	23443	18.3811	455.205	335.37	16127.2	2005	0
901.493	0.0544671	23355	18.3811	458.628	335.37	16150.9	2005	0
890.654	0.0544515	13425	18.3811	458.628	335.37	16153.2	2005	0
876.634	0.0544515	15256	18.3811	458.628	335.37	16123	2005	0
1120.24	0.0545465	650	18.3811	455.205	335.37	16127.2	2005	0
1152.74	0.0545951	3963	18.3811	455.205	335.37	16127.2	2005	0
1274.98	0.0546609	781	18.3811	455.205	335.37	16150.9	2005	0
1333.1	0.0546776	557	18.3811	455.205	335.37	16153.2	2005	0
1311.7	0.0546776	531	18.3811	455.205	335.37	16123	2005	0
1336.82	0.0546444	471	18.3811	455.205	335.37	16150.9	2005	0
1449.87	0.054728	532	18.3811	455.205	335.37	16153.2	2005	0
1407.19	0.0547111	571	18.3811	455.205	335.37	16127.2	2005	0
1402.42	0.0547111	554	18.3811	455.205	335.37	16127.2	2005	0
5597.27	0.0989046	2096	24.1282	1825	351	199955	2005	0
5953.71	0.0992055	2859	24.1282	1914.44	351	204539	2005	0
7482.53	0.103429	1471	24.1282	2019.2	351	201465	2005	0
6780.11	0.0996657	1642	24.1282	1967.84	351	200824	2005	0
6033.21	0.0994191	2056	24.1282	1914.43	351	203856	2005	0
5991.46	0.0995421	2002	24.1282	1914.43	351	203741	2005	0
7241.51	0.103403	1127	24.1282	1967.84	351	201407	2005	0
5780.87	0.099573	1606	24.1282	1914.43	351	203770	2005	0
5245.71	0.0994498	1386	24.1282	1914.44	351	204709	2005	0
4709.77	0.0992968	1702	24.1282	1824.55	351	199832	2005	0
4162.26	0.0990243	1325	24.1282	1745.7	351	196255	2005	0
5055.68	0.0995113	1435	24.1282	1824.55	351	203816	2005	0
5234.66	0.099573	733	24.1282	1824.55	351	204702	2005	0
3794.54	0.0988451	3770	24.1282	1745.7	353.41	194639	2005	0
3894.59	0.0990243	1970	24.1282	1745.7	351	196071	2005	0
4143.7	0.0993273	1525	24.1282	1824.55	351	197965	2005	0
3059.77	0.0988451	3558	22.6886	1745.7	353.41	191593	2005	0
2788.77	0.0986974	7082	22.6886	1644.39	353.41	188906	2005	0
3269.76	0.0990845	2323	24.1282	17.5078	353.41	194499	2005	0
2407.62	0.0989046	6848	22.6886	1634.33	353.41	189666	2005	0
5366.94	0.106503	1117	28.232	173.5	339.23	193659	2005	0
5337.84	0.106438	926	28.232	173.5	339.23	193654	2005	0
5343.8	0.106438	1263	28.232	2051.11	339.23	193543	2005	0
5342.13	0.106438	1400	28.232	2051.11	339.23	193694	2005	0
5378.64	0.106503	1489	28.232	173.5	339.23	193655	2005	0
5641.27	0.106633	1020	28.232	1967.18	339.23	193602	2005	0
5386.1	0.106438	1285	28.232	2051.11	339.23	193657	2005	0
5613.22	0.106633	1388	28.232	1967.18	339.23	193595	2005	0
5645.91	0.106665	1214	28.232	1967.18	339.23	193595	2005	0
5502.46	0.106535	910	28.232	1967.18	339.23	193664	2005	0
5660.32	0.106665	920	28.232	1967.18	339.23	193644	2005	0
5843.91	0.106763	479	28.232	1967.18	339.23	193222	2005	0
5510.23	0.106503	1269	28.232	1931.48	339.23	193717	2005	0
5512.89	0.106503	1325	28.232	1931.48	339.23	193672	2005	0
5575.35	0.106633	1440	28.232	1967.18	339.23	193471	2005	0
5835.21	0.106763	575	28.232	1967.18	339.23	193131	2005	0
5580.31	0.106568	1448	28.232	1967.18	339.23	193644	2005	0
5745.3	0.106698	777	28.232	1967.18	339.23	193638	2005	0
5759.73	0.106698	649	28.232	1967.18	339.23	193582	2005	0
5685.14	0.106665	868	28.232	1967.18	339.23	193602	2005	0
5591.59	0.106568	1365	28.232	1967.18	339.23	193675	2005	0
5676.88	0.106665	1194	28.232	1967.18	339.23	193471	2005	0
5678.91	0.106665	1265	28.232	1967.18	339.23	193644	2005	0
5629.37	0.106535	1106	28.232	1931.48	339.23	193725	2005	0
5692.33	0.106633	1223	28.232	1967.18	339.23	193657	2005	0
5693.78	0.106633	1228	28.232	1967.18	339.23	193471	2005	0
5694.37	0.106633	1214	28.232	1967.18	339.23	193644	2005	0
5712.81	0.106633	1156	28.232	1967.18	339.23	193651	2005	0
5792.07	0.106665	778	28.232	1967.18	339.23	193644	2005	0
3641.95	0.106763	858	28.232	1967.18	339.23	193595	2005	0
5707.56	0.109456	1063	28.604	1731.84	333.56	173108	2005	0
3472.5	0.107998	1122	28.232	1967.18	339.23	193595	2005	0
5561.96	0.109423	985	28.604	1731.84	333.56	175710	2005	0
2931.57	0.106535	1958	28.232	1931.48	339.23	195671	2005	0
3207.12	0.106796	2148	28.232	1931.48	339.23	193597	2005	0
5647.46	0.10949	1285	28.604	1731.84	333.56	171869	2005	0
5672.83	0.109624	1084	28.604	1731.84	333.29	168055	2005	0
5338.91	0.109456	753	28.604	1731.84	333.56	177976	2005	0
2933	0.106796	3774	28.232	1931.48	339.23	193874	2005	0
3601.59	0.108375	1419	28.232	1967.18	339.23	192987	2005	0
3721.27	0.108534	1757	28.232	1967.18	339.23	193109	2005	0
2766.9	0.106763	3238	28.232	1931.48	339.23	194528	2005	0
5619.97	0.109759	1150	28.604	1731.84	333.29	164004	2005	0
5202.91	0.10949	820	28.604	1731.84	333.56	178134	2005	0
2452	0.106568	4654	28.232	1931.48	339.23	197191	2005	0
3211.77	0.108185	2400	28.232	1967.18	339.23	193585	2005	0
3791	0.108664	956	28.232	1967.18	339.23	193108	2005	0
5496.91	0.109827	1595	28.604	1731.84	333.29	165122	2005	0
3688.03	0.108664	1701	28.232	1967.18	339.23	193108	2005	0
5126	0.109624	1154	28.604	1731.81	333.56	174327	2005	0
5326.75	0.109827	1707	28.604	1731.84	333.29	166393	2005	0
3400.29	0.108567	2022	28.232	1967.18	339.23	192987	2005	0
5427.87	0.110915	1210	28.604	1731.84	333.29	162971	2005	0
4772.38	0.109557	1520	28.604	1731.81	333.56	182651	2005	0
2319.18	0.106927	3353	28.232	1931.48	339.23	195466	2005	0
5370.29	0.111117	743	28.604	1731.81	333.29	159238	2005	0
4368.35	0.109624	1884	28.232	1731.81	333.56	184813	2005	0
2745.75	0.108631	1056	28.232	1861.91	339.23	193156	2005	0
4975.04	0.111083	1166	28.604	1938.14	333.29	163209	2005	0
4759.96	0.111083	1570	28.604	1938.14	333.29	165954	2005	0
2263.33	0.108502	1554	28.232	1861.91	339.23	193657	2005	0
3865.75	0.109759	2549	28.232	1938.14	333.56	187668	2005	0
4650.79	0.111184	1201	28.604	1938.14	333.29	166785	2005	0
1829.24	0.108279	1215	28.232	1831.39	339.23	193851	2005	0
3680.84	0.10986	7870	28.232	1938.14	333.56	187704	2005	0
1934.81	0.108664	979	28.232	1861.91	333.52	193644	2005	0
1274.9	0.107875	8640	28.232	1831.39	339.23	197474	2005	0
1614.88	0.108502	5255	28.232	1831.39	333.52	193759	2005	0
4433.86	0.111525	6814	28.604	1821.66	333.29	160997	2005	0
2821.4	0.11703	64	27.5364	1491.48	328.99	138611	2005	0
2828.51	0.117029	61	27.5364	1491.48	328.99	138688	2005	0
2810.48	0.11703	65	27.5364	1491.48	328.99	138561	2005	0
2821.48	0.117029	87	27.5364	1491.48	328.99	138806	2005	0
2797.78	0.11703	64	27.5364	1491.48	328.99	138591	2005	0
2806.34	0.117029	111	27.5364	1491.48	328.99	138737	2005	0
2777.73	0.117029	126	27.5364	1491.48	328.99	138627	2005	0
2771.47	0.117029	126	27.5364	1491.5	328.99	138549	2005	0
287.566	0.11677	101	27.5364	1240.19	328.37	120366	2005	0
280.607	0.11677	101	27.5364	1240.19	328.37	120217	2005	0
325.765	0.116721	93	27.5364	1240.19	328.37	120511	2005	0
250.355	0.116794	84	27.5364	1240.19	328.37	119947	2005	0
347.267	0.11677	109	27.5364	1240.19	328.37	120110	2005	0
227.071	0.116794	91	27.5364	1240.19	328.37	119632	2005	0
265.44	0.11677	90	27.5364	1240.19	328.37	120035	2005	0
220.355	0.116794	113	27.5364	1240.19	328.37	119804	2005	0
4715.01	0.149347	324	27.2776	43.7378	300.88	173433	2005	9
4539.37	0.149477	591	27.2776	43.7378	300.88	176864	2005	9
4493.21	0.14952	489	27.2776	43.7378	300.88	178587	2005	14
4469.26	0.14952	588	27.2776	43.7378	300.88	178495	2005	0
4490.98	0.14952	847	27.2776	43.7378	300.88	176928	2005	0
4442.81	0.149563	814	27.2776	43.7378	300.88	178438	2005	5
4668.94	0.14939	566	27.2776	43.7378	300.88	173137	2005	0
4396.8	0.149563	1025	27.2776	43.7378	300.88	179727	2005	0
4480.08	0.14952	797	27.2776	43.7378	300.88	176731	2005	0
4406.37	0.149563	911	27.2776	43.7378	300.88	178109	2005	0
4378.69	0.14965	1084	27.2776	43.7378	300.88	179727	2005	0
4749.26	0.149347	528	27.2776	43.7378	300.88	171423	2005	9
4556.46	0.149477	766	27.2776	43.7378	300.88	174991	2005	5
4751.44	0.149347	567	27.2776	43.7378	300.88	171529	2005	14
4748.98	0.14939	416	27.2776	43.7378	300.88	171309	2005	5
4457.25	0.14952	866	27.2776	43.7378	300.88	176478	2005	14
4648.93	0.149477	779	27.2776	43.7378	300.88	172897	2005	5
4549.71	0.14952	921	27.2776	43.7378	300.88	174877	2005	5
4360.91	0.14965	948	27.2776	43.7378	300.88	178082	2005	209
4647.23	0.149477	836	27.2776	43.7378	300.88	172771	2005	5
4348.95	0.14965	961	27.2776	43.7378	300.88	177820	2005	0
4547.18	0.14952	944	27.2776	43.7378	300.88	174655	2005	23
4446.85	0.149563	819	27.2776	43.7378	300.88	176399	2005	0
4467.12	0.149563	868	27.2776	43.7378	300.88	176310	2005	5
4481.71	0.149563	680	27.2776	43.7378	300.88	176182	2005	14
4512.13	0.14965	512	27.2776	43.7378	300.88	176162	2005	9
4587.99	0.149563	708	27.2776	43.7378	300.88	174501	2005	0
4600.2	0.149563	647	27.2776	43.7378	300.88	174436	2005	9
14631.1	0.320363	1334	78.1557	3727.14	285.87	79161	2005	0
14630.3	0.320363	1586	78.1557	3727.14	285.87	78768.4	2005	0
14684.3	0.320363	1612	78.1557	3727.14	285.87	77274.5	2005	0
14627.8	0.320363	1686	78.1557	3727.14	285.87	78720.3	2005	0
14552.7	0.320363	1849	78.1557	3727.14	285.87	80170.3	2005	0
14684.4	0.320363	1650	78.1557	3727.14	285.87	76934.8	2005	0
14626.2	0.320363	1820	78.1557	3727.14	285.87	78559.4	2005	0
14549	0.320363	1889	78.1557	3727.14	285.87	79901.5	2005	0
14497.9	0.320363	2444	78.1557	3727.14	285.87	80354.2	2005	0
14624.2	0.320363	1859	78.1557	3727.14	285.87	78081.8	2005	0
14672.4	0.320442	1652	78.1557	3727.14	285.87	76928.3	2005	0
14552.7	0.320363	2218	78.1557	3727.14	285.87	79809.2	2005	0
14499.4	0.320363	2017	78.1557	3727.14	285.87	80335.3	2005	0
14556.9	0.320363	2013	78.1557	3727.14	285.87	79513.1	2005	0
14398.9	0.320206	6309	78.1557	3727.14	285.87	81318	2005	0
14626.8	0.320363	1919	78.1557	3727.14	285.87	77876.6	2005	0
14521.5	0.320363	2142	78.1557	3727.14	285.87	79920.7	2005	0
14495.9	0.320363	3061	78.1557	3727.14	285.87	80173.1	2005	33
14560	0.320363	2465	78.1557	3727.14	285.87	79341.8	2005	0
14488.5	0.320363	1989	78.1557	3727.14	285.87	79940.8	2005	0
10914.7	0.359034	2079	38.983	4668.53	290.6	88431	2005	0
10888	0.359034	1613	38.983	4668.53	290.6	88561.3	2005	0
10889.4	0.359034	2405	38.983	4668.53	290.6	88282.8	2005	0
10874.1	0.359034	2150	38.983	4658.06	290.6	88469.5	2005	0
10845.5	0.359034	2503	38.983	4658.06	290.6	88292.7	2005	0
10900.3	0.35895	291	38.983	4668.53	290.6	87520.8	2005	0
10853.6	0.359034	2601	38.983	4668.53	290.6	88075.6	2005	0
10944	0.35895	307	38.983	4668.53	290.6	86927.1	2005	0
10924	0.35895	352	38.983	4668.53	290.6	87331.6	2005	0
10885	0.359034	174	38.983	4668.53	290.6	87857.8	2005	0
10824.2	0.359034	3404	38.983	4658.06	290.6	88259.7	2005	0
10822.5	0.359034	2243	38.983	4658.06	290.6	88295.3	2005	0
10903.4	0.35895	318	38.983	4668.53	290.6	87103.1	2005	0
10861.6	0.359034	172	38.983	4668.53	290.6	87455.8	2005	0
10900.5	0.35895	285	38.983	4668.53	290.6	87174	2005	0
10755.2	0.359202	5399	38.983	4658.06	290.6	88705.3	2005	0
10919.2	0.359034	213	38.983	4668.53	290.6	87013.9	2005	0
10730.6	0.359202	4751	38.983	4658.06	290.6	88703.1	2005	0
10740.9	0.359202	2685	38.983	4658.06	290.6	88186.8	2005	0
10710	0.359202	4266	38.983	4658.06	290.6	88350	2005	0
10727.4	0.359202	1252	38.983	4658.06	290.6	88159.2	2005	0
10781.3	0.359202	319	38.983	4658.06	290.6	87898.1	2005	0
8066.5	0.391061	19975	43.6739	3594.42	294.84	93047.8	2005	0
8089.25	0.391061	13026	43.6739	3594.42	294.84	93047.8	2005	0
8160.09	0.391061	1249	43.6739	3594.42	294.84	92979.9	2005	11
8144.42	0.391061	380	43.6739	3594.42	294.84	92845.1	2005	0
8148.06	0.391061	1367	43.6739	3594.42	294.84	92845.1	2005	11
8116.37	0.391234	1893	43.6739	3594.42	294.84	93031.9	2005	0
8075.48	0.391061	7568	43.6739	3594.42	294.84	93058.4	2005	0
8086.68	0.391061	5568	43.6739	3594.42	294.84	93058.4	2005	0
8078.21	0.391061	3456	43.6739	3594.42	294.84	93076.7	2005	22
8072.79	0.391061	3463	43.6739	3594.42	294.84	92918	2005	0
8036.86	0.391061	1471	43.6739	3594.42	294.84	93131	2005	11
8039.83	0.391234	1452	43.6739	3594.42	294.84	93131	2005	0
8034.51	0.391061	832	43.6739	3594.42	294.84	93230.8	2005	11
8012	0.391234	703	43.6739	3594.42	294.84	93152.5	2005	0
7977.31	0.391234	670	43.6739	3594.42	294.84	93220.6	2005	0
7976.6	0.391234	770	43.6739	3594.42	294.84	93063.9	2005	0
7981.58	0.391234	861	43.6739	3594.42	294.84	93048.3	2005	11
7928.42	0.391234	3760	43.6739	3594.42	294.84	93388.9	2005	0
6674.75	0.399102	399	43.0916	2067.44	287.51	76873.3	2005	0
6638.51	0.399102	225	43.0916	2067.44	287.51	76447.2	2005	11
6671.16	0.399102	1322	43.0916	2067.44	287.51	76775.2	2005	0
6624.71	0.399102	274	43.0916	2067.44	287.51	76321.4	2005	0
6632.8	0.399102	3730	43.0916	2067.44	287.51	76806.2	2005	0
6673.67	0.399188	4485	43.0916	2067.44	287.51	76821.2	2005	0
6599.6	0.399102	531	43.0916	2067.44	287.51	76460.4	2005	0
6632.74	0.399188	5187	43.0916	2067.44	287.51	76679.7	2005	0
6602.02	0.399102	355	43.0916	2067.44	287.51	76321.9	2005	0
6635.35	0.399188	3948	43.0916	2067.44	287.51	76806.8	2005	0
6596.78	0.399188	4249	43.0916	2067.44	287.51	76615.9	2005	0
6645.05	0.399188	7694	43.0916	2067.44	287.51	76725	2005	0
6587.45	0.399188	9332	43.0916	2067.44	287.51	76558.8	2005	11
6565.22	0.399188	4648	43.0916	2067.44	287.51	76466.2	2005	0
6567.91	0.399188	30593	43.0916	2067.44	287.51	76537.6	2005	0
6517.64	0.399188	52347	40.3418	2067.44	287.51	76430.8	2005	0
6514.01	0.399188	70872	40.3418	2067.44	287.51	76359	2005	0
8460.58	0.400775	683	40.3418	1913.16	287.51	73653.1	2005	0
8487.74	0.400775	675	40.3418	1916.68	287.51	73383	2005	0
8447.71	0.400775	784	40.3418	1913.16	287.51	73614	2005	0
8510.75	0.400775	705	40.3418	1916.68	287.51	73175.7	2005	0
8497.61	0.400775	743	40.3418	1916.68	287.51	73241.9	2005	0
8421.82	0.400856	817	40.3418	1913.16	287.51	73414.8	2005	7
8346.69	0.400856	831	40.3418	1913.16	287.51	73675.3	2005	0
8441.38	0.400856	820	40.3418	1916.68	287.51	73316.8	2005	0
8251.84	0.401018	807	40.3418	1913.16	287.51	73999.2	2005	0
8429	0.400856	824	40.3418	1913.16	287.51	73326.8	2005	11
8515.43	0.400856	752	40.3418	1916.68	287.51	73003.1	2005	0
8277.7	0.401018	1018	40.3418	1913.16	287.51	73893.1	2005	0
8347.89	0.401018	885	40.3418	1913.16	287.51	73661.3	2005	0
8296.94	0.401018	913	40.3418	1913.16	287.51	73724	2005	0
8519.36	0.401018	725	40.3418	1916.68	287.51	72896.2	2005	0
8369.92	0.401018	732	40.3418	1913.16	287.51	73451.6	2005	0
8369.92	0.401018	732	40.3418	1913.16	287.51	73451.6	2005	0
8476.17	0.401018	776	40.3418	1916.68	287.51	73133.2	2005	0
8438.31	0.401018	805	40.3418	1913.16	287.51	73269.9	2005	11
8541.24	0.401018	689	40.3418	1916.68	287.51	72810.5	2005	0
8527.08	0.401018	721	40.3418	1916.68	287.51	72857.5	2005	0
8480.71	0.401018	794	40.3418	1770.92	287.51	73117.8	2005	0
8490.62	0.401018	738	40.3418	1770.92	287.51	73053.5	2005	0
14885.4	0.443028	822	48.8824	1741.79	273.09	90907.7	2005	44
14850.8	0.443028	752	48.8824	1741.79	273.09	91385.3	2005	0
14845.7	0.443028	932	48.8824	1741.79	273.09	91140.9	2005	11
14811.3	0.443028	934	48.8824	1741.79	273.09	91489.9	2005	0
14806.1	0.443028	934	48.8824	1741.79	273.09	91209	2005	0
14830.8	0.443114	1262	48.8824	1741.79	273.09	90468.1	2005	0
14838.9	0.443114	925	48.8824	1741.79	273.09	90103.7	2005	0
14793.6	0.443114	1504	48.8824	1741.79	273.09	90750.1	2005	0
14842.1	0.443114	896	48.8824	1741.79	273.09	89933.6	2005	0
14791.5	0.443114	1339	48.8824	1741.79	273.09	90626.9	2005	0
14785.7	0.443114	1298	48.8824	1741.79	273.09	90322.2	2005	0
14852	0.443114	1025	48.8824	1741.79	273.09	89580.6	2005	0
14794	0.443114	890	48.8824	1741.79	273.09	89953.8	2005	0
14731.9	0.443114	1657	48.8824	1741.79	273.09	90856.6	2005	0
14702.6	0.443028	1830	48.8824	1741.79	273.09	91175.4	2005	0
14731.9	0.443114	1395	48.8824	1741.79	273.09	90322.8	2005	0
14695.9	0.443114	1774	48.8824	1741.79	273.09	90878.9	2005	0
14683.6	0.443114	2027	48.8824	1741.79	273.09	90644.5	2005	0
8069.13	0.402354	541	40.3418	1841.08	279.45	67381.5	2005	0
8056.65	0.402354	529	40.3418	1841.08	279.45	66899.4	2005	0
8073.9	0.402354	461	40.3418	1841.08	279.45	66573.5	2005	0
8060.91	0.402354	551	40.3418	1841.08	279.45	67259.9	2005	0
8037.88	0.402354	546	40.3418	1827.58	279.45	66741.9	2005	0
8046.12	0.402354	565	40.3418	1827.58	279.45	66936.7	2005	0
8049.1	0.402354	457	40.3418	1827.58	279.45	65826.1	2005	0
8121.61	0.402354	492	40.3418	1827.58	279.45	66703.3	2005	0
8016.27	0.402354	514	40.3418	1827.58	279.45	66137.3	2005	0
8003.1	0.402354	562	40.3418	1827.58	279.45	66143.1	2005	0
8106.61	0.40243	498	40.3418	1827.58	279.45	66404.9	2005	0
8003.65	0.40243	528	40.3418	1827.58	279.45	66093.1	2005	22
7988.62	0.40243	531	40.3418	1827.58	279.45	65836.8	2005	0
7997.24	0.40243	494	40.3418	1827.58	279.45	65612.8	2005	0
8018.02	0.40243	438	40.3418	1827.58	279.45	65102.5	2005	0
8093.23	0.40243	491	40.3418	1827.58	279.45	66058.9	2005	0
8077.18	0.40243	437	40.3418	1827.58	279.45	65806.6	2005	0
7999.78	0.40243	457	40.3418	1827.58	279.45	65538.6	2005	0
894.758	0.403356	868	35.1495	1775.26	282.12	41102.7	2005	0
906.721	0.403469	21022	35.1495	1726.79	282.12	40924.3	2005	0
883.654	0.403469	2575	35.1495	1732.87	282.12	40924.3	2005	0
881.388	0.403469	532	35.1495	1775.26	282.12	40978.9	2005	0
888.693	0.403469	15639	35.1495	1726.79	282.12	41014	2005	0
908.796	0.403469	42179	35.1495	1726.79	282.12	40945.4	2005	0
884.064	0.403469	441	35.1495	1775.26	282.12	40945.4	2005	0
860.941	0.403526	3661	35.1495	1732.87	282.12	40912.8	2005	0
857.696	0.403526	3236	35.1495	1732.87	282.12	40912.8	2005	0
863.992	0.403526	13147	35.1495	1726.79	282.12	40966.1	2005	0
901.485	0.403526	49507	35.1495	1726.79	282.12	41075.6	2005	0
840.054	0.403526	5911	35.1495	1732.87	282.12	41000	2005	0
884.53	0.403526	48712	35.1495	1726.79	282.12	40894.6	2005	0
839.514	0.403526	5160	35.1495	1732.87	282.12	40947.2	2005	0
820.864	0.403599	440	35.1495	1732.87	282.12	41053.8	2005	0
814.145	0.403599	6008	35.1495	1732.87	282.12	40876.5	2005	0
796.129	0.403599	12600	35.1495	1732.87	282.12	40956.2	2005	0
7172.77	0.405199	573	25.703	1638.93	281.86	56993.3	2005	0
7181.33	0.405199	591	25.703	1638.93	281.86	56920.7	2005	0
7246.42	0.405199	511	25.703	1638.93	281.86	56935.6	2005	0
7269.07	0.405199	250	25.703	1681.93	281.86	56575.2	2005	11
7303.34	0.405199	327	25.703	1638.93	281.86	56979.5	2005	0
7302.01	0.405199	469	25.703	1638.93	281.86	56952	2005	0
7249.14	0.405199	586	25.703	1638.93	281.86	56952	2005	0
7210.46	0.405264	625	25.703	1638.93	281.86	57007.1	2005	0
7309.16	0.405264	216	25.703	1681.93	281.86	56433.5	2005	0
7212.69	0.405264	561	25.703	1638.93	281.86	56846.4	2005	0
7266.55	0.405264	354	25.703	1681.93	281.86	56532.9	2005	0
7302.97	0.405199	472	25.703	1638.93	281.86	56895	2005	0
7257.43	0.405264	571	25.703	1638.93	281.86	56879.5	2005	7
7267.75	0.405264	373	25.703	1681.93	281.86	56501.5	2005	0
7271.33	0.405264	581	25.703	1638.93	281.86	56923.1	2005	0
7237.18	0.405264	571	25.703	1638.93	281.86	56883.8	2005	0
7307.96	0.405264	413	25.703	1638.93	281.86	56923.1	2005	0
7276.4	0.405264	563	25.703	1638.93	281.86	56841.8	2005	0
7285.81	0.405264	342	25.703	1681.93	281.86	56396.1	2005	11
7249.51	0.405264	462	25.703	1681.93	281.86	56736	2005	0
20067	0.527901	2390	341.936	272.642	262.8	68145	2005	0
20126.3	0.527981	2735	341.936	272.642	262.8	68350.4	2005	0
20007.4	0.527981	3487	341.936	272.642	262.8	68661	2005	0
20226.4	0.52814	2176	341.936	272.642	262.8	68780.8	2005	0
20657.3	0.52814	633	341.936	226.142	262.8	68555.4	2005	11
19933.2	0.527981	3677	341.936	272.642	262.8	69085.4	2005	0
20226.1	0.52814	2174	341.936	272.642	262.8	69085.4	2005	0
20716.2	0.528219	581	341.936	226.142	262.8	68323.2	2005	0
20223	0.52814	2021	341.936	272.642	262.8	68950.9	2005	0
19914	0.527981	3560	341.936	272.642	262.8	68880.6	2005	0
20033.2	0.527981	2919	341.936	272.642	262.8	68880.6	2005	0
20309.3	0.52814	1569	341.936	226.142	262.8	69261.1	2005	11
20715.2	0.528219	671	341.936	226.142	262.8	68485.7	2005	0
20649.3	0.528219	850	341.936	226.142	262.8	68615.3	2005	0
20216.8	0.52814	1774	341.936	272.642	262.8	69129.2	2005	0
20718.6	0.528219	671	341.936	226.142	262.8	68332.7	2005	7
20494.1	0.52814	618	341.936	226.142	262.8	68998.3	2005	0
20386.3	0.52814	1037	341.936	226.142	262.8	69227	2005	0
20717.5	0.528219	676	341.936	226.142	262.8	68666.9	2005	0
20651.8	0.528219	841	341.936	226.142	262.8	68865.6	2005	0
20292.4	0.52814	1451	341.936	272.642	262.8	69310.9	2005	7
20047.2	0.52814	2310	341.936	272.642	262.8	69310.9	2005	0
20290	0.52814	1508	341.936	272.642	262.8	69242.4	2005	66
20372.4	0.52814	1594	341.936	226.142	262.8	69242.4	2005	0
20000.8	0.52814	2227	341.936	272.642	262.8	69242.4	2005	0
20654.8	0.528219	722	341.936	226.142	262.8	68733.1	2005	11
20291.8	0.52814	1613	341.936	272.642	262.8	69414.3	2005	22
19858	0.527981	3403	341.936	272.642	262.8	69620.7	2005	0
20364.3	0.52814	1459	341.936	226.142	262.8	69616.6	2005	0
20492.4	0.528219	1314	341.936	226.142	262.8	69532.4	2005	7
19919.8	0.527981	3082	341.936	272.642	262.8	69402.7	2005	33
20493.6	0.528219	1442	341.936	226.142	262.8	69345.1	2005	22
20348.8	0.52814	1374	341.936	226.142	262.8	69770.4	2005	0
19830.3	0.527981	3553	341.936	272.642	262.8	69751	2005	0
19839.2	0.527981	3214	341.936	272.642	262.8	69627	2005	0
19747.5	0.527981	4051	341.936	272.642	262.8	69986.1	2005	0
20501.9	0.528219	1341	341.936	226.142	262.8	69816.2	2005	11
19592.4	0.52814	3355	341.936	272.642	262.8	70471.5	2005	88
19576.6	0.52814	2888	341.936	272.642	262.8	70402.5	2005	0
19282.4	0.52814	4107	341.936	273.792	262.8	71480.6	2005	77
5036.82	0.558637	1526	56.2518	392.267	268.16	54542.7	2005	0
5024.51	0.558784	1507	56.2518	392.267	268.16	54899.7	2005	0
5014.65	0.558784	1462	56.2518	392.267	268.16	55063	2005	0
5010.75	0.558784	1431	56.2518	392.267	268.16	55271.3	2005	0
5001.53	0.558857	1339	56.2518	392.267	268.16	55419.7	2005	0
4933.79	0.558637	2077	56.2518	267.838	268.16	53210.3	2005	0
4906.97	0.558784	2114	56.2518	267.838	268.16	53651	2005	0
4897.64	0.558784	2049	56.2518	267.838	268.16	53810.4	2005	0
4844.42	0.558637	3522	56.2518	270.307	268.16	52317.3	2005	0
4880.07	0.558857	1995	56.2518	392.267	268.16	54088	2005	0
4792.97	0.558784	3144	56.2518	267.838	268.16	52878	2005	0
4838.9	0.55893	1172	56.2518	392.267	268.16	55184.9	2005	0
4743.61	0.558857	2708	56.2518	267.838	268.16	53237.8	2005	0
4674.79	0.558784	5523	56.2518	270.307	268.41	50938.8	2005	0
4657.72	0.558857	5448	56.2518	267.838	268.41	51377	2005	0
4705.46	0.559076	1813	56.2518	267.838	268.16	53966	2005	0
4692.94	0.559148	1311	56.2518	392.267	268.16	54618.2	2005	0
4612.88	0.55893	3414	56.2518	267.838	268.16	52817.8	2005	0
4605.25	0.559076	2874	56.2518	267.838	268.16	52950.6	2005	0
4623.97	0.559148	1395	56.2518	267.838	268.16	53567.2	2005	0
4569.88	0.558857	5978	56.2518	267.838	268.11	50618.5	2005	0
4525.66	0.55893	6220	56.2518	267.838	268.11	51202.2	2005	0
4465.12	0.559148	3512	56.2518	267.838	269.26	52665.1	2005	0
4449.3	0.559221	1680	56.2518	267.838	269.26	52922.4	2005	0
4450.18	0.559221	1282	56.2518	267.838	269.26	53008.2	2005	0
4452.7	0.55893	3470	56.2518	267.838	268.11	49735.9	2005	0
4429.68	0.55893	4464	56.2518	267.838	268.11	49821.5	2005	0
4385.51	0.559076	6349	56.2518	267.838	268.11	50138.7	2005	0
4284.93	0.559366	4210	56.2518	267.838	269.26	52324.6	2005	0
4287.78	0.559366	3880	56.2518	267.838	269.26	52447.8	2005	0
6871.32	0.601723	19562	91.8808	118.687	264.93	46528.3	2005	0
6809.32	0.601723	19137	91.8808	118.687	264.93	46198.9	2005	0
6730.79	0.601723	17491	91.8808	118.687	264.93	46010.9	2005	0
6711.27	0.601723	11823	91.8808	118.687	265.48	45957.9	2005	0
6899.42	0.601818	6428	91.8808	118.687	265.48	47218.2	2005	0
6705.99	0.601723	11649	91.8808	118.687	265.48	46101.1	2005	0
6870.16	0.601818	5953	91.8808	118.687	265.48	47203.7	2005	0
6825.58	0.601818	4677	91.8808	118.687	265.48	47029.9	2005	0
6817.95	0.601818	4327	91.8808	118.687	265.48	46941.7	2005	0
7041.82	0.602009	716	91.8808	118.687	265.48	47440.8	2005	0
6812.4	0.601818	4154	91.8808	118.687	265.48	46968.4	2005	0
7138.42	0.602105	845	91.8808	118.687	265.48	47259.4	2005	0
6902.12	0.601961	662	91.8808	118.687	265.48	47149.8	2005	0
6877.74	0.601961	1683	91.8808	118.687	265.48	47043.4	2005	0
7200.05	0.602153	699	91.8808	118.687	265.48	47480.3	2005	0
6847.57	0.601961	1049	91.8808	118.687	265.48	47101.3	2005	0
7154.62	0.602153	826	91.8808	118.687	265.48	47480.3	2005	0
6838.71	0.601914	1126	91.8808	118.687	265.48	47125.3	2005	0
7132.61	0.602105	899	91.8808	118.687	265.48	47369.8	2005	0
6909.01	0.601961	1475	91.8808	118.687	265.48	47324.9	2005	0
7098.67	0.602105	1010	91.8808	118.687	265.48	47494.3	2005	0
6826.02	0.601914	1069	91.8808	118.687	265.48	47099	2005	0
7056	0.602105	1139	91.8808	118.687	265.48	47493.6	2005	0
6889.23	0.601961	1659	91.8808	118.687	265.48	47322.4	2005	0
6875.98	0.601961	1844	91.8808	118.687	265.48	47154.6	2005	0
6871.68	0.601961	1805	91.8808	118.687	265.48	47296	2005	0
6862.28	0.601961	1998	91.8808	118.687	265.48	47076.3	2005	0
6766.19	0.601914	1706	91.8808	118.687	265.48	47099	2005	0
6746.52	0.601914	1880	91.8808	118.687	265.48	46991.7	2005	0
35712.1	0.632296	645	44.6712	1864.59	263.25	168656	2005	0
35689.5	0.632324	739	44.6712	1864.59	263.25	168948	2005	14
35712.8	0.632296	708	44.6712	1864.59	263.25	168693	2005	0
35681	0.632296	748	44.6712	1864.59	263.25	169038	2005	32
35619.9	0.632324	824	44.6712	1864.59	263.25	169530	2005	9
35713.7	0.632296	727	44.6712	1864.59	263.25	168814	2005	5
35676.4	0.632296	777	44.6712	1864.59	263.25	169327	2005	0
35719.7	0.632296	682	44.6712	1864.59	263.25	168820	2005	14
35680.7	0.632296	785	44.6712	1864.59	263.25	169291	2005	51
35723.9	0.632296	658	44.6712	1864.59	263.25	168810	2005	0
35611.3	0.632296	833	44.6712	1864.59	263.25	169853	2005	0
35526.6	0.632324	949	44.6712	1864.59	263.25	170185	2005	5
35678	0.632296	754	44.6712	1864.59	263.25	169461	2005	0
35615.9	0.632296	824	44.6712	1864.59	263.25	169964	2005	5
35550.2	0.632324	952	44.6712	1864.59	263.25	170220	2005	23
35671.1	0.632296	782	44.6712	1864.59	263.25	169612	2005	9
35612.3	0.632296	776	44.6712	1864.59	263.25	170156	2005	0
35608.9	0.632296	789	44.6712	1864.59	263.25	170309	2005	32
35666.3	0.632296	733	44.6712	1864.59	263.25	169781	2005	0
35605.3	0.632296	836	44.6712	1864.59	263.25	170284	2005	9
35529.9	0.632296	1065	44.6712	1864.59	263.25	170687	2005	0
35608.9	0.632296	868	44.6712	1864.59	263.25	170464	2005	97
35518.7	0.632296	1258	44.6712	1864.59	263.25	170667	2005	0
35500.4	0.632296	1283	44.6712	1864.59	263.25	170904	2005	5
27347.8	0.632351	656	31.9088	966.35	240.41	193783	2005	74
27340.1	0.632351	640	31.9088	966.35	240.41	193595	2005	60
27448.8	0.632351	695	31.9088	966.35	240.41	193487	2005	0
27437.1	0.632351	708	31.9088	966.35	240.41	193516	2005	0
27372.8	0.632351	880	31.9088	966.35	240.41	193400	2005	0
27494.6	0.632351	606	31.9088	966.35	240.41	193010	2005	162
27348.9	0.632351	875	31.9088	966.35	240.41	193112	2005	28
27485.7	0.632351	747	31.9088	966.35	240.41	193140	2005	139
27422.8	0.632351	938	31.9088	1001.78	240.41	193155	2005	0
27398.6	0.632324	929	31.9088	1001.78	240.41	192882	2005	0
27399.5	0.632324	810	31.9088	1001.78	240.41	192631	2005	255
27475.1	0.632324	955	31.9088	1001.78	240.41	192559	2005	0
27251	0.632324	1031	31.9088	1001.78	240.41	192700	2005	0
27230.1	0.632324	968	31.9088	1001.78	240.41	192715	2005	0
27352.1	0.632351	713	31.9088	1001.78	240.41	192379	2005	14
27327.8	0.632324	896	31.9088	1001.78	240.41	192464	2005	0
27289.8	0.632324	942	31.9088	1001.78	240.41	192346	2005	14
27357.8	0.632324	532	31.9088	993.541	240.41	192308	2005	0
27268	0.632324	963	31.9088	993.541	240.41	192405	2005	5
27311.3	0.632324	868	31.9088	993.541	240.41	192259	2005	0
27291.1	0.632324	896	31.9088	993.541	240.41	192243	2005	0
27363	0.632324	712	31.9088	993.541	240.41	191870	2005	0
27310.4	0.632324	802	31.9088	993.541	240.41	192016	2005	14
27402.2	0.632324	487	31.9088	993.541	240.41	191605	2005	0
27379.1	0.632324	848	31.9088	993.541	240.41	191673	2005	0
27365.1	0.632324	726	31.9088	993.541	240.41	191724	2005	0
27396.9	0.632324	543	31.9088	993.541	240.41	191379	2005	937
27374.6	0.632324	730	31.9088	993.541	240.41	191578	2005	0
27419	0.632324	630	31.9088	993.541	240.41	191014	2005	0
27396.5	0.632324	630	31.9088	993.541	240.41	191170	2005	9
25211.6	0.632431	1072	31.9088	691.7	240.41	187049	2005	23
25211.5	0.632431	1018	31.9088	691.7	240.41	186667	2005	0
25197.3	0.632431	1052	31.9088	691.7	240.41	186624	2005	5
25194.2	0.632431	1086	31.9088	691.7	240.41	186767	2005	5
25157.7	0.632431	1169	31.9088	691.7	240.41	186579	2005	19
25136.5	0.632431	1052	31.9088	691.7	240.41	186533	2005	0
25153.2	0.632431	929	31.9088	691.7	240.41	185980	2005	0
25097.2	0.632431	1352	31.9088	691.7	240.41	186090	2005	0
25088	0.632431	1248	31.9088	691.7	240.41	185713	2005	19
25036.5	0.632405	1316	31.9088	691.7	240.41	185163	2005	0
24978.2	0.632405	1418	31.9088	691.7	240.41	184706	2005	0
24953.8	0.632405	1482	31.9088	907.832	240.41	184516	2005	5
24947.3	0.632405	1489	31.9088	907.832	240.41	184481	2005	0
24940	0.632405	1326	31.9088	691.7	240.41	184339	2005	46
24933.7	0.632405	1349	31.9088	907.832	240.41	184158	2005	0
24903.2	0.632405	1489	31.9088	907.832	240.41	184005	2005	5
24905.3	0.632405	1543	31.9088	907.832	240.41	184139	2005	5
24924.2	0.632351	1075	31.9088	691.7	240.41	184115	2005	84
24856.2	0.632405	1753	31.9088	907.832	240.41	183655	2005	5
24816.5	0.632351	1590	31.9088	907.832	240.41	183292	2005	0
24775.2	0.632351	1686	31.9088	907.832	240.41	182827	2005	0
24772	0.632351	1689	31.9088	907.832	240.41	182782	2005	0
24768	0.632351	1536	31.9088	907.832	240.41	182734	2005	0
24730.5	0.632351	1602	31.9088	907.832	240.41	182299	2005	0
24667.6	0.632351	1495	31.9088	942.177	240.41	181173	2005	0
24658.1	0.632351	1423	31.9088	942.177	240.41	181249	2005	0
24597.3	0.632351	1747	31.9088	942.177	240.41	180473	2005	0
24574.4	0.632351	1800	31.9088	941.899	240.41	179610	2005	0
24593.7	0.632324	2113	31.9088	941.899	240.41	179556	2005	0
24560.2	0.632324	2443	31.9088	941.899	240.41	178901	2005	5
24553.3	0.632324	2395	31.9088	941.899	240.41	178761	2005	0
24499.8	0.632324	2341	31.9088	941.899	240.41	177775	2005	0
7436.63	0.444183	1534	24.1282	2019.2	348.29	201518	2006	0
7677.89	0.44455	1376	24.1282	2019.2	348.29	200764	2006	0
6964.96	0.428875	1832	24.1282	1967.84	348.29	200851	2006	0
7975.56	0.447598	1083	24.1282	2019.2	348.29	199411	2006	0
7196.93	0.443939	1855	24.1282	1967.84	348.29	201455	2006	0
8175.01	0.44784	924	24.1282	2019.2	348.29	198328	2006	0
8355.19	0.448203	741	24.1282	2019.2	348.29	196748	2006	0
7775.05	0.444917	1115	24.1282	2019.2	348.29	200062	2006	0
8330.08	0.448082	733	24.1282	2019.2	348.29	197620	2006	0
5005.02	0.42736	1458	24.1282	1824.55	348.29	202527	2006	0
5101.04	0.427596	1966	24.1282	1824.55	348.29	203759	2006	0
5453.83	0.467467	747	28.604	1731.82	336.95	176812	2006	0
3638.63	0.468942	9577	28.232	1550.49	336.95	187612	2006	0
21827.7	0.529985	1927	87.0521	5529.53	267.96	43903.8	2006	0
21794	0.529985	2111	87.0521	5529.53	267.96	43985.6	2006	0
21846.7	0.529985	1765	87.0521	5529.53	267.96	43985.8	2006	0
21756.6	0.529985	2159	87.0521	5529.53	267.96	43943.2	2006	0
21739	0.529985	2190	87.0521	5529.53	267.96	43803.6	2006	0
21847.1	0.529985	1677	87.0521	5529.53	267.96	44201	2006	0
21834.3	0.529985	1721	87.0521	5529.53	267.96	44049.3	2006	0
21708.5	0.529985	2111	87.0521	5529.53	267.96	43851.7	2006	0
21682.9	0.529985	2094	87.0521	5529.53	267.96	44041.6	2006	0
21817.2	0.529985	1759	87.0521	5529.53	267.96	44174.2	2006	0
21675.6	0.529985	2001	87.0521	5529.53	267.96	43923.6	2006	0
21810.4	0.529985	1742	87.0521	5529.53	267.96	44122.9	2006	0
21860.4	0.529985	1493	87.0521	5529.53	267.96	44193.3	2006	0
21796.5	0.529985	1684	87.0521	5529.53	267.96	44116.8	2006	0
21777.4	0.529985	1557	87.0521	5529.53	267.96	43993.2	2006	0
21773.3	0.529985	1519	87.0521	5529.53	267.96	44130.2	2006	0
21769.4	0.529985	1329	87.0521	5529.53	267.96	44076.7	2006	0
21744.3	0.529985	829	87.0521	5529.53	267.96	44091.2	2006	0
21852.6	0.530018	1281	87.0521	5529.53	267.96	44264.5	2006	0
21843	0.530018	1181	87.0521	5529.53	267.96	44287.9	2006	0
21779.8	0.530018	865	87.0521	5529.53	267.96	44105.1	2006	0
21844.7	0.530018	1116	87.0521	5529.53	267.96	44349	2006	0
10913.1	0.529317	2051	38.983	6084.1	273.11	88282.8	2006	0
10892.9	0.529317	2165	38.983	6084.1	273.11	88214.7	2006	33
10873.5	0.529317	2150	38.983	6060.93	273.11	88506.6	2006	0
10928.3	0.529342	267	38.983	6084.1	273.11	87321.8	2006	0
10874.4	0.529317	2546	38.983	6084.1	273.11	88111	2006	0
10907.1	0.529342	268	38.983	6084.1	273.11	87477.9	2006	0
10953.5	0.529342	295	38.983	6084.1	273.11	86712.7	2006	0
10849.1	0.529317	2563	38.983	6084.1	273.11	88179.5	2006	0
10832.3	0.529317	3246	38.983	6060.93	273.11	88602.4	2006	0
10939.8	0.529342	278	38.983	6084.1	273.11	86887.3	2006	0
10905.2	0.529342	312	38.983	6084.1	273.11	87174	2006	0
10851.9	0.529317	228	38.983	6084.1	273.11	87541.9	2006	0
10807.9	0.529317	2063	38.983	6060.93	273.11	88110.6	2006	0
10779.5	0.529317	3444	38.983	6060.93	273.11	88262.1	2006	0
10904.8	0.529317	245	38.983	6084.1	273.11	86961.8	2006	0
10797.3	0.529317	1286	38.983	6060.93	273.11	87967.8	2006	0
10759.1	0.529268	5399	38.983	6060.93	273.11	88705.3	2006	0
10720.8	0.529268	4497	38.983	6060.93	273.11	88410.4	2006	0
10729.7	0.529268	2778	38.983	6060.93	273.11	88239.3	2006	0
10722.4	0.529268	1014	38.983	6060.93	273.11	88159.2	2006	0
10737.7	0.529268	716	38.983	6060.93	273.11	88089.1	2006	0
10769.9	0.529268	403	38.983	6060.93	273.11	88040	2006	0
14749.5	0.514339	1113	41.4094	5045.8	269.57	101850	2006	0
14744.3	0.514339	1178	41.4094	5045.8	269.57	102026	2006	0
14745.6	0.514339	1060	41.4094	5045.8	269.57	101639	2006	0
14689.2	0.514339	1236	41.4094	5045.8	269.57	101739	2006	7
14768.6	0.514244	786	41.4094	5045.8	269.57	101739	2006	0
14721.1	0.514339	1272	41.4094	5045.8	269.57	101668	2006	0
14680.5	0.514339	1384	41.4094	5045.8	269.57	101668	2006	7
14744.4	0.514244	594	41.4094	5045.8	269.57	101624	2006	0
14728.9	0.514244	906	41.4094	5045.8	271.09	101551	2006	0
14665.7	0.514339	1439	41.4094	5045.8	269.57	101551	2006	0
14698.5	0.514244	1232	41.4094	5045.8	271.09	101504	2006	0
14655.6	0.514339	1486	41.4094	5045.8	271.09	101568	2006	0
14692.7	0.514244	1133	41.4094	5045.8	271.09	101425	2006	0
14651.5	0.514339	1466	41.4094	5045.8	271.09	101382	2006	0
14678.1	0.514244	1217	41.4094	5045.8	271.09	101297	2006	0
14623.3	0.514339	1579	41.4094	5045.8	271.09	101297	2006	18
14622.8	0.514339	1539	41.4094	5045.8	271.09	101150	2006	0
14595.3	0.514339	1592	41.4094	5045.8	271.09	101181	2006	0
14577.6	0.514244	1586	41.4094	5045.8	271.09	101129	2006	0
14626.2	0.514244	1130	41.4094	5045.8	271.09	101129	2006	0
14559.4	0.514244	1343	41.4094	5045.8	271.09	100982	2006	33
14554.1	0.514244	1356	41.4094	5045.8	271.09	100598	2006	7
8059.53	0.513328	29090	43.6739	4831.32	277.28	93046.5	2006	0
8148.8	0.513328	1280	43.6739	4831.32	277.28	92845.1	2006	0
8141.27	0.513328	1367	43.6739	4831.32	277.28	92845.1	2006	0
8158.38	0.513328	1192	43.6739	4831.32	277.28	92993.2	2006	0
8073.45	0.513328	18284	43.6739	4831.32	277.28	92993.2	2006	0
8144.46	0.513256	1591	43.6739	4813.21	277.28	93048.3	2006	0
8125.25	0.513256	1742	43.6739	4831.32	277.28	93055.1	2006	0
8063.61	0.513328	710	43.6739	4831.32	277.28	93131.7	2006	0
8083.12	0.513328	3009	43.6739	4831.32	277.28	93156	2006	11
8071.73	0.513328	5839	43.6739	4831.32	277.28	93076.7	2006	0
8074.8	0.513328	4843	43.6739	4831.32	277.28	92928	2006	0
8035.25	0.513256	1452	43.6739	4831.32	277.28	93230.8	2006	0
8029.63	0.513328	822	43.6739	4831.32	277.28	93148.2	2006	0
8027.63	0.513256	1046	43.6739	4831.32	277.28	93148.2	2006	0
7988.85	0.513256	371	43.6739	4831.32	277.28	93199.7	2006	0
7978.38	0.513256	1242	43.6739	4831.32	277.28	93303.1	2006	0
7983.16	0.513256	905	43.6739	4831.32	277.28	93051.2	2006	0
7917.04	0.513256	3760	43.6739	4831.32	277.28	93252	2006	0
10177.1	0.512223	582	43.0916	4263.2	276.12	103789	2006	0
10161	0.512223	732	43.0916	4263.2	276.12	103922	2006	0
10173.7	0.512223	625	43.0916	4263.2	276.12	103685	2006	0
10099.3	0.512223	846	43.0916	3724.77	276.12	104151	2006	0
10109.1	0.512223	762	43.0916	4263.2	276.12	104207	2006	0
10127.3	0.512223	764	43.0916	4263.2	276.12	104108	2006	0
10067	0.512223	685	43.0916	3724.77	276.12	104261	2006	0
10029.5	0.512223	708	43.0916	3724.77	276.12	104481	2006	11
10028.9	0.512223	883	43.0916	3724.77	276.12	104334	2006	0
10040.8	0.512223	841	43.0916	3724.77	276.12	104213	2006	11
10048.7	0.512212	679	43.0916	3724.77	276.12	104340	2006	22
10000.7	0.512212	927	43.0916	4145.95	276.12	104536	2006	0
9949.12	0.512212	941	43.0916	4145.95	276.12	104650	2006	11
9947.18	0.512212	1001	43.0916	4145.95	276.12	104676	2006	0
9941.77	0.512212	1117	43.0916	4145.95	276.12	104851	2006	0
9951.15	0.512212	1227	43.0916	4145.95	276.12	104627	2006	0
9841.51	0.512212	1742	43.0916	4145.95	276.12	105133	2006	0
9851.23	0.512212	932	43.0916	4145.95	276.12	105312	2006	0
14196.7	0.512178	1120	49.5941	3110.04	270.89	99686.4	2006	0
14132.2	0.512178	1239	49.5941	3110.04	270.89	99540.3	2006	0
14122.9	0.512178	1254	49.5941	3110.04	270.89	99590.6	2006	0
14229	0.512178	1046	49.5941	3110.04	270.89	99739.6	2006	0
14157.5	0.512178	1187	49.5941	3110.04	270.89	99638.1	2006	7
14186.5	0.512178	1149	49.5941	3110.04	270.89	99495.1	2006	7
14139.4	0.512178	1208	49.5941	3110.04	270.89	99313.1	2006	0
14094.7	0.512178	1290	49.5941	3110.04	270.89	99317.8	2006	0
14235.9	0.512178	1011	49.5941	3110.04	270.89	99278.1	2006	0
8777.3	0.512107	9597	43.0916	3654.11	276.15	88254.7	2006	0
8796.39	0.512107	9186	43.0916	3654.11	276.15	88294.1	2006	0
8829.94	0.512107	8563	43.0916	3382.99	276.15	88378.8	2006	0
8780.56	0.512107	9597	43.0916	3654.11	276.15	88261.2	2006	0
8844.31	0.512113	7912	43.0916	3382.99	276.15	88496.7	2006	0
8903.35	0.512113	7148	43.0916	3382.99	276.15	88533.5	2006	0
8828.55	0.512113	8047	43.0916	3382.99	276.15	88264.9	2006	0
8763.95	0.512107	9277	43.0916	3654.11	276.15	88116.7	2006	0
8778.52	0.512107	9113	43.0916	3654.11	276.15	88135.4	2006	0
8891.96	0.512113	7207	43.0916	3382.99	276.15	88449.9	2006	0
8841.63	0.512113	6541	43.0916	3382.99	276.15	88256.3	2006	0
8776.38	0.512113	9282	43.0916	3654.11	276.15	88162.2	2006	0
8750.66	0.512107	9177	43.0916	3654.11	276.15	88143.2	2006	0
8895.93	0.512113	6508	43.0916	3382.99	276.15	88548.6	2006	0
8896.03	0.512113	6330	43.0916	3382.99	276.15	88302.9	2006	7
6651.57	0.512255	797	43.0916	3132.07	276.8	76759.6	2006	0
6669.75	0.512255	1322	43.0916	3132.07	276.8	76894.7	2006	0
6641.19	0.512255	238	43.0916	3132.07	276.8	76276.6	2006	0
6671.16	0.512255	1322	43.0916	3132.07	276.8	76775.2	2006	0
6624.71	0.512255	274	43.0916	3132.07	276.8	76341.1	2006	0
6615.69	0.512255	332	43.0916	3132.07	276.8	76457.9	2006	0
6634.07	0.512255	3730	43.0916	3132.07	276.8	76760.2	2006	0
6664.86	0.512269	4485	43.0916	3132.07	276.8	76931.9	2006	0
6605.9	0.512255	2288	43.0916	3132.07	276.8	76536.6	2006	0
6602.02	0.512255	383	43.0916	3132.07	276.8	76339.9	2006	0
6599.22	0.512255	2486	43.0916	3132.07	276.8	76520.6	2006	0
6591.19	0.512255	483	43.0916	3132.07	276.8	76503.9	2006	0
6578.88	0.512269	534	43.0916	3132.07	276.8	76554.5	2006	0
6585.41	0.512269	4471	43.0916	3132.07	276.8	76499.4	2006	0
6588.99	0.512269	10241	43.0916	3132.07	276.8	76654.8	2006	0
6565.22	0.512269	9700	43.0916	3132.07	276.8	76526.8	2006	33
6559.41	0.512269	14408	43.0916	3132.07	276.8	76452.9	2006	0
8511.15	0.512624	714	40.3418	2954.99	276.8	73298.1	2006	0
8423.87	0.512648	787	40.3418	2945.01	276.8	73482.5	2006	0
8516.88	0.512624	725	40.3418	2954.99	276.8	73146.3	2006	0
8412.66	0.512648	811	40.3418	2945.01	276.8	73442.1	2006	0
8501.03	0.512648	744	40.3418	2954.99	276.8	73105.5	2006	0
8262.05	0.512648	705	40.3418	2945.01	276.8	73897.5	2006	0
8405.74	0.512648	830	40.3418	2945.01	276.8	73419.4	2006	0
8452.37	0.512648	816	40.3418	2954.99	276.8	73338	2006	0
8492.72	0.512648	766	40.3418	2954.99	276.8	73220.1	2006	0
8443.83	0.512648	812	40.3418	2954.99	276.8	73294.2	2006	0
8399.4	0.512648	862	40.3418	2945.01	276.8	73404.9	2006	0
8564.86	0.512648	632	40.3418	2954.99	276.8	72726.6	2006	0
8495.71	0.512648	757	40.3418	2954.99	276.8	73141.5	2006	0
8304.71	0.512698	938	40.3418	2945.01	276.8	73683.1	2006	0
8350.76	0.512698	885	40.3418	2945.01	276.8	73520.1	2006	7
8440.25	0.512698	812	40.3418	2954.99	276.8	73278.5	2006	7
8555.72	0.512698	691	40.3418	2954.99	276.8	72806.5	2006	0
8498.71	0.512698	762	40.3418	2954.99	276.8	73021.5	2006	0
8378.81	0.512698	838	40.3418	2945.01	276.8	73420.1	2006	0
8504.78	0.512698	755	40.3418	2954.99	276.8	73092.7	2006	0
8440.1	0.512698	802	40.3418	2718.09	276.8	73241.6	2006	15
8545.98	0.512698	682	40.3418	2954.99	276.8	72782.9	2006	0
8472.38	0.512698	760	40.3418	2718.09	276.8	73260.8	2006	0
14881	0.505701	855	48.8824	2661.61	261.89	90824	2006	0
14884.5	0.505701	836	48.8824	2661.61	261.89	90550.8	2006	0
14846.6	0.505753	842	48.8824	2661.61	261.89	91467.7	2006	0
14836.2	0.505753	988	48.8824	2661.61	261.89	91054	2006	0
14863.9	0.505701	859	48.8824	2661.61	261.89	90457.2	2006	0
14820.3	0.505753	860	48.8824	2661.61	261.89	91436	2006	0
14810.4	0.505753	649	48.8824	2661.61	261.89	91517.3	2006	0
14828.8	0.505701	1200	48.8824	2661.61	261.89	90552.2	2006	0
14841.8	0.505701	1128	48.8824	2661.61	261.89	90389.9	2006	0
14783.6	0.505753	1483	48.8824	2661.61	261.89	90935.4	2006	0
14845.4	0.505701	793	48.8824	2661.61	261.89	89827.1	2006	0
14772.8	0.505701	1582	48.8824	2661.61	261.89	90529.5	2006	0
14782.4	0.505701	1298	48.8824	2661.61	261.89	90342.8	2006	0
14847.3	0.505701	1025	48.8824	2661.61	261.89	89380.8	2006	0
14725.9	0.505701	1735	48.8824	2661.61	261.89	90910.3	2006	0
14730.4	0.505701	1722	48.8824	2661.61	261.89	90801.3	2006	7
14697.6	0.505753	1907	48.8824	2661.61	261.89	91140.8	2006	0
14721.1	0.505701	1239	48.8824	2661.61	261.89	90439.4	2006	0
8080.75	0.513203	484	40.3418	2838.89	270.99	67638.8	2006	0
8068.98	0.513203	521	40.3418	2838.89	270.99	67189	2006	0
8060.38	0.513203	486	40.3418	2838.89	270.99	66588.9	2006	0
8143.57	0.513203	531	40.3418	2825.39	270.99	66952.2	2006	0
8032.46	0.513203	502	40.3418	2825.39	270.99	66054.1	2006	7
8048	0.513203	457	40.3418	2825.39	270.99	65856.7	2006	0
8105.55	0.513203	534	40.3418	2825.39	270.99	66614	2006	0
8103.54	0.513238	465	40.3418	2825.39	270.99	66417.2	2006	0
8025.17	0.513238	464	40.3418	2825.39	270.99	65417.3	2006	0
8002.54	0.513238	493	40.3418	2825.39	270.99	65640.2	2006	7
8043.38	0.513238	509	40.3418	2825.39	270.99	66104.5	2006	7
7985.74	0.513238	531	40.3418	2825.39	270.99	65836.8	2006	0
8091.07	0.513238	479	40.3418	2825.39	270.99	66276.1	2006	11
8012.12	0.513238	438	40.3418	2825.39	270.99	65133.6	2006	0
7977.3	0.513238	455	40.3418	2825.39	270.99	65250.2	2006	0
7994.19	0.513238	454	40.3418	2825.39	270.99	65081.2	2006	0
7973.12	0.513238	476	40.3418	2825.39	270.99	65626.1	2006	0
8039.76	0.513238	398	40.3418	2825.39	270.99	65459.9	2006	0
933.885	0.513697	16150	35.1495	2658.85	274.19	40940.6	2006	0
897.051	0.513697	868	35.1495	2736.25	274.19	41102.7	2006	22
883.941	0.513754	770	35.1495	2736.25	274.19	40978.9	2006	0
902.246	0.513754	21022	35.1495	2658.85	274.19	40978.9	2006	0
870.578	0.513754	3386	35.1495	2664.92	274.19	41089.6	2006	0
877.728	0.513754	297	35.1495	2736.25	274.19	41014	2006	0
858.582	0.513754	2760	35.1495	2664.92	274.19	40945.4	2006	0
886.532	0.513754	23431	35.1495	2658.85	274.19	40945.4	2006	0
859.574	0.513783	15546	35.1495	2658.85	274.19	41000	2006	0
839.576	0.513783	3967	35.1495	2664.92	274.19	40931.3	2006	0
884.4	0.513783	48712	35.1495	2658.85	274.19	40931.3	2006	0
825.849	0.513783	493	35.1495	2664.92	274.19	40947.2	2006	0
871.411	0.513822	28148	35.1495	2658.85	274.19	40977.8	2006	0
819.436	0.513822	349	35.1495	2664.92	274.19	40911.4	2006	0
824.142	0.513822	35862	35.1495	2658.85	274.19	40929.1	2006	0
814.596	0.513822	3582	35.1495	2658.85	274.19	40886.9	2006	0
797.557	0.5139	9388	35.1495	2664.92	274.19	41012.3	2006	0
7131.89	0.514836	467	25.703	2527.15	270.35	57015.2	2006	0
7237.9	0.514836	360	25.703	2527.15	270.35	56974	2006	0
7164.43	0.514836	539	25.703	2527.15	270.35	56996.8	2006	0
7192.06	0.514836	590	25.703	2527.15	270.35	57012.6	2006	0
7249.34	0.514836	542	25.703	2527.15	270.35	57056.9	2006	0
7264.14	0.514836	274	25.703	2570.16	270.35	56579.8	2006	0
7194.58	0.514836	599	25.703	2527.15	270.35	56886.5	2006	0
7310.24	0.514836	461	25.703	2527.15	270.35	56906.9	2006	0
7262.34	0.514836	542	25.703	2527.15	270.35	57032	2006	0
7265.27	0.514886	354	25.703	2570.16	270.35	56609.6	2006	0
7215.1	0.514886	625	25.703	2527.15	270.35	56929.3	2006	0
7220.22	0.514886	580	25.703	2570.16	270.35	56754.7	2006	0
7296.16	0.514836	492	25.703	2527.15	270.35	56879.5	2006	0
7231.01	0.514886	602	25.703	2527.15	270.35	56899.2	2006	0
7281.54	0.514886	351	25.703	2570.16	270.35	56479.5	2006	0
7275.33	0.514886	581	25.703	2527.15	270.35	56860.8	2006	0
7249.86	0.514886	562	25.703	2527.15	270.35	56814.8	2006	0
7287.52	0.514886	545	25.703	2527.15	270.35	56965.9	2006	0
7257.36	0.514886	482	25.703	2570.16	270.35	56759.5	2006	0
7262.78	0.514886	574	25.703	2527.15	270.35	56857.7	2006	0
18179.5	0.503407	3104	33.6613	2528.42	257.44	62379.4	2006	14
18129.2	0.503407	2786	33.6613	2528.42	257.44	62399.4	2006	6
18113.6	0.503407	3422	33.6613	2528.42	257.44	62589.3	2006	0
17899.3	0.503407	2992	33.6613	2528.42	257.44	62719.2	2006	6
18020.2	0.50335	3242	33.6613	2528.42	257.44	63824.4	2006	0
17296.9	0.50335	3718	33.6613	2528.42	257.44	63359.8	2006	0
17183.6	0.503388	3556	33.6613	2579.63	257.44	63400.5	2006	0
17356.7	0.503332	2984	33.6613	2670.02	257.44	63592	2006	6
16641.3	0.50335	2945	33.6613	2721.23	257.44	64925.7	2006	0
16162.2	0.503407	1631	33.6613	2665.81	257.44	66724	2006	0
15398	0.503388	4661	33.6613	2629.8	257.44	64598.1	2006	3
23667.8	0.503041	4650	84.5653	2286.55	248.42	55517.8	2006	0
5494.01	0.508287	32356	25.703	2295.96	268.38	52553.9	2006	0
23970.1	0.503033	2659	84.5653	2135.17	248.42	55448.6	2006	0
5482.68	0.508287	38199	25.703	2295.96	268.38	52624	2006	33
5523.01	0.508287	17181	25.703	2295.96	268.38	52742.1	2006	0
5471.34	0.508287	40743	25.703	2295.96	268.38	52484	2006	0
5522.6	0.50815	23350	25.703	2295.96	268.38	52637.7	2006	0
24122.7	0.503033	3813	84.5653	2135.17	248.42	55337.8	2006	3
5474.83	0.508287	41896	25.703	2295.96	268.38	52455.4	2006	0
5548.64	0.50815	21577	25.703	2295.96	268.38	52651.6	2006	0
5559.98	0.50815	21767	25.703	2295.96	268.38	52769.5	2006	0
15597	0.50325	7508	33.6613	2546.72	257.44	64163.3	2006	15
5526.07	0.50815	20196	25.703	2295.96	268.38	52559.2	2006	0
5437.26	0.508287	76946	25.703	2295.96	268.38	52297	2006	0
5529.89	0.50815	22388	25.703	2295.96	268.38	52643.2	2006	0
5434.34	0.508287	44320	25.703	2295.96	268.38	52422.8	2006	22
5465.06	0.508287	31450	25.703	2295.96	268.38	52448.8	2006	0
5438.54	0.508287	52012	25.703	2295.96	268.38	52396.2	2006	0
5470.84	0.508287	19447	25.703	2295.96	268.38	52327.9	2006	0
5479.45	0.50815	18269	25.703	2295.96	268.38	52462.3	2006	0
5432.33	0.508287	42959	25.703	2295.96	268.38	52360.1	2006	0
23998.9	0.503032	4930	84.5653	2135.17	248.42	55302.2	2006	3
15596.1	0.503221	8893	33.6613	2546.72	257.44	63958.1	2006	0
23755.1	0.503033	4592	84.5653	2139.45	248.42	55243.2	2006	3
23224.8	0.503033	6511	84.5653	2211.87	248.42	55425.3	2006	6
23391.6	0.503032	6480	84.5653	2211.87	248.42	55861.6	2006	0
13538.2	0.503265	2550	33.6613	2434.06	257.44	63352	2006	0
13558.2	0.503265	2354	33.6613	2434.06	257.44	63387.2	2006	0
13523.5	0.503265	2809	33.6613	2434.06	257.44	63372.4	2006	7
13511.9	0.503265	2879	33.6613	2434.06	257.44	63510.7	2006	0
13532.5	0.503265	2860	33.6613	2434.06	257.44	63600.1	2006	0
13538.4	0.50325	2860	33.6613	2434.06	257.44	63663.8	2006	0
13583.7	0.50325	2555	33.6613	2434.06	257.44	63638.6	2006	0
13599.5	0.50325	2529	33.6613	2434.06	257.44	63634	2006	0
13633.9	0.50325	2268	33.6613	2434.06	257.44	63703.1	2006	7
13558.6	0.50325	2824	33.6613	2434.06	257.44	63684.9	2006	0
13528.7	0.50325	2881	33.6613	2434.06	257.44	63670.6	2006	0
13550.3	0.50325	2957	33.6613	2434.06	257.44	63741.2	2006	0
13561.2	0.50325	2909	33.6613	2434.06	257.44	63684.4	2006	0
13635.7	0.50325	2139	33.6613	2434.06	257.44	63755.1	2006	0
13584.2	0.50325	2893	33.6613	2434.06	257.44	63800.5	2006	0
13623.4	0.50325	2626	33.6613	2434.06	257.44	63835.1	2006	7
13605.6	0.50325	2915	33.6613	2434.06	257.44	63829.9	2006	11
13625.9	0.50325	2621	33.6613	2434.06	257.44	63800.6	2006	0
22087.5	0.503033	10835	84.5653	2235.62	248.42	64715.9	2006	8
21979.7	0.503035	8724	84.5653	2235.62	248.42	64883.5	2006	13
12635.4	0.503221	6732	26.3339	2470.83	257.44	61612.2	2006	3
12543.7	0.503221	7935	26.3339	2470.83	257.44	61813.8	2006	10
12623.2	0.503207	4551	26.3339	2470.83	257.44	61595.9	2006	1
21507.5	0.503042	6470	41.7652	2162.49	248.42	64989.8	2006	6
11868.8	0.503265	2590	26.3339	1907.63	262.05	61012	2006	1
11809.3	0.503265	2899	26.3339	1789.68	262.05	60888.4	2006	3
21409.3	0.503046	9882	41.7652	2175	248.42	65386.6	2006	286
11744	0.50325	5691	26.3339	1789.68	262.05	61198.4	2006	9
9172.59	0.503221	4230	26.3339	2350.35	262.05	65218.3	2006	0
9185.84	0.503221	4405	26.3339	2350.35	262.05	64767.6	2006	0
9178.52	0.503221	3452	26.3339	2350.35	262.05	65177.6	2006	1
9192.89	0.503221	2893	26.3339	2350.35	262.05	64770.1	2006	0
10725.1	0.503169	4930	26.3339	2235.76	260	62361.8	2006	0
10390	0.503157	5845	26.3339	2235.76	260	59665.3	2006	0
10090.5	0.503125	10338	26.3339	2284.02	260	56548.3	2006	2
9990.08	0.503115	8987	26.3339	2284.02	260	55099.6	2006	6
9955.82	0.503115	9378	26.3339	2284.02	260	55101.1	2006	7
9773.36	0.503106	9521	26.3339	2141.99	260	54952	2006	23
7892.53	0.503169	4619	26.3339	2246.75	267.3	59846.3	2006	70
7861.12	0.503169	2691	26.3339	2246.75	267.3	59635.8	2006	0
7891.85	0.503169	2965	26.3339	2246.75	267.3	59638.6	2006	9
7905.77	0.503169	2719	26.3339	2246.75	267.3	59614.7	2006	3
6198.99	0.503044	18715	19.427	2029.47	264.58	57301.3	2006	0
6179.02	0.503044	15234	19.427	2029.47	264.58	57315.7	2006	0
6160.48	0.503044	10818	19.427	2029.47	264.58	57141.3	2006	0
6145.36	0.503044	8091	19.427	2029.47	264.58	57127.1	2006	0
6135.35	0.503044	7213	19.427	2029.47	264.58	57201.3	2006	0
5646.1	0.503057	104715	19.427	2000.4	270.01	55163.7	2006	1
6184.27	0.503041	5297	19.427	2029.47	264.58	57063	2006	0
6277.41	0.503041	8177	19.427	2029.47	264.58	56966.1	2006	0
6246.34	0.503041	5788	19.427	2029.47	264.58	56933.3	2006	0
6217.76	0.503041	3279	19.427	2029.47	264.58	57001.4	2006	0
6197.52	0.503041	2569	19.427	2029.47	264.58	56988.5	2006	0
6195.32	0.503041	1640	19.427	2029.47	264.58	56812.9	2006	0
6196.91	0.503041	1113	19.427	2029.47	264.58	56764.7	2006	0
6201.16	0.503041	983	19.427	2029.47	264.58	56816.2	2006	0
9140.03	0.503046	43400	26.3501	2112.11	260.57	65998.8	2006	3
6219.47	0.503041	1091	19.427	2029.47	264.58	56642.6	2006	0
6246.55	0.503041	1075	19.427	2029.47	264.58	56505.7	2006	0
6244.54	0.503041	963	19.427	2029.47	264.58	56494.4	2006	0
6277.64	0.503038	1644	19.427	2029.47	264.58	56515.4	2006	0
6259.61	0.503041	1258	19.427	2029.47	264.58	56515.4	2006	0
5548.02	0.503041	75237	19.427	2000.4	267.08	53370.5	2006	0
9239.47	0.503066	24575	26.3501	2035.05	260.57	68776.5	2006	0
5505.94	0.503038	92190	19.427	1951.15	267.08	52264.3	2006	3
5468.18	0.503038	100747	19.427	1951.15	267.08	51798.3	2006	2
4641.89	0.503057	220672	19.427	1902.09	270.01	35751.1	2006	2
4197.69	0.503063	313449	19.427	1928.04	270.01	31555.5	2006	0
4327.85	0.503052	231896	19.427	1928.04	270.01	31251.1	2006	0
4562.12	0.503041	23937	19.427	1895.37	270.01	32946.2	2006	6
6501.82	0.50304	13995	26.3501	1921.47	264.58	49779.9	2006	31
6345.75	0.503042	15485	26.3501	1921.47	264.58	48165.3	2006	6
8384.23	0.503152	79629	26.3501	1904.15	264.58	67020.7	2006	0
8696.21	0.503201	35964	26.3501	1950.2	264.58	71173.3	2006	20
8641.07	0.503214	31257	26.3501	1950.2	264.58	73719.4	2006	8
8998.09	0.503258	22976	26.3501	1950.2	260.57	75627	2006	30
9269.85	0.50329	47749	26.3501	1310.31	260.07	77421.5	2006	0
9524.1	0.503324	19100	26.3501	1310.31	260.07	77761.9	2006	8
9116.6	0.503324	30316	26.3501	1840.12	260.07	76288.6	2006	42
9415.15	0.503341	27311	26.3501	1310.31	260.07	77371	2006	0
20017.1	0.486325	3217	341.936	315.87	240.35	68930.5	2006	0
20012	0.486325	3217	341.936	315.87	240.35	68894.7	2006	0
20008.8	0.486325	3204	341.936	315.87	240.35	69085.4	2006	0
20096.3	0.486325	2593	341.936	315.87	240.35	69055	2006	0
20096.9	0.486325	2593	341.936	315.87	240.35	68950.9	2006	0
20079.2	0.486325	2700	341.936	315.87	240.35	69053.1	2006	0
20309.3	0.486296	1586	341.936	269.37	240.35	69053.1	2006	110
19999.6	0.486325	3097	341.936	315.87	240.35	69231.1	2006	0
20161.8	0.486296	2266	341.936	315.87	240.35	69129.2	2006	0
20069.1	0.486325	2456	341.936	315.87	240.35	69129.2	2006	55
20316.8	0.486296	1502	341.936	269.37	240.35	69055.8	2006	0
20201.1	0.486296	1976	341.936	315.87	240.35	69055.8	2006	7
20136.2	0.486296	2330	341.936	315.87	240.35	69055.8	2006	122
20331.3	0.486296	1500	341.936	269.37	240.35	69227	2006	0
19993.5	0.486325	2800	341.936	315.87	240.35	69227	2006	11
20129	0.486296	2253	341.936	315.87	240.35	69227	2006	0
19977.6	0.486325	2880	341.936	315.87	240.35	69227	2006	0
20159.5	0.486296	2081	341.936	315.87	240.35	69432.4	2006	0
20119.2	0.486296	2297	341.936	315.87	240.35	69432.4	2006	11
20129	0.486296	2253	341.936	315.87	240.35	69432.4	2006	18
20148.7	0.486296	2159	341.936	315.87	240.35	69432.4	2006	0
20316.5	0.486296	1565	341.936	269.37	240.35	69407.6	2006	0
20226.9	0.486296	1488	341.936	315.87	240.35	69227	2006	210
19936.8	0.486325	3233	341.936	315.87	240.35	69407.6	2006	0
19905.2	0.486325	3370	341.936	315.87	240.35	69310.9	2006	0
20142.4	0.486296	1910	341.936	315.87	240.35	69407.6	2006	0
20204.7	0.486296	1353	341.936	315.87	240.35	69432.4	2006	0
20204.4	0.486296	1506	341.936	315.87	240.35	69432.4	2006	0
5016.21	0.475121	1571	56.2518	445.824	244.38	54591	2006	0
5011.8	0.475121	1527	56.2518	445.824	244.38	54812.8	2006	0
5000.23	0.475121	1483	56.2518	445.824	244.38	55082.8	2006	0
4987.53	0.47509	1274	56.2518	445.824	244.38	55467	2006	0
4894.23	0.47509	1987	56.2518	445.824	244.38	54068.6	2006	0
4844.93	0.475185	3467	56.2518	323.865	244.38	52245.2	2006	0
[truncated: 5,416 more rows]
